# Supplementary material for: The Role of Low Complexity Regions in Protein Interaction Modes: An Illustration in Huntingtin
Source: Int J Mol Sci. 2021 Feb 9;22(4):1727. doi: 10.3390/ijms22041727 (PMC7915032; doi:10.3390/ijms22041727)
Supplement: Supplementary file 1 [file ijms-22-01727-s001.zip]

Archive with 13 entries (13 files):
- Suppl_FileS1_enrichGO.xlsx
- Suppl_FileS10_enrichLCRs.xlsx
- Suppl_FileS11_LCRcorr.txt
- Suppl_FileS12_WWscores.txt
- Suppl_FileS13_SupplFigures.docx
- Suppl_FileS2_OrthGroups.xlsx
- Suppl_FileS3_orth_seqs.zip
- Suppl_FileS4_orth_aln.zip
- Suppl_FileS5_rawCC.txt
- Suppl_FileS6_rawIDR.txt
- Suppl_FileS7_rawCBR.txt
- Suppl_FileS8_rawPolyX.txt
- Suppl_FileS9_consLCRs.xlsx
