# Supplementary material for: The Role of Low Complexity Regions in Protein Interaction Modes: An Illustration in Huntingtin
Source: Int J Mol Sci. 2021 Feb 9;22(4):1727. doi: 10.3390/ijms22041727 (PMC7915032; doi:10.3390/ijms22041727)
Supplement: Supplementary file 1 [file ijms-22-01727-s001.zip › Suppl_FileS1_enrichGO.xlsx]

## Sheet: htt_int_go
Category	Term	Count	%	PValue	Genes	List Total	Pop Hits	Pop Total	Fold Enrichment	Bonferroni	Benjamini	FDR
GOTERM_MF_DIRECT	GO:0005515~protein binding	315	80.5627	3.37265e-36	HS90B_HUMAN, MYPR_HUMAN, UBE2K_HUMAN, L2GL1_HUMAN, STXB1_HUMAN, RL4_HUMAN, PML_HUMAN, SYUA_HUMAN, IMA3_HUMAN, NDUB9_HUMAN, ELP1_HUMAN, ETFB_HUMAN, IDLC_HUMAN, HYPM_HUMAN, ASPH_HUMAN, NDUS1_HUMAN, NTRI_HUMAN, PR40A_HUMAN, MED15_HUMAN, SPG20_HUMAN, PAR6A_HUMAN, NPY2R_HUMAN, MEF2D_HUMAN, TPR_HUMAN, HEYL_HUMAN, RAC1_HUMAN, EGFR_HUMAN, ZBT16_HUMAN, AKT1_HUMAN, NEMO_HUMAN, MAGB6_HUMAN, PTK6_HUMAN, MTSS…	382	8785	16881	1.58454	2.27654e-33	2.27654e-33	2.11802e-33
GOTERM_CC_DIRECT	GO:0043209~myelin sheath	41	10.4859	1.19038e-32	DLDH_HUMAN, GBB1_HUMAN, MYPR_HUMAN, AT1B1_HUMAN, DPYL2_HUMAN, GNAO_HUMAN, NDUV2_HUMAN, STXB1_HUMAN, CLH1_HUMAN, MPCP_HUMAN, PACN1_HUMAN, CMC1_HUMAN, THY1_HUMAN, STIP1_HUMAN, GBB2_HUMAN, NDUS1_HUMAN, VDAC1_HUMAN, ODO2_HUMAN, SNAB_HUMAN, ODP2_HUMAN, LDHB_HUMAN, EZRI_HUMAN, VDAC2_HUMAN, HS90A_HUMAN, KPYM_HUMAN, QCR1_HUMAN, CNTN1_HUMAN, SNP25_HUMAN, NDUS3_HUMAN, CH60_HUMAN, SYN2_HUMAN, DYN1_HUMAN, TB…	386	152	18224	12.7349	6.11855e-30	6.11855e-30	5.57098e-30
GOTERM_CC_DIRECT	GO:0005829~cytosol	153	39.1304	2.64181e-23	HS90B_HUMAN, REN3A_HUMAN, MLP3A_HUMAN, STXB1_HUMAN, RL4_HUMAN, PML_HUMAN, PACN1_HUMAN, CASP8_HUMAN, SYUA_HUMAN, IMA3_HUMAN, TRAF6_HUMAN, SRBS1_HUMAN, G3P_HUMAN, MK03_HUMAN, RHG25_HUMAN, EVL_HUMAN, PAR6A_HUMAN, RAC1_HUMAN, RB11A_HUMAN, CRYL1_HUMAN, RHEB_HUMAN, KPYM_HUMAN, ZBT16_HUMAN, NEMO_HUMAN, AKT1_HUMAN, CBS_HUMAN, TERA_HUMAN, PTK6_HUMAN, TKT_HUMAN, PDE1A_HUMAN, DOCK9_HUMAN, LDHA_HUMAN, CASP3_…	386	3315	18224	2.17904	1.35789e-20	6.78945e-21	6.18183e-21
GOTERM_CC_DIRECT	GO:0005739~mitochondrion	86	21.9949	7.91641e-21	ECH1_HUMAN, COX6C_HUMAN, HS90B_HUMAN, CHCH2_HUMAN, DLDH_HUMAN, STXB1_HUMAN, CLH1_HUMAN, VDAC3_HUMAN, DNJA3_HUMAN, CASP8_HUMAN, TPP1_HUMAN, SYUA_HUMAN, TRAF6_HUMAN, NDUB9_HUMAN, ETFB_HUMAN, NDUA9_HUMAN, P4HA1_HUMAN, HAP1_HUMAN, HAX1_HUMAN, MK03_HUMAN, NDUS1_HUMAN, M2OM_HUMAN, ODP2_HUMAN, MLP3B_HUMAN, COX2_HUMAN, NDKM_HUMAN, VDAC2_HUMAN, NDUAD_HUMAN, PEPL_HUMAN, MTX2_HUMAN, RB11A_HUMAN, SFXN3_HUMAN…	386	1331	18224	3.05054	4.06903e-18	1.35634e-18	1.23496e-18
GOTERM_CC_DIRECT	GO:0005737~cytoplasm	179	45.7801	1.13025e-13	HS90B_HUMAN, REN3A_HUMAN, UBE2K_HUMAN, IPYR2_HUMAN, L2GL1_HUMAN, STXB1_HUMAN, RL4_HUMAN, PML_HUMAN, PACN1_HUMAN, CASP8_HUMAN, UBP14_HUMAN, SYUA_HUMAN, TRAF6_HUMAN, ELP1_HUMAN, MAGBI_HUMAN, SRBS1_HUMAN, IDLC_HUMAN, G3P_HUMAN, PR40A_HUMAN, DUS10_HUMAN, MED15_HUMAN, EVL_HUMAN, SPG20_HUMAN, PAR6A_HUMAN, MEF2D_HUMAN, TPR_HUMAN, NDUAD_HUMAN, HEYL_HUMAN, RAC1_HUMAN, CRYL1_HUMAN, E41L3_HUMAN, KPYM_HUMAN,…	386	5222	18224	1.61835	5.80926e-11	1.45237e-11	1.32239e-11
GOTERM_CC_DIRECT	GO:0016020~membrane	99	25.3197	2.56631e-13	HS90B_HUMAN, RL4_HUMAN, SYUA_HUMAN, G3P_HUMAN, ASPH_HUMAN, P4HA1_HUMAN, SHPS1_HUMAN, NDUS1_HUMAN, PR40A_HUMAN, MED15_HUMAN, EVL_HUMAN, COX2_HUMAN, RAC1_HUMAN, RB11A_HUMAN, RHEB_HUMAN, SFXN3_HUMAN, CNTN1_HUMAN, EGFR_HUMAN, CY1_HUMAN, DOCK9_HUMAN, LDHA_HUMAN, SC6A1_HUMAN, CN37_HUMAN, PHB2_HUMAN, DNJC4_HUMAN, H31_HUMAN, NCOR1_HUMAN, BZW2_HUMAN, MTOR_HUMAN, GBB2_HUMAN, DCTN2_HUMAN, EZRI_HUMAN, PALM_H…	386	2200	18224	2.12456	1.31935e-10	2.63817e-11	2.40207e-11
GOTERM_CC_DIRECT	GO:0070062~extracellular exosome	116	29.6675	3.54893e-13	HS90B_HUMAN, UBE2K_HUMAN, IPYR2_HUMAN, STXB1_HUMAN, RL4_HUMAN, VDAC3_HUMAN, UBP14_HUMAN, IMA3_HUMAN, NDUB9_HUMAN, ETFB_HUMAN, G3P_HUMAN, SHPS1_HUMAN, MK03_HUMAN, COX2_HUMAN, NDUAD_HUMAN, RAC1_HUMAN, RB11A_HUMAN, CRYL1_HUMAN, RHEB_HUMAN, KPYM_HUMAN, CNTN1_HUMAN, DYN1_HUMAN, TERA_HUMAN, GPM6A_HUMAN, QCR2_HUMAN, TKT_HUMAN, LDHA_HUMAN, CIP4_HUMAN, CN37_HUMAN, PHB2_HUMAN, TGM2_HUMAN, UBAC1_HUMAN, H31_…	386	2811	18224	1.94829	1.82438e-10	3.04025e-11	2.76816e-11
GOTERM_CC_DIRECT	GO:0005654~nucleoplasm	114	29.156	1.07168e-12	HS90B_HUMAN, REN3A_HUMAN, STXB1_HUMAN, PML_HUMAN, CASP8_HUMAN, IMA3_HUMAN, SRBS1_HUMAN, NDUA9_HUMAN, MK03_HUMAN, PR40A_HUMAN, SAP30_HUMAN, DUS10_HUMAN, MED15_HUMAN, PIAS1_HUMAN, MEF2D_HUMAN, TPR_HUMAN, NDUAD_HUMAN, HEYL_HUMAN, MORC3_HUMAN, AKT1_HUMAN, TERA_HUMAN, PTK6_HUMAN, ETV4_HUMAN, QCR2_HUMAN, TKT_HUMAN, CBP_HUMAN, PIAS4_HUMAN, SPT5H_HUMAN, SYMPK_HUMAN, CASP3_HUMAN, CIP4_HUMAN, PDK2_HUMAN, C…	386	2784	18224	1.93327	5.50853e-10	7.86921e-11	7.16496e-11
GOTERM_MF_DIRECT	GO:0031625~ubiquitin protein ligase binding	31	7.92839	2.85271e-12	BECN1_HUMAN, BRE1A_HUMAN, TRI18_HUMAN, CUL5_HUMAN, UBE2K_HUMAN, MLP3A_HUMAN, SQSTM_HUMAN, PML_HUMAN, CASP8_HUMAN, TRAF6_HUMAN, ZN675_HUMAN, AXIN1_HUMAN, CUL2_HUMAN, SUMO1_HUMAN, TBB5_HUMAN, SPG20_HUMAN, MLP3B_HUMAN, PIAS1_HUMAN, P53_HUMAN, TPIS_HUMAN, BRE1B_HUMAN, QCR1_HUMAN, EGFR_HUMAN, CH60_HUMAN, NEMO_HUMAN, CBS_HUMAN, TERA_HUMAN, TANK_HUMAN, PIAS4_HUMAN, DNJA1_HUMAN, HSP7C_HUMAN	382	287	16881	4.77325	1.92558e-09	9.6279e-10	8.95752e-10
GOTERM_MF_DIRECT	GO:0042802~identical protein binding	50	12.7877	1.91544e-11	PSMD4_HUMAN, HM20A_HUMAN, SEPT7_HUMAN, STXB1_HUMAN, SQSTM_HUMAN, CASP8_HUMAN, SYUA_HUMAN, TRAF6_HUMAN, G3P_HUMAN, SYPH_HUMAN, CREB1_HUMAN, GRB2_HUMAN, SH3G3_HUMAN, HS90A_HUMAN, EGFR_HUMAN, ZBT16_HUMAN, DYN1_HUMAN, GFAP_HUMAN, AKT1_HUMAN, HNRPC_HUMAN, TERA_HUMAN, PTK6_HUMAN, MTSS1_HUMAN, OPTN_HUMAN, NFKB1_HUMAN, UBQL1_HUMAN, HD_HUMAN, LDHA_HUMAN, CIP4_HUMAN, PPARG_HUMAN, TRI18_HUMAN, DPYL2_HUMAN, …	382	749	16881	2.95001	1.29292e-08	4.30974e-09	4.00965e-09
GOTERM_MF_DIRECT	GO:0008022~protein C-terminus binding	23	5.88235	1.51192e-10	SASH1_HUMAN, PIAS1_HUMAN, CTBP1_HUMAN, PHB2_HUMAN, PP2AA_HUMAN, AT1B1_HUMAN, DLG4_HUMAN, 1433B_HUMAN, MRE11_HUMAN, XRCC6_HUMAN, OPRM_HUMAN, ZBT16_HUMAN, SRBP2_HUMAN, DYN1_HUMAN, BAIP2_HUMAN, SYT1_HUMAN, SP1_HUMAN, AGO2_HUMAN, OPTN_HUMAN, SIAH1_HUMAN, STIP1_HUMAN, CTNB1_HUMAN, PIAS4_HUMAN	382	182	16881	5.58459	1.02054e-07	2.55136e-08	2.37371e-08
GOTERM_CC_DIRECT	GO:0043234~protein complex	33	8.4399	2.47126e-10	41_HUMAN, BECN1_HUMAN, PHB2_HUMAN, DPYL2_HUMAN, STXB1_HUMAN, CLH1_HUMAN, TRAF6_HUMAN, PARD3_HUMAN, H31_HUMAN, PX11B_HUMAN, STIP1_HUMAN, MK03_HUMAN, GBB2_HUMAN, CTNB1_HUMAN, DYN2_HUMAN, TBB5_HUMAN, SASH1_HUMAN, PAR6A_HUMAN, P53_HUMAN, 1433B_HUMAN, BRE1B_HUMAN, HS90A_HUMAN, SHLB1_HUMAN, RB11A_HUMAN, ITPR1_HUMAN, CH60_HUMAN, PTRF_HUMAN, AKT1_HUMAN, HNRPC_HUMAN, RPGF2_HUMAN, TANK_HUMAN, UBQL1_HUMAN, …	386	412	18224	3.78158	1.27023e-07	1.58778e-08	1.44568e-08
GOTERM_MF_DIRECT	GO:0032403~protein complex binding	24	6.13811	2.87485e-10	CASP3_HUMAN, BAG3_HUMAN, GBB1_HUMAN, DLG4_HUMAN, 1433B_HUMAN, SIN3A_HUMAN, BRE1B_HUMAN, NDUA8_HUMAN, MPCP_HUMAN, CASP8_HUMAN, QCR1_HUMAN, DYN1_HUMAN, NDUA9_HUMAN, KAT2B_HUMAN, QCR2_HUMAN, CUL2_HUMAN, BAP31_HUMAN, GBB2_HUMAN, ECHA_HUMAN, ULK1_HUMAN, GIT1_HUMAN, DYN2_HUMAN, VDAC1_HUMAN, TBB5_HUMAN	382	206	16881	5.14848	1.94052e-07	3.88104e-08	3.61081e-08
GOTERM_CC_DIRECT	GO:0005776~autophagosome	14	3.58056	6.76728e-10	MLP3B_HUMAN, BECN1_HUMAN, MLP3A_HUMAN, UBQL2_HUMAN, SQSTM_HUMAN, A16L1_HUMAN, NBR1_HUMAN, WDFY3_HUMAN, OPTN_HUMAN, HAP1_HUMAN, ULK1_HUMAN, UBQL1_HUMAN, ATG5_HUMAN, HD_HUMAN	386	64	18224	10.3277	3.47838e-07	3.86487e-08	3.51899e-08
GOTERM_BP_DIRECT	GO:0050821~protein stabilization	20	5.11509	1.72877e-10	BAG3_HUMAN, HS90B_HUMAN, PHB2_HUMAN, HIP1_HUMAN, AT1B1_HUMAN, PROF2_HUMAN, HIP1R_HUMAN, MORC3_HUMAN, STXB1_HUMAN, HS90A_HUMAN, TCPZ_HUMAN, PML_HUMAN, DNJA3_HUMAN, TCPQ_HUMAN, CH60_HUMAN, SYVN1_HUMAN, G3P_HUMAN, P85A_HUMAN, SUMO1_HUMAN, CREB1_HUMAN	374	136	16792	6.60271	4.17498e-07	4.17498e-07	4.07471e-07
GOTERM_CC_DIRECT	GO:0005913~cell-cell adherens junction	27	6.90537	6.02522e-09	LDHA_HUMAN, BAG3_HUMAN, HS90B_HUMAN, SEPT7_HUMAN, MRE11_HUMAN, TCPQ_HUMAN, CHM4B_HUMAN, SRBS1_HUMAN, H31_HUMAN, BZW2_HUMAN, ENOA_HUMAN, CTNB1_HUMAN, EF1D_HUMAN, ALDOA_HUMAN, EZRI_HUMAN, 1433B_HUMAN, PEPL_HUMAN, SHLB1_HUMAN, KPYM_HUMAN, EGFR_HUMAN, BAIP2_HUMAN, PAK2_HUMAN, E41L1_HUMAN, DNJB1_HUMAN, DOCK9_HUMAN, HSP7C_HUMAN, UBP8_HUMAN	386	323	18224	3.94655	3.09696e-06	3.09696e-07	2.8198e-07
GOTERM_MF_DIRECT	GO:0008134~transcription factor binding	26	6.64962	7.0953e-09	PSMD4_HUMAN, NDF1_HUMAN, CHCH2_HUMAN, PPARG_HUMAN, DNJA3_HUMAN, HEY2_HUMAN, APBB2_HUMAN, SP1_HUMAN, P85A_HUMAN, HMGA1_HUMAN, REST_HUMAN, CTNB1_HUMAN, SUMO1_HUMAN, TBP_HUMAN, HMGB1_HUMAN, CTBP1_HUMAN, PAR6A_HUMAN, PIAS1_HUMAN, TAF4_HUMAN, P53_HUMAN, HEYL_HUMAN, PRS8_HUMAN, KAT2B_HUMAN, NFKB1_HUMAN, CBP_HUMAN, HD_HUMAN	382	284	16881	4.04566	4.78931e-06	7.98221e-07	7.42641e-07
GOTERM_MF_DIRECT	GO:0098641~cadherin binding involved in cell-cell adhesion	26	6.64962	1.08179e-08	LDHA_HUMAN, BAG3_HUMAN, HS90B_HUMAN, SEPT7_HUMAN, MRE11_HUMAN, TCPQ_HUMAN, CHM4B_HUMAN, H31_HUMAN, BZW2_HUMAN, ENOA_HUMAN, CTNB1_HUMAN, EF1D_HUMAN, ALDOA_HUMAN, EZRI_HUMAN, 1433B_HUMAN, PEPL_HUMAN, SHLB1_HUMAN, KPYM_HUMAN, EGFR_HUMAN, BAIP2_HUMAN, PAK2_HUMAN, E41L1_HUMAN, DNJB1_HUMAN, DOCK9_HUMAN, HSP7C_HUMAN, UBP8_HUMAN	382	290	16881	3.96196	7.30203e-06	1.04315e-06	9.70517e-07
GOTERM_CC_DIRECT	GO:0005743~mitochondrial inner membrane	31	7.92839	1.97741e-08	COX6C_HUMAN, CN37_HUMAN, COX3_HUMAN, PHB2_HUMAN, NDUV2_HUMAN, NDUBA_HUMAN, MPCP_HUMAN, CMC1_HUMAN, NDUB9_HUMAN, NDUV1_HUMAN, QCR6_HUMAN, COX5B_HUMAN, ECHA_HUMAN, M2OM_HUMAN, VDAC1_HUMAN, NDUS5_HUMAN, DJC11_HUMAN, COX2_HUMAN, NDKM_HUMAN, VDAC2_HUMAN, NDUAD_HUMAN, NDUA8_HUMAN, QCR1_HUMAN, ATPD_HUMAN, CH60_HUMAN, CY1_HUMAN, QCR2_HUMAN, CX6B1_HUMAN, COX5A_HUMAN, CX6A1_HUMAN, ATPO_HUMAN	386	441	18224	3.31879	1.01638e-05	9.23988e-07	8.41297e-07
GOTERM_BP_DIRECT	GO:0016236~macroautophagy	14	3.58056	1.12278e-08	MLP3B_HUMAN, BECN1_HUMAN, MLP3A_HUMAN, SQSTM_HUMAN, A16L1_HUMAN, RHEB_HUMAN, NBR1_HUMAN, ATG12_HUMAN, OPTN_HUMAN, MTOR_HUMAN, ULK1_HUMAN, UBQL1_HUMAN, ATG5_HUMAN, VDAC1_HUMAN	374	76	16792	8.27076	2.71148e-05	1.1735e-05	1.14531e-05
GOTERM_CC_DIRECT	GO:0005747~mitochondrial respiratory chain complex I	11	2.8133	6.2158e-08	NDUS5_HUMAN, NDUB9_HUMAN, NDUV1_HUMAN, NDUA9_HUMAN, NDUAD_HUMAN, NDUV2_HUMAN, NDUA8_HUMAN, NDUBA_HUMAN, NDUS1_HUMAN, NDUS3_HUMAN, SYUA_HUMAN	386	49	18224	10.5987	3.19487e-05	2.66244e-06	2.42416e-06
GOTERM_BP_DIRECT	GO:0016032~viral process	26	6.64962	1.45776e-08	CUL5_HUMAN, MRE11_HUMAN, SP1_HUMAN, CUL2_HUMAN, MK03_HUMAN, 1B07_HUMAN, P85A_HUMAN, SUMO1_HUMAN, VDAC1_HUMAN, CREB1_HUMAN, TBP_HUMAN, GRB2_HUMAN, PAR6A_HUMAN, TAF4_HUMAN, PSB7_HUMAN, P53_HUMAN, COPB_HUMAN, TPR_HUMAN, MORC3_HUMAN, 1433B_HUMAN, CH60_HUMAN, DDB1_HUMAN, KAT2B_HUMAN, PAK2_HUMAN, CBP_HUMAN, HSP7C_HUMAN	374	299	16792	3.90421	3.52043e-05	1.1735e-05	1.14531e-05
GOTERM_CC_DIRECT	GO:0005634~nucleus	164	41.9437	7.21919e-08	HS90B_HUMAN, CHCH2_HUMAN, REN3A_HUMAN, UBE2K_HUMAN, RL4_HUMAN, VDAC3_HUMAN, PML_HUMAN, SYUA_HUMAN, PIBF1_HUMAN, TRAF6_HUMAN, ELP1_HUMAN, SRBS1_HUMAN, G3P_HUMAN, NDUA9_HUMAN, MK03_HUMAN, DUS10_HUMAN, MED15_HUMAN, MACOI_HUMAN, PIAS1_HUMAN, PAR6A_HUMAN, MEF2D_HUMAN, TPR_HUMAN, HEYL_HUMAN, RAC1_HUMAN, CRYL1_HUMAN, GRM1_HUMAN, KPYM_HUMAN, EGFR_HUMAN, ZBT16_HUMAN, CY1_HUMAN, NEMO_HUMAN, AKT1_HUMAN, CBS…	386	5415	18224	1.42989	3.71059e-05	2.85436e-06	2.59891e-06
GOTERM_CC_DIRECT	GO:0016605~PML body	14	3.58056	1.44721e-07	PIAS1_HUMAN, SP3_HUMAN, P53_HUMAN, AKP8L_HUMAN, MORC3_HUMAN, MRE11_HUMAN, SQSTM_HUMAN, PML_HUMAN, ZBT16_HUMAN, ZN451_HUMAN, WDFY3_HUMAN, MTOR_HUMAN, SUMO1_HUMAN, PIAS4_HUMAN	386	98	18224	6.74463	7.43836e-05	5.31331e-06	4.8378e-06
GOTERM_BP_DIRECT	GO:0043065~positive regulation of apoptotic process	25	6.39386	6.61563e-08	LDHA_HUMAN, NDF1_HUMAN, M3K10_HUMAN, TGM2_HUMAN, HIP1R_HUMAN, SQSTM_HUMAN, DNJA3_HUMAN, SYUA_HUMAN, TRAF6_HUMAN, APBB2_HUMAN, KLF11_HUMAN, REST_HUMAN, CTNB1_HUMAN, DYN2_HUMAN, CREB1_HUMAN, ING5_HUMAN, HMGB1_HUMAN, P53_HUMAN, RAC1_HUMAN, ANM2_HUMAN, CH60_HUMAN, ZBT16_HUMAN, AKT1_HUMAN, SIAH1_HUMAN, DNJA1_HUMAN	374	300	16792	3.74153	0.000159755	3.99418e-05	3.89826e-05
GOTERM_BP_DIRECT	GO:0006120~mitochondrial electron transport, NADH to ubiquinone	11	2.8133	9.85219e-08	NDUS5_HUMAN, NDUB9_HUMAN, NDUV1_HUMAN, DLDH_HUMAN, NDUA9_HUMAN, NDUAD_HUMAN, NDUV2_HUMAN, NDUA8_HUMAN, NDUBA_HUMAN, NDUS1_HUMAN, NDUS3_HUMAN	374	49	16792	10.0792	0.000237902	4.75861e-05	4.64432e-05
GOTERM_CC_DIRECT	GO:0008021~synaptic vesicle	13	3.32481	5.28014e-07	STX1B_HUMAN, DLG4_HUMAN, VDAC2_HUMAN, SNP25_HUMAN, SYUA_HUMAN, SYN2_HUMAN, DYN1_HUMAN, SYT1_HUMAN, HAP1_HUMAN, STX1A_HUMAN, SYT2_HUMAN, VDAC1_HUMAN, SYPH_HUMAN	386	92	18224	6.67132	0.000271362	1.80933e-05	1.6474e-05
GOTERM_BP_DIRECT	GO:0098609~cell-cell adhesion	23	5.88235	1.82803e-07	ALDOA_HUMAN, LDHA_HUMAN, BAG3_HUMAN, HS90B_HUMAN, SEPT7_HUMAN, 1433B_HUMAN, PEPL_HUMAN, MRE11_HUMAN, SHLB1_HUMAN, KPYM_HUMAN, TCPQ_HUMAN, CHM4B_HUMAN, H31_HUMAN, BAIP2_HUMAN, BZW2_HUMAN, PAK2_HUMAN, E41L1_HUMAN, ENOA_HUMAN, DNJB1_HUMAN, DOCK9_HUMAN, HSP7C_HUMAN, UBP8_HUMAN, EF1D_HUMAN	374	271	16792	3.81056	0.000441373	7.35783e-05	7.18112e-05
GOTERM_MF_DIRECT	GO:0008137~NADH dehydrogenase (ubiquinone) activity	10	2.55754	1.06523e-06	NDUS5_HUMAN, NDUB9_HUMAN, NDUV1_HUMAN, NDUA9_HUMAN, NDUAD_HUMAN, NDUV2_HUMAN, NDUA8_HUMAN, NDUBA_HUMAN, NDUS1_HUMAN, NDUS3_HUMAN	382	48	16881	9.20648	0.000718771	8.98786e-05	8.36204e-05
GOTERM_BP_DIRECT	GO:0042220~response to cocaine	9	2.30179	3.62838e-07	CH60_HUMAN, SC6A1_HUMAN, HS90B_HUMAN, MBD1_HUMAN, DPYL2_HUMAN, MTOR_HUMAN, HS90A_HUMAN, DYN2_HUMAN, OPRM_HUMAN	374	32	16792	12.6277	0.00087587	0.000125179	0.000122173
GOTERM_MF_DIRECT	GO:0019903~protein phosphatase binding	11	2.8133	1.34265e-06	GRB2_HUMAN, PPARG_HUMAN, P53_HUMAN, TERA_HUMAN, DLG4_HUMAN, HS90A_HUMAN, P85A_HUMAN, P85B_HUMAN, CTNB1_HUMAN, EGFR_HUMAN, PARD3_HUMAN	382	63	16881	7.71591	0.00090588	0.000100699	9.36873e-05
GOTERM_MF_DIRECT	GO:0019901~protein kinase binding	26	6.64962	1.55467e-06	AP2A2_HUMAN, HS90B_HUMAN, DPYL2_HUMAN, L2GL1_HUMAN, STXB1_HUMAN, CLH1_HUMAN, IKKB_HUMAN, SQSTM_HUMAN, DNJA3_HUMAN, TRAF6_HUMAN, THY1_HUMAN, AXIN1_HUMAN, MTOR_HUMAN, CTNB1_HUMAN, DYN2_HUMAN, VDAC1_HUMAN, GRB2_HUMAN, SASH1_HUMAN, STX1B_HUMAN, P53_HUMAN, RAC1_HUMAN, RHEB_HUMAN, EGFR_HUMAN, DYN1_HUMAN, KAT2B_HUMAN, PAK2_HUMAN	382	376	16881	3.05577	0.00104886	0.000104941	9.76335e-05
GOTERM_BP_DIRECT	GO:0043066~negative regulation of apoptotic process	29	7.41688	1.23375e-06	CASP3_HUMAN, BAG3_HUMAN, BECN1_HUMAN, PHB2_HUMAN, TGM2_HUMAN, SIN3A_HUMAN, MRE11_HUMAN, IKKB_HUMAN, SQSTM_HUMAN, DNJA3_HUMAN, SYUA_HUMAN, TRAF6_HUMAN, CD59_HUMAN, ITCH_HUMAN, KS6B1_HUMAN, APBB2_HUMAN, HAX1_HUMAN, P85A_HUMAN, PIAS1_HUMAN, P53_HUMAN, API5_HUMAN, PRIO_HUMAN, EGFR_HUMAN, CH60_HUMAN, AKT1_HUMAN, DDB1_HUMAN, PAK2_HUMAN, NFKB1_HUMAN, DNJA1_HUMAN	374	455	16792	2.86166	0.00297507	0.000372437	0.000363493
GOTERM_MF_DIRECT	GO:0019904~protein domain specific binding	18	4.60358	5.17826e-06	PIAS1_HUMAN, CTBP1_HUMAN, STX1B_HUMAN, EZRI_HUMAN, TGM2_HUMAN, 1433B_HUMAN, STXB1_HUMAN, OPRM_HUMAN, SYUA_HUMAN, ZBT16_HUMAN, TBA1A_HUMAN, NEMO_HUMAN, TERA_HUMAN, BASP1_HUMAN, 1433G_HUMAN, MTOR_HUMAN, STX1A_HUMAN, TBB5_HUMAN	382	208	16881	3.82423	0.00348923	0.000317757	0.000295631
GOTERM_CC_DIRECT	GO:0005925~focal adhesion	24	6.13811	1.05858e-05	EVL_HUMAN, EZRI_HUMAN, TGM2_HUMAN, 1433B_HUMAN, RAC1_HUMAN, CLH1_HUMAN, RL4_HUMAN, KIF23_HUMAN, OPRM_HUMAN, EGFR_HUMAN, CD59_HUMAN, SRBS1_HUMAN, CLAP1_HUMAN, 1433G_HUMAN, CAD13_HUMAN, THY1_HUMAN, MK03_HUMAN, GBB2_HUMAN, HMGA1_HUMAN, RHG24_HUMAN, GIT1_HUMAN, DYN2_HUMAN, CTNB1_HUMAN, HSP7C_HUMAN	386	391	18224	2.89795	0.00542634	0.000340068	0.000309634
GOTERM_BP_DIRECT	GO:0045892~negative regulation of transcription, DNA-templated	30	7.67263	2.48734e-06	PHB2_HUMAN, PPARG_HUMAN, M3K10_HUMAN, MBD1_HUMAN, SIN3A_HUMAN, PML_HUMAN, TSH3_HUMAN, TRAF6_HUMAN, HEY2_HUMAN, ZNF91_HUMAN, BASP1_HUMAN, KLF11_HUMAN, ENOA_HUMAN, HMGA1_HUMAN, REST_HUMAN, CTNB1_HUMAN, SUMO1_HUMAN, SP3_HUMAN, CTBP1_HUMAN, EHMT1_HUMAN, P53_HUMAN, NDUAD_HUMAN, HEYL_HUMAN, 1433B_HUMAN, ANM2_HUMAN, XRCC6_HUMAN, PRS8_HUMAN, ZBT16_HUMAN, PIAS4_HUMAN, HSP7C_HUMAN	374	499	16792	2.6993	0.00598893	0.000667436	0.000651407
GOTERM_CC_DIRECT	GO:0005856~cytoskeleton	23	5.88235	1.45326e-05	CIP4_HUMAN, EVL_HUMAN, 41_HUMAN, HIP1_HUMAN, EZRI_HUMAN, PROF2_HUMAN, HIP1R_HUMAN, DPYL2_HUMAN, PEPL_HUMAN, L2GL1_HUMAN, ADDG_HUMAN, E41L3_HUMAN, CASP8_HUMAN, PARD3_HUMAN, BAIP2_HUMAN, BASP1_HUMAN, E41L1_HUMAN, HAP1_HUMAN, MK03_HUMAN, RHG24_HUMAN, ALDOC_HUMAN, SYMPK_HUMAN, TBB5_HUMAN	386	371	18224	2.92692	0.00744199	0.000439398	0.000400074
GOTERM_BP_DIRECT	GO:0006123~mitochondrial electron transport, cytochrome c to oxygen	7	1.79028	3.43638e-06	COX6C_HUMAN, COX3_HUMAN, COX2_HUMAN, COX5B_HUMAN, CX6B1_HUMAN, COX5A_HUMAN, CX6A1_HUMAN	374	20	16792	15.7144	0.00826453	0.000829886	0.000809955
GOTERM_CC_DIRECT	GO:0005741~mitochondrial outer membrane	14	3.58056	1.70694e-05	SPG20_HUMAN, CN37_HUMAN, PHB2_HUMAN, VDAC2_HUMAN, MTX2_HUMAN, VDAC3_HUMAN, SHLB1_HUMAN, CASP8_HUMAN, PRIO_HUMAN, KS6B1_HUMAN, CPT1B_HUMAN, MTOR_HUMAN, HAX1_HUMAN, VDAC1_HUMAN	386	149	18224	4.43607	0.00873536	0.000472409	0.000430131
GOTERM_CC_DIRECT	GO:0031982~vesicle	13	3.32481	1.74626e-05	EZRI_HUMAN, RABX5_HUMAN, RB11A_HUMAN, KPYM_HUMAN, SNP25_HUMAN, CHM4B_HUMAN, CD59_HUMAN, AKT1_HUMAN, G3P_HUMAN, BASP1_HUMAN, TKT_HUMAN, GBB2_HUMAN, DCTN2_HUMAN	386	128	18224	4.79501	0.00893568	0.000472409	0.000430131
GOTERM_BP_DIRECT	GO:0006915~apoptotic process	32	8.18414	3.93475e-06	CASP3_HUMAN, BECN1_HUMAN, M3K10_HUMAN, PP2AA_HUMAN, HIP1R_HUMAN, SQSTM_HUMAN, PML_HUMAN, CASP8_HUMAN, SYUA_HUMAN, ITCH_HUMAN, KS6B1_HUMAN, AXIN1_HUMAN, KLF11_HUMAN, MK03_HUMAN, VDAC1_HUMAN, HIP1_HUMAN, P53_HUMAN, MEF2D_HUMAN, CASP7_HUMAN, API5_HUMAN, SHLB1_HUMAN, E41L3_HUMAN, CASP6_HUMAN, ZBT16_HUMAN, FEM1B_HUMAN, NEMO_HUMAN, PAK2_HUMAN, NFKB1_HUMAN, SIAH1_HUMAN, ATG5_HUMAN, HD_HUMAN, CASP1_HUMAN	374	567	16792	2.53395	0.00945745	0.000863858	0.000843111
GOTERM_CC_DIRECT	GO:0017053~transcriptional repressor complex	9	2.30179	1.88639e-05	HEY2_HUMAN, ZBT16_HUMAN, HMGB1_HUMAN, SP3_HUMAN, CTBP1_HUMAN, NCOR1_HUMAN, SIN3A_HUMAN, 1433B_HUMAN, REST_HUMAN	386	55	18224	7.72567	0.00964927	0.000484802	0.000441415
GOTERM_BP_DIRECT	GO:0006094~gluconeogenesis	9	2.30179	4.84401e-06	ALDOA_HUMAN, ENOB_HUMAN, MDHC_HUMAN, TPIS_HUMAN, G3P_HUMAN, ENOA_HUMAN, M2OM_HUMAN, ALDOC_HUMAN, CMC1_HUMAN	374	44	16792	9.18376	0.0116302	0.000974857	0.000951445
GOTERM_MF_DIRECT	GO:0051287~NAD binding	8	2.04604	1.94825e-05	LDHA_HUMAN, NDUV1_HUMAN, CTBP1_HUMAN, DLDH_HUMAN, LDHB_HUMAN, MDHC_HUMAN, G3P_HUMAN, ECHA_HUMAN	382	38	16881	9.30339	0.0130647	0.00109589	0.00101959
GOTERM_CC_DIRECT	GO:0016234~inclusion body	6	1.53453	2.80004e-05	WDFY3_HUMAN, HS90B_HUMAN, HAP1_HUMAN, SQSTM_HUMAN, PRS8_HUMAN, SYUA_HUMAN	386	18	18224	15.7375	0.0142893	0.000685342	0.000624008
GOTERM_BP_DIRECT	GO:0032981~mitochondrial respiratory chain complex I assembly	10	2.55754	9.81678e-06	NDUS5_HUMAN, NDUB9_HUMAN, NDUV1_HUMAN, NDUA9_HUMAN, NDUAD_HUMAN, NDUV2_HUMAN, NDUA8_HUMAN, NDUBA_HUMAN, NDUS1_HUMAN, NDUS3_HUMAN	374	63	16792	7.12673	0.0234288	0.00182366	0.00177986
GOTERM_CC_DIRECT	GO:0043005~neuron projection	17	4.34783	4.66581e-05	SC6A1_HUMAN, HMGB1_HUMAN, BAG3_HUMAN, BRE1B_HUMAN, HS90A_HUMAN, CASP8_HUMAN, OPRM_HUMAN, SNP25_HUMAN, TPH1_HUMAN, KS6B1_HUMAN, CAD13_HUMAN, RPGF2_HUMAN, GPM6A_HUMAN, SYT1_HUMAN, BKRB1_HUMAN, STX1A_HUMAN, SYPH_HUMAN	386	237	18224	3.38655	0.0236975	0.0010901	0.000992546
GOTERM_CC_DIRECT	GO:0044297~cell body	9	2.30179	5.18008e-05	GFAP_HUMAN, GBB1_HUMAN, EZRI_HUMAN, GNAO_HUMAN, GBB2_HUMAN, TCPQ_HUMAN, CASP8_HUMAN, GNAZ_HUMAN, TBB5_HUMAN	386	63	18224	6.74463	0.0262749	0.00115763	0.00105403
GOTERM_BP_DIRECT	GO:0006457~protein folding	16	4.09207	1.21985e-05	DJC21_HUMAN, BAG3_HUMAN, HS90B_HUMAN, GBB1_HUMAN, GNAO_HUMAN, DNJC4_HUMAN, HS90A_HUMAN, TCPZ_HUMAN, DNJA3_HUMAN, TCPQ_HUMAN, TXD11_HUMAN, GBB2_HUMAN, DNJB1_HUMAN, DNJA1_HUMAN, HSP7C_HUMAN, GNAZ_HUMAN	374	180	16792	3.99097	0.0290298	0.00210423	0.0020537
GOTERM_CC_DIRECT	GO:0019898~extrinsic component of membrane	10	2.55754	5.7423e-05	41_HUMAN, BECN1_HUMAN, WDFY3_HUMAN, EZRI_HUMAN, E41L1_HUMAN, TPR_HUMAN, BRE1B_HUMAN, JKIP1_HUMAN, E41L3_HUMAN, PRIO_HUMAN	386	82	18224	5.75761	0.0290849	0.00122981	0.00111975
GOTERM_CC_DIRECT	GO:0048471~perinuclear region of cytoplasm	30	7.67263	6.01741e-05	CIP4_HUMAN, CN37_HUMAN, PPARG_HUMAN, HIP1R_HUMAN, PGES2_HUMAN, PACN1_HUMAN, SYUA_HUMAN, TRAF6_HUMAN, ZN675_HUMAN, KS6B1_HUMAN, G3P_HUMAN, AXIN1_HUMAN, GBB2_HUMAN, CTNB1_HUMAN, DYN2_HUMAN, MOFA1_HUMAN, EZRI_HUMAN, 1433B_HUMAN, HS90A_HUMAN, RB11A_HUMAN, SNP25_HUMAN, EGFR_HUMAN, CAH4_HUMAN, TERA_HUMAN, CAD13_HUMAN, RPGF2_HUMAN, PAK2_HUMAN, OPTN_HUMAN, UBQL1_HUMAN, DNJA1_HUMAN	386	621	18224	2.28079	0.030457	0.00123718	0.00112646
GOTERM_MF_DIRECT	GO:0019900~kinase binding	10	2.55754	4.66576e-05	LDHA_HUMAN, GFAP_HUMAN, HS90B_HUMAN, LDHB_HUMAN, DLG4_HUMAN, JKIP1_HUMAN, STX1A_HUMAN, UBQL1_HUMAN, HD_HUMAN, CTNB1_HUMAN	382	75	16881	5.89215	0.0310038	0.00229912	0.00213903
GOTERM_MF_DIRECT	GO:0004129~cytochrome-c oxidase activity	7	1.79028	4.76855e-05	COX6C_HUMAN, COX3_HUMAN, COX2_HUMAN, COX5B_HUMAN, CX6B1_HUMAN, COX5A_HUMAN, CX6A1_HUMAN	382	30	16881	10.3113	0.0316759	0.00229912	0.00213903
GOTERM_BP_DIRECT	GO:0006919~activation of cysteine-type endopeptidase activity involved in apoptotic process	11	2.8133	1.4916e-05	CH60_HUMAN, CASP3_HUMAN, PPARG_HUMAN, HIP1_HUMAN, TERA_HUMAN, HIP1R_HUMAN, PML_HUMAN, DNJA3_HUMAN, CASP8_HUMAN, CASP1_HUMAN, SYUA_HUMAN	374	83	16792	5.95039	0.0353813	0.00240147	0.0023438
GOTERM_BP_DIRECT	GO:0038128~ERBB2 signaling pathway	8	2.04604	1.75775e-05	GRB2_HUMAN, AKT1_HUMAN, CUL5_HUMAN, PTK6_HUMAN, HS90A_HUMAN, P85A_HUMAN, EGFR_HUMAN, UBP8_HUMAN	374	38	16792	9.45229	0.0415617	0.00259027	0.00252806
GOTERM_BP_DIRECT	GO:0061621~canonical glycolysis	7	1.79028	1.82338e-05	ALDOA_HUMAN, ENOB_HUMAN, TPIS_HUMAN, G3P_HUMAN, ENOA_HUMAN, KPYM_HUMAN, ALDOC_HUMAN	374	26	16792	12.088	0.0430796	0.00259027	0.00252806
GOTERM_CC_DIRECT	GO:0045121~membrane raft	15	3.83632	0.000127438	CASP3_HUMAN, LDHB_HUMAN, VDAC2_HUMAN, IKKB_HUMAN, CASP8_HUMAN, PRIO_HUMAN, CNTN1_HUMAN, OPRM_HUMAN, EGFR_HUMAN, CH60_HUMAN, PTRF_HUMAN, SRBS1_HUMAN, THY1_HUMAN, VDAC1_HUMAN, CD36_HUMAN	386	206	18224	3.4378	0.0634079	0.00251936	0.00229389
GOTERM_MF_DIRECT	GO:0042826~histone deacetylase binding	11	2.8133	0.000102607	HEY2_HUMAN, HS90B_HUMAN, MEF2D_HUMAN, AKP8L_HUMAN, NCOR1_HUMAN, KAT2B_HUMAN, 1433B_HUMAN, SP1_HUMAN, RAC1_HUMAN, HS90A_HUMAN, TRAF6_HUMAN	382	102	16881	4.76571	0.0669192	0.00461733	0.00429583
GOTERM_CC_DIRECT	GO:0031410~cytoplasmic vesicle	16	4.09207	0.000150023	MLP3B_HUMAN, AP2A2_HUMAN, PALM_HUMAN, MLP3A_HUMAN, UBQL2_HUMAN, SQSTM_HUMAN, SHLB1_HUMAN, RB11A_HUMAN, PRS8_HUMAN, UBP14_HUMAN, NBR1_HUMAN, AXIN1_HUMAN, OPTN_HUMAN, GRDN_HUMAN, HAX1_HUMAN, UBQL1_HUMAN	386	235	18224	3.21446	0.074219	0.00285599	0.0026004
GOTERM_BP_DIRECT	GO:0045429~positive regulation of nitric oxide biosynthetic process	8	2.04604	4.07965e-05	HS90B_HUMAN, HBB_HUMAN, AKT1_HUMAN, MTOR_HUMAN, HS90A_HUMAN, DYN2_HUMAN, OPRM_HUMAN, EGFR_HUMAN	374	43	16792	8.35319	0.0938274	0.00547352	0.00534207
GOTERM_MF_DIRECT	GO:0097153~cysteine-type endopeptidase activity involved in apoptotic process	5	1.27877	0.000155392	CASP6_HUMAN, CASP3_HUMAN, CASP7_HUMAN, CASP8_HUMAN, CASP1_HUMAN	382	13	16881	16.9966	0.0995837	0.00655562	0.00609915
GOTERM_CC_DIRECT	GO:0005759~mitochondrial matrix	19	4.85934	0.000219577	ODO2_HUMAN, ODP2_HUMAN, PDK2_HUMAN, DLDH_HUMAN, HCD2_HUMAN, P53_HUMAN, NDKM_HUMAN, IPYR2_HUMAN, DNJA3_HUMAN, NDUS3_HUMAN, ATPD_HUMAN, CH60_HUMAN, ETFB_HUMAN, MIPEP_HUMAN, NDUA9_HUMAN, CISY_HUMAN, ACADL_HUMAN, NDUS1_HUMAN, CREB1_HUMAN	386	327	18224	2.74323	0.106738	0.00403081	0.00367008
OMIM_DISEASE	252010~Mitochondrial complex I deficiency	5	1.27877	0.000612999	NDUB9_HUMAN, NDUV1_HUMAN, NDUV2_HUMAN, NDUS1_HUMAN, NDUS3_HUMAN	116	17	4740	12.0183	0.114873	0.1226	0.1226
GOTERM_MF_DIRECT	GO:0001102~RNA polymerase II activating transcription factor binding	7	1.79028	0.000190396	HEY2_HUMAN, NDF1_HUMAN, NCOR1_HUMAN, SIN3A_HUMAN, CBP_HUMAN, CTNB1_HUMAN, CREB1_HUMAN	382	38	16881	8.14047	0.120612	0.00722396	0.00672095
GOTERM_MF_DIRECT	GO:0051082~unfolded protein binding	11	2.8133	0.000192639	CH60_HUMAN, SYVN1_HUMAN, HS90B_HUMAN, DNJC4_HUMAN, HS90A_HUMAN, DNJB1_HUMAN, TCPZ_HUMAN, DNJA3_HUMAN, TCPQ_HUMAN, HSP7C_HUMAN, DNJA1_HUMAN	382	110	16881	4.41911	0.121943	0.00722396	0.00672095
GOTERM_MF_DIRECT	GO:0044325~ion channel binding	11	2.8133	0.000240262	HS90B_HUMAN, ASPH_HUMAN, HAP1_HUMAN, STX1A_HUMAN, HS90A_HUMAN, NPTN_HUMAN, PRIO_HUMAN, HD_HUMAN, CTNB1_HUMAN, SUMO1_HUMAN, VDAC1_HUMAN	382	113	16881	4.30179	0.149726	0.00815776	0.00758973
GOTERM_BP_DIRECT	GO:0000122~negative regulation of transcription from RNA polymerase II promoter	34	8.69565	6.98281e-05	HM20A_HUMAN, PPARG_HUMAN, MBD1_HUMAN, SIN3A_HUMAN, SQSTM_HUMAN, DNJA3_HUMAN, TSH3_HUMAN, SYUA_HUMAN, TRAF6_HUMAN, HEY2_HUMAN, SRBP2_HUMAN, ZN675_HUMAN, NCOR1_HUMAN, KLF11_HUMAN, USP9X_HUMAN, REST_HUMAN, CTNB1_HUMAN, SAP30_HUMAN, CD36_HUMAN, HMGB1_HUMAN, SP3_HUMAN, CTBP1_HUMAN, PIAS1_HUMAN, EHMT1_HUMAN, P53_HUMAN, EZRI_HUMAN, TPR_HUMAN, HEYL_HUMAN, ZBT16_HUMAN, TCRG1_HUMAN, NFKB1_HUMAN, CBP_HUMAN,…	374	720	16792	2.1202	0.155188	0.00887551	0.00866235
GOTERM_MF_DIRECT	GO:0001106~RNA polymerase II transcription corepressor activity	6	1.53453	0.000253797	ZN451_HUMAN, CTBP1_HUMAN, TCRG1_HUMAN, SIN3A_HUMAN, HEYL_HUMAN, PKCB1_HUMAN	382	26	16881	10.1979	0.15746	0.00815776	0.00758973
GOTERM_MF_DIRECT	GO:0051020~GTPase binding	6	1.53453	0.000253797	GBB1_HUMAN, RAB3D_HUMAN, ENOA_HUMAN, HS90A_HUMAN, GBB2_HUMAN, RASA1_HUMAN	382	26	16881	10.1979	0.15746	0.00815776	0.00758973
GOTERM_BP_DIRECT	GO:0045944~positive regulation of transcription from RNA polymerase II promoter	42	10.7417	7.42137e-05	NDF1_HUMAN, CHCH2_HUMAN, PPARG_HUMAN, AKP8L_HUMAN, SIN3A_HUMAN, IKKB_HUMAN, SQSTM_HUMAN, PML_HUMAN, TRAF6_HUMAN, HEY2_HUMAN, SRBP2_HUMAN, SP1_HUMAN, HAX1_HUMAN, MK03_HUMAN, P85A_HUMAN, HMGA1_HUMAN, REST_HUMAN, CTNB1_HUMAN, CREB1_HUMAN, HMGB1_HUMAN, SP3_HUMAN, TAF4_HUMAN, IKKA_HUMAN, P53_HUMAN, MEF2D_HUMAN, RFXK_HUMAN, HEYL_HUMAN, XRCC6_HUMAN, EGFR_HUMAN, MED21_HUMAN, NEMO_HUMAN, AKT1_HUMAN, CAD13…	374	981	16792	1.92226	0.164089	0.0089613	0.00874608
GOTERM_CC_DIRECT	GO:0005874~microtubule	18	4.60358	0.000353938	CN37_HUMAN, MLP3B_HUMAN, TRI18_HUMAN, MLP3A_HUMAN, DPYL2_HUMAN, TCPZ_HUMAN, KIF23_HUMAN, TCPQ_HUMAN, DYHC1_HUMAN, TBA1A_HUMAN, DYN1_HUMAN, MTUS1_HUMAN, FEZ1_HUMAN, JKIP1_HUMAN, TBG1_HUMAN, DCTN2_HUMAN, DYN2_HUMAN, TBB5_HUMAN	386	311	18224	2.73255	0.166362	0.00627324	0.00571182
GOTERM_MF_DIRECT	GO:0008017~microtubule binding	15	3.83632	0.00027834	MLP3B_HUMAN, TRI18_HUMAN, EZRI_HUMAN, MLP3A_HUMAN, DPYL2_HUMAN, KIF23_HUMAN, RB11A_HUMAN, PRIO_HUMAN, SYUA_HUMAN, DYN1_HUMAN, CLAP1_HUMAN, G3P_HUMAN, GRDN_HUMAN, JKIP1_HUMAN, DYN2_HUMAN	382	208	16881	3.18686	0.171307	0.0084736	0.00788359
GOTERM_MF_DIRECT	GO:0003924~GTPase activity	16	4.09207	0.00028873	GBB1_HUMAN, TGM2_HUMAN, GNAO_HUMAN, RAC1_HUMAN, RB11A_HUMAN, RHEB_HUMAN, TBA1A_HUMAN, DYN1_HUMAN, RAB30_HUMAN, RAB3D_HUMAN, TBG1_HUMAN, GBB2_HUMAN, HBS1L_HUMAN, DYN2_HUMAN, GNAZ_HUMAN, TBB5_HUMAN	382	234	16881	3.02161	0.1771	0.0084736	0.00788359
GOTERM_BP_DIRECT	GO:0045893~positive regulation of transcription, DNA-templated	27	6.90537	9.05718e-05	NDF1_HUMAN, PPARG_HUMAN, BRE1A_HUMAN, PGES2_HUMAN, IKKB_HUMAN, ASPH_HUMAN, SP1_HUMAN, AXIN1_HUMAN, MK03_HUMAN, HMGA1_HUMAN, REST_HUMAN, CTNB1_HUMAN, DYN2_HUMAN, CREB1_HUMAN, TBP_HUMAN, ING5_HUMAN, SP3_HUMAN, PIAS1_HUMAN, TAF4_HUMAN, P53_HUMAN, ANM2_HUMAN, XRCC6_HUMAN, PRS8_HUMAN, WAC_HUMAN, ZBT16_HUMAN, NFKB1_HUMAN, CBP_HUMAN	374	515	16792	2.3539	0.19647	0.0100633	0.00982161
GOTERM_BP_DIRECT	GO:0006096~glycolytic process	7	1.79028	9.1674e-05	ALDOA_HUMAN, LDHA_HUMAN, ENOB_HUMAN, TPIS_HUMAN, G3P_HUMAN, ENOA_HUMAN, ALDOC_HUMAN	374	34	16792	9.24379	0.198606	0.0100633	0.00982161
GOTERM_MF_DIRECT	GO:0044212~transcription regulatory region DNA binding	15	3.83632	0.000353856	PPARG_HUMAN, P53_HUMAN, HNRPL_HUMAN, XRCC6_HUMAN, SYUA_HUMAN, SRBP2_HUMAN, BASP1_HUMAN, NCOR1_HUMAN, SP1_HUMAN, KLF11_HUMAN, NFKB1_HUMAN, REST_HUMAN, CTNB1_HUMAN, CREB1_HUMAN, TBP_HUMAN	382	213	16881	3.11205	0.212502	0.0099522	0.00925923
GOTERM_BP_DIRECT	GO:0045453~bone resorption	6	1.53453	0.000101516	ZN675_HUMAN, RAB3D_HUMAN, RAC1_HUMAN, CTNB1_HUMAN, TPP1_HUMAN, TRAF6_HUMAN	374	22	16792	12.245	0.217432	0.0105836	0.0103294
GOTERM_MF_DIRECT	GO:0023026~MHC class II protein complex binding	5	1.27877	0.000374863	HS90B_HUMAN, AT1B1_HUMAN, HS90A_HUMAN, KPYM_HUMAN, HSP7C_HUMAN	382	16	16881	13.8097	0.223594	0.0100655	0.00936467
GOTERM_BP_DIRECT	GO:0010807~regulation of synaptic vesicle priming	4	1.02302	0.000105179	SNAB_HUMAN, STX1B_HUMAN, STXB1_HUMAN, STX1A_HUMAN	374	5	16792	35.9187	0.224323	0.0105836	0.0103294
GOTERM_MF_DIRECT	GO:0046982~protein heterodimerization activity	24	6.13811	0.000387709	NDF1_HUMAN, TAF4_HUMAN, HM20A_HUMAN, IKKA_HUMAN, HIP1_HUMAN, P53_HUMAN, TRI18_HUMAN, MEF2D_HUMAN, AOC3_HUMAN, HEYL_HUMAN, PML_HUMAN, IKKB_HUMAN, EGFR_HUMAN, HEY2_HUMAN, ENOB_HUMAN, H31_HUMAN, NEMO_HUMAN, HYPM_HUMAN, NFKB1_HUMAN, P85A_HUMAN, STX1A_HUMAN, P85B_HUMAN, CTNB1_HUMAN, SPT5H_HUMAN	382	465	16881	2.28083	0.2303	0.0100655	0.00936467
GOTERM_MF_DIRECT	GO:0004197~cysteine-type endopeptidase activity	8	2.04604	0.000431608	CASP6_HUMAN, CASP3_HUMAN, CASP7_HUMAN, USP9X_HUMAN, CASP8_HUMAN, UBP14_HUMAN, CASP1_HUMAN, UBP8_HUMAN	382	61	16881	5.79555	0.252782	0.0107902	0.0100389
GOTERM_MF_DIRECT	GO:0051087~chaperone binding	9	2.30179	0.000478648	CH60_HUMAN, BAG3_HUMAN, SYVN1_HUMAN, P53_HUMAN, 1B07_HUMAN, STIP1_HUMAN, DNJB1_HUMAN, PRIO_HUMAN, DNJA1_HUMAN	382	81	16881	4.91012	0.276146	0.011141	0.0103652
GOTERM_MF_DIRECT	GO:0003690~double-stranded DNA binding	9	2.30179	0.000478648	ZBT16_HUMAN, HMGB1_HUMAN, P53_HUMAN, SP1_HUMAN, MRE11_HUMAN, XRCC6_HUMAN, CTNB1_HUMAN, EGFR_HUMAN, CREB1_HUMAN	382	81	16881	4.91012	0.276146	0.011141	0.0103652
GOTERM_CC_DIRECT	GO:0005802~trans-Golgi network	11	2.8133	0.000632513	CIP4_HUMAN, RAB30_HUMAN, BECN1_HUMAN, CAH4_HUMAN, GGA2_HUMAN, OPTN_HUMAN, RAC1_HUMAN, GLP3L_HUMAN, RB11A_HUMAN, DYN2_HUMAN, SNP25_HUMAN	386	136	18224	3.81865	0.277628	0.0108371	0.0098672
GOTERM_MF_DIRECT	GO:0042803~protein homodimerization activity	32	8.18414	0.000578238	PDK2_HUMAN, M3K10_HUMAN, TRI18_HUMAN, HIP1R_HUMAN, AOC3_HUMAN, IKKB_HUMAN, SQSTM_HUMAN, PML_HUMAN, CHM4B_HUMAN, HEY2_HUMAN, PX11B_HUMAN, SP1_HUMAN, AXIN1_HUMAN, CTBP1_HUMAN, IKKA_HUMAN, HIP1_HUMAN, MEF2D_HUMAN, TPR_HUMAN, HEYL_HUMAN, BRE1B_HUMAN, HS90A_HUMAN, ANM2_HUMAN, CRYL1_HUMAN, SHLB1_HUMAN, ZBT16_HUMAN, ENOB_HUMAN, NEMO_HUMAN, CBS_HUMAN, CAD13_HUMAN, GRDN_HUMAN, TKT_HUMAN, NFKB1_HUMAN	382	730	16881	1.93714	0.32323	0.0123842	0.0115219
GOTERM_MF_DIRECT	GO:0030235~nitric-oxide synthase regulator activity	4	1.02302	0.000587105	HS90B_HUMAN, AKT1_HUMAN, HS90A_HUMAN, EGFR_HUMAN	382	8	16881	22.0955	0.327271	0.0123842	0.0115219
GOTERM_MF_DIRECT	GO:0003954~NADH dehydrogenase activity	4	1.02302	0.000587105	NDUV1_HUMAN, NDUA9_HUMAN, NDUAD_HUMAN, NDUS3_HUMAN	382	8	16881	22.0955	0.327271	0.0123842	0.0115219
GOTERM_CC_DIRECT	GO:0030426~growth cone	10	2.55754	0.000797369	BASP1_HUMAN, THY1_HUMAN, DPYL2_HUMAN, APBB2_HUMAN, USP9X_HUMAN, DYN2_HUMAN, DCTN2_HUMAN, TSH3_HUMAN, SNP25_HUMAN, SYUA_HUMAN	386	116	18224	4.07004	0.336357	0.0132209	0.0120377
GOTERM_BP_DIRECT	GO:0038095~Fc-epsilon receptor signaling pathway	14	3.58056	0.000177044	GRB2_HUMAN, PSMD4_HUMAN, IKKA_HUMAN, PSB7_HUMAN, RAC1_HUMAN, IKKB_HUMAN, PRS8_HUMAN, TRAF6_HUMAN, NEMO_HUMAN, PAK2_HUMAN, NFKB1_HUMAN, P85A_HUMAN, MK03_HUMAN, P85B_HUMAN	374	178	16792	3.53133	0.347928	0.0171025	0.0166917
GOTERM_BP_DIRECT	GO:0006914~autophagy	12	3.06905	0.000188218	HMGB1_HUMAN, MLP3B_HUMAN, BECN1_HUMAN, TERA_HUMAN, OPTN_HUMAN, UBQL2_HUMAN, HAP1_HUMAN, MTOR_HUMAN, SHLB1_HUMAN, SQSTM_HUMAN, ATG5_HUMAN, CHM4B_HUMAN	374	133	16792	4.05098	0.365291	0.0173424	0.0169259
GOTERM_BP_DIRECT	GO:0070423~nucleotide-binding oligomerization domain containing signaling pathway	6	1.53453	0.00019389	ITCH_HUMAN, IKKA_HUMAN, NEMO_HUMAN, IKKB_HUMAN, CASP8_HUMAN, TRAF6_HUMAN	374	25	16792	10.7756	0.373928	0.0173424	0.0169259
GOTERM_CC_DIRECT	GO:0016363~nuclear matrix	9	2.30179	0.00103825	SRBS1_HUMAN, PHB2_HUMAN, P53_HUMAN, AKP8L_HUMAN, MBD1_HUMAN, MORC3_HUMAN, PML_HUMAN, PR40A_HUMAN, PIAS4_HUMAN	386	97	18224	4.38054	0.413707	0.0166768	0.0151844
GOTERM_BP_DIRECT	GO:0006511~ubiquitin-dependent protein catabolic process	14	3.58056	0.000221091	PSMD4_HUMAN, BRE1A_HUMAN, CUL5_HUMAN, UBE2K_HUMAN, BRE1B_HUMAN, SQSTM_HUMAN, UBP14_HUMAN, ITCH_HUMAN, TERA_HUMAN, NUB1_HUMAN, SIAH1_HUMAN, CUL2_HUMAN, USP9X_HUMAN, UBP8_HUMAN	374	182	16792	3.45372	0.413742	0.0190691	0.0186111
GOTERM_MF_DIRECT	GO:0030544~Hsp70 protein binding	6	1.53453	0.000804439	STIP1_HUMAN, DNJB1_HUMAN, DNJA3_HUMAN, DNJA1_HUMAN, SYUA_HUMAN, CREB1_HUMAN	382	33	16881	8.03475	0.419122	0.0164544	0.0153087
GOTERM_BP_DIRECT	GO:0017157~regulation of exocytosis	6	1.53453	0.000235713	STX1B_HUMAN, RAB3D_HUMAN, SYT1_HUMAN, L2GL1_HUMAN, HAP1_HUMAN, STX1A_HUMAN	374	26	16792	10.3612	0.434087	0.0196292	0.0191578
GOTERM_MF_DIRECT	GO:0005200~structural constituent of cytoskeleton	10	2.55754	0.000864478	41_HUMAN, TBA1A_HUMAN, GFAP_HUMAN, HIP1_HUMAN, E41L1_HUMAN, PEPL_HUMAN, TBG1_HUMAN, ADDG_HUMAN, E41L3_HUMAN, TBB5_HUMAN	382	110	16881	4.01737	0.442211	0.0171624	0.0159674
GOTERM_BP_DIRECT	GO:1900034~regulation of cellular response to heat	9	2.30179	0.000253471	BAG3_HUMAN, HS90B_HUMAN, TPR_HUMAN, MTOR_HUMAN, HS90A_HUMAN, MK03_HUMAN, DNJB1_HUMAN, CBP_HUMAN, HSP7C_HUMAN	374	75	16792	5.38781	0.457848	0.0204044	0.0199143
GOTERM_CC_DIRECT	GO:0005938~cell cortex	10	2.55754	0.00121019	CIP4_HUMAN, PAR6A_HUMAN, CLAP1_HUMAN, AXIN1_HUMAN, HAX1_HUMAN, ADDG_HUMAN, CTNB1_HUMAN, SYUA_HUMAN, PARD3_HUMAN, TRAF6_HUMAN	386	123	18224	3.83841	0.463352	0.0188496	0.0171626
GOTERM_BP_DIRECT	GO:0000045~autophagosome assembly	7	1.79028	0.000268888	ATG12_HUMAN, MLP3B_HUMAN, BECN1_HUMAN, MLP3A_HUMAN, UBQL1_HUMAN, ATG5_HUMAN, A16L1_HUMAN	374	41	16792	7.66558	0.477668	0.0209473	0.0204442
GOTERM_MF_DIRECT	GO:0044822~poly(A) RNA binding	43	10.9974	0.000989029	CHD3_HUMAN, PSMD4_HUMAN, ZC3H1_HUMAN, UT14A_HUMAN, HS90B_HUMAN, AKP8L_HUMAN, HNRPL_HUMAN, LC7L2_HUMAN, STXB1_HUMAN, CLH1_HUMAN, RL4_HUMAN, TCPZ_HUMAN, SRRT_HUMAN, CISY_HUMAN, STIP1_HUMAN, ENOA_HUMAN, M2OM_HUMAN, PR40A_HUMAN, SUMO1_HUMAN, GRB2_HUMAN, DJC21_HUMAN, ALDOA_HUMAN, MKRN2_HUMAN, HMGB1_HUMAN, HCD2_HUMAN, EZRI_HUMAN, TPR_HUMAN, API5_HUMAN, HS90A_HUMAN, XRCC6_HUMAN, KPYM_HUMAN, DYHC1_HUMAN,…	382	1129	16881	1.6831	0.487228	0.0190741	0.017746
OMIM_DISEASE	167000~Ovarian cancer, somatic	3	0.767263	0.00339141	AKT1_HUMAN, OPCM_HUMAN, CTNB1_HUMAN	116	4	4740	30.6466	0.491372	0.339141	0.339141
GOTERM_CC_DIRECT	GO:0034274~Atg12-Atg5-Atg16 complex	3	0.767263	0.0013168	ATG12_HUMAN, WDFY3_HUMAN, ATG5_HUMAN	386	3	18224	47.2124	0.492005	0.019907	0.0181254
GOTERM_BP_DIRECT	GO:0006986~response to unfolded protein	7	1.79028	0.000307901	CH60_HUMAN, HS90B_HUMAN, DNJC4_HUMAN, HS90A_HUMAN, DNJB1_HUMAN, HSP7C_HUMAN, DNJA1_HUMAN	374	42	16792	7.48307	0.524646	0.0230213	0.0224684
GOTERM_CC_DIRECT	GO:0005794~Golgi apparatus	33	8.4399	0.00147324	AP2A2_HUMAN, PPARG_HUMAN, AOC3_HUMAN, GGA2_HUMAN, UBAC1_HUMAN, OPRM_HUMAN, SYUA_HUMAN, CLAP1_HUMAN, ARFG3_HUMAN, SYT1_HUMAN, FEZ1_HUMAN, STIP1_HUMAN, MK03_HUMAN, 1B07_HUMAN, DYN2_HUMAN, DUS10_HUMAN, CD36_HUMAN, GRB2_HUMAN, ZDH17_HUMAN, SP3_HUMAN, HIP1_HUMAN, COPB_HUMAN, CRYL1_HUMAN, RB11A_HUMAN, PRIO_HUMAN, CH60_HUMAN, DYN1_HUMAN, MTUS1_HUMAN, CAH4_HUMAN, OPTN_HUMAN, GRDN_HUMAN, HD_HUMAN, UBP8_HU…	386	863	18224	1.80534	0.531306	0.0216356	0.0196994
GOTERM_BP_DIRECT	GO:0071407~cellular response to organic cyclic compound	8	2.04604	0.000318551	CASP3_HUMAN, KS6B1_HUMAN, HS90B_HUMAN, AKT1_HUMAN, PAK2_HUMAN, AXIN1_HUMAN, PPBT_HUMAN, CASP8_HUMAN	374	59	16792	6.08792	0.53672	0.0230213	0.0224684
GOTERM_BP_DIRECT	GO:0007568~aging	13	3.32481	0.000324109	GRB2_HUMAN, CN37_HUMAN, DLDH_HUMAN, NPY2R_HUMAN, MBD1_HUMAN, SIN3A_HUMAN, GNAO_HUMAN, CASP7_HUMAN, SYUA_HUMAN, ENOB_HUMAN, KS6B1_HUMAN, AKT1_HUMAN, CREB1_HUMAN	374	165	16792	3.53745	0.542899	0.0230213	0.0224684
GOTERM_MF_DIRECT	GO:0016301~kinase activity	15	3.83632	0.00119303	AKP8L_HUMAN, KCRM_HUMAN, KPYM_HUMAN, PACN1_HUMAN, ELP1_HUMAN, KS6B1_HUMAN, NEMO_HUMAN, AKT1_HUMAN, P55G_HUMAN, PAK2_HUMAN, MTOR_HUMAN, P85A_HUMAN, MK03_HUMAN, P85B_HUMAN, GIT1_HUMAN	382	241	16881	2.75048	0.55326	0.0223694	0.0208118
GOTERM_BP_DIRECT	GO:0031623~receptor internalization	7	1.79028	0.000351215	GRB2_HUMAN, DYN1_HUMAN, EZRI_HUMAN, CLH1_HUMAN, DYN2_HUMAN, SYUA_HUMAN, CD36_HUMAN	374	43	16792	7.30904	0.571872	0.0236683	0.0230998
GOTERM_BP_DIRECT	GO:0048488~synaptic vesicle endocytosis	5	1.27877	0.000352819	SYT12_HUMAN, SYT1_HUMAN, SYT2_HUMAN, PACN1_HUMAN, SYUA_HUMAN	374	16	16792	14.0307	0.573528	0.0236683	0.0230998
GOTERM_CC_DIRECT	GO:0005886~plasma membrane	113	28.9003	0.00167391	REN3A_HUMAN, MYPR_HUMAN, GNAO_HUMAN, L2GL1_HUMAN, STXB1_HUMAN, PACN1_HUMAN, UBP14_HUMAN, SYUA_HUMAN, TRAF6_HUMAN, SRBS1_HUMAN, MOG_HUMAN, G3P_HUMAN, ASPH_HUMAN, SHPS1_HUMAN, NTRI_HUMAN, SPG20_HUMAN, PAR6A_HUMAN, NPY2R_HUMAN, RAC1_HUMAN, RB11A_HUMAN, CRYL1_HUMAN, GRM1_HUMAN, E41L3_HUMAN, KPYM_HUMAN, CNTN1_HUMAN, EGFR_HUMAN, ZBT16_HUMAN, DYN1_HUMAN, AKT1_HUMAN, DIRA2_HUMAN, GPM6A_HUMAN, SYMPK_HUMAN…	386	4121	18224	1.29459	0.577307	0.0238997	0.0217608
GOTERM_CC_DIRECT	GO:0005813~centrosome	20	5.11509	0.00190381	PAR6A_HUMAN, STX1B_HUMAN, CHD3_HUMAN, IFT20_HUMAN, ODF2L_HUMAN, KIF23_HUMAN, RB11A_HUMAN, TCPQ_HUMAN, PIBF1_HUMAN, DYHC1_HUMAN, SRBS1_HUMAN, CLAP1_HUMAN, MDHC_HUMAN, FEZ1_HUMAN, CEP63_HUMAN, TBG1_HUMAN, ERC6L_HUMAN, DCTN2_HUMAN, DYN2_HUMAN, CTNB1_HUMAN	386	426	18224	2.21655	0.624497	0.0264475	0.0240806
GOTERM_MF_DIRECT	GO:0003682~chromatin binding	20	5.11509	0.00151007	ING5_HUMAN, SP3_HUMAN, NDF1_HUMAN, PPARG_HUMAN, BRE1A_HUMAN, P53_HUMAN, MBD1_HUMAN, TPR_HUMAN, SIN3A_HUMAN, WAC_HUMAN, EGFR_HUMAN, TSH3_HUMAN, KAT2B_HUMAN, NFKB1_HUMAN, MEOX1_HUMAN, PKCB1_HUMAN, CBP_HUMAN, HMGA1_HUMAN, REST_HUMAN, SPT5H_HUMAN	382	391	16881	2.26041	0.639429	0.0275485	0.0256303
GOTERM_MF_DIRECT	GO:0047485~protein N-terminus binding	9	2.30179	0.0015751	PHB2_HUMAN, P53_HUMAN, FEZ1_HUMAN, STXB1_HUMAN, STX1A_HUMAN, HAX1_HUMAN, PKCB1_HUMAN, SYUA_HUMAN, TRAF6_HUMAN	382	97	16881	4.10021	0.654939	0.0279788	0.0260307
OMIM_DISEASE	114550~Hepatocellular carcinoma, somatic	3	0.767263	0.00556282	AXIN1_HUMAN, CASP8_HUMAN, CTNB1_HUMAN	116	5	4740	24.5172	0.670471	0.370855	0.370855
GOTERM_BP_DIRECT	GO:0050852~T cell receptor signaling pathway	12	3.06905	0.000474464	IKKA_HUMAN, PSMD4_HUMAN, NEMO_HUMAN, PSB7_HUMAN, THY1_HUMAN, PAK2_HUMAN, NFKB1_HUMAN, P85A_HUMAN, P85B_HUMAN, IKKB_HUMAN, PRS8_HUMAN, TRAF6_HUMAN	374	148	16792	3.64041	0.682127	0.0309684	0.0302247
GOTERM_CC_DIRECT	GO:0005750~mitochondrial respiratory chain complex III	4	1.02302	0.00228555	CY1_HUMAN, QCR6_HUMAN, QCR2_HUMAN, QCR1_HUMAN	386	13	18224	14.5269	0.691525	0.030915	0.0281483
GOTERM_MF_DIRECT	GO:0005546~phosphatidylinositol-4,5-bisphosphate binding	7	1.79028	0.00191204	HIP1_HUMAN, PROF2_HUMAN, HIP1R_HUMAN, SYT1_HUMAN, SNX21_HUMAN, JPH2_HUMAN, PARD3_HUMAN	382	58	16881	5.33341	0.725241	0.033093	0.0307887
GOTERM_CC_DIRECT	GO:0015630~microtubule cytoskeleton	10	2.55754	0.00254845	CENPV_HUMAN, HYPK_HUMAN, AKT1_HUMAN, TRI18_HUMAN, PP2AA_HUMAN, TACC1_HUMAN, G3P_HUMAN, SEPT7_HUMAN, FEZ1_HUMAN, MK03_HUMAN	386	137	18224	3.44616	0.730604	0.0335872	0.0305814
GOTERM_BP_DIRECT	GO:0002223~stimulatory C-type lectin receptor signaling pathway	10	2.55754	0.000550553	IKKA_HUMAN, PSMD4_HUMAN, NEMO_HUMAN, PSB7_HUMAN, PAK2_HUMAN, NFKB1_HUMAN, CBP_HUMAN, IKKB_HUMAN, PRS8_HUMAN, TRAF6_HUMAN	374	105	16792	4.27604	0.73551	0.0349891	0.0341488
GOTERM_CC_DIRECT	GO:0031225~anchored component of membrane	9	2.30179	0.00274925	CAH4_HUMAN, CAD13_HUMAN, LSAMP_HUMAN, PPBT_HUMAN, OPCM_HUMAN, NEGR1_HUMAN, PRIO_HUMAN, CNTN1_HUMAN, NTRI_HUMAN	386	113	18224	3.76028	0.757089	0.0353278	0.0321662
GOTERM_CC_DIRECT	GO:0005942~phosphatidylinositol 3-kinase complex	4	1.02302	0.00286361	P55G_HUMAN, MTOR_HUMAN, P85A_HUMAN, P85B_HUMAN	386	14	18224	13.4893	0.770994	0.0358999	0.0326871
GOTERM_BP_DIRECT	GO:0046677~response to antibiotic	6	1.53453	0.000646891	CASP3_HUMAN, P53_HUMAN, AOC3_HUMAN, PPBT_HUMAN, HS90A_HUMAN, CASP8_HUMAN	374	32	16792	8.41845	0.79044	0.0400575	0.0390954
GOTERM_MF_DIRECT	GO:0004871~signal transducer activity	13	3.32481	0.0023611	ZDH17_HUMAN, GBB1_HUMAN, GNAO_HUMAN, ANM2_HUMAN, ELP1_HUMAN, NEMO_HUMAN, RPGF2_HUMAN, AXIN1_HUMAN, GBB2_HUMAN, CBP_HUMAN, CTNB1_HUMAN, GNAZ_HUMAN, EF1D_HUMAN	382	204	16881	2.8161	0.797219	0.0398436	0.0370693
COG_ONTOLOGY	RNA processing and modification	3	0.767263	0.0943896	PR40B_HUMAN, DDB1_HUMAN, PR40A_HUMAN	47	23	2026	5.62257	0.814645	0.979328	0.979328
GOTERM_BP_DIRECT	GO:0021762~substantia nigra development	7	1.79028	0.000720386	LDHA_HUMAN, CN37_HUMAN, ENOB_HUMAN, MYPR_HUMAN, BASP1_HUMAN, CX6B1_HUMAN, NDUS3_HUMAN	374	49	16792	6.41406	0.824543	0.0434933	0.0424487
GOTERM_CC_DIRECT	GO:0016607~nuclear speck	12	3.06905	0.00375659	ZBT16_HUMAN, PR40B_HUMAN, PIAS1_HUMAN, PQBP1_HUMAN, AKP8L_HUMAN, BASP1_HUMAN, MBD1_HUMAN, LC7L2_HUMAN, WBP4_HUMAN, WAC_HUMAN, PR40A_HUMAN, SUMO1_HUMAN	386	201	18224	2.81865	0.855507	0.0450797	0.0410453
GOTERM_CC_DIRECT	GO:0031966~mitochondrial membrane	8	2.04604	0.00377126	DYN1_HUMAN, BECN1_HUMAN, NDUA9_HUMAN, NDUAD_HUMAN, ACADL_HUMAN, DYN2_HUMAN, SFXN3_HUMAN, NDUS3_HUMAN	386	94	18224	4.01808	0.856596	0.0450797	0.0410453
GOTERM_MF_DIRECT	GO:0035014~phosphatidylinositol 3-kinase regulator activity	3	0.767263	0.00295802	P55G_HUMAN, P85A_HUMAN, P85B_HUMAN	382	4	16881	33.1433	0.864614	0.0486991	0.0453082
GOTERM_BP_DIRECT	GO:0007269~neurotransmitter secretion	7	1.79028	0.000893886	SYN2_HUMAN, SYT1_HUMAN, STXB1_HUMAN, STX1A_HUMAN, SYT2_HUMAN, HSP7C_HUMAN, SNP25_HUMAN	374	51	16792	6.16252	0.88464	0.0526521	0.0513876
GOTERM_CC_DIRECT	GO:0034045~pre-autophagosomal structure membrane	4	1.02302	0.00426974	ATG12_HUMAN, ULK1_HUMAN, ATG5_HUMAN, A16L1_HUMAN	386	16	18224	11.8031	0.889124	0.0495715	0.0451352
GOTERM_CC_DIRECT	GO:0005881~cytoplasmic microtubule	6	1.53453	0.00433992	TBA1A_HUMAN, CLAP1_HUMAN, TRI18_HUMAN, AXIN1_HUMAN, RAB3D_HUMAN, TBG1_HUMAN	386	51	18224	5.5544	0.893069	0.0495715	0.0451352
GOTERM_MF_DIRECT	GO:0001948~glycoprotein binding	7	1.79028	0.00342064	GFAP_HUMAN, HS90B_HUMAN, STX1A_HUMAN, HS90A_HUMAN, RASA1_HUMAN, CNTN1_HUMAN, EGFR_HUMAN	382	65	16881	4.75904	0.901025	0.0549745	0.0511466
GOTERM_BP_DIRECT	GO:0000086~G2/M transition of mitotic cell cycle	11	2.8133	0.000976977	TBA1A_HUMAN, CLAP1_HUMAN, 1433G_HUMAN, CEP63_HUMAN, OPTN_HUMAN, TBG1_HUMAN, HS90A_HUMAN, DYN2_HUMAN, DCTN2_HUMAN, DYHC1_HUMAN, TBB5_HUMAN	374	137	16792	3.60498	0.905632	0.0555639	0.0542294
GOTERM_BP_DIRECT	GO:0071260~cellular response to mechanical stimulus	8	2.04604	0.000989336	BAG3_HUMAN, AKT1_HUMAN, NFKB1_HUMAN, RAC1_HUMAN, MK03_HUMAN, CASP8_HUMAN, CASP1_HUMAN, EGFR_HUMAN	374	71	16792	5.05897	0.90841	0.0555639	0.0542294
GOTERM_CC_DIRECT	GO:0005758~mitochondrial intermembrane space	7	1.79028	0.00473328	NDUS5_HUMAN, CHCH2_HUMAN, NDKM_HUMAN, NDUA8_HUMAN, HAX1_HUMAN, CX6B1_HUMAN, NDUS1_HUMAN	386	74	18224	4.46604	0.912724	0.0528689	0.0481375
GOTERM_CC_DIRECT	GO:0005730~nucleolus	31	7.92839	0.00483432	CHD3_HUMAN, UT14A_HUMAN, BRE1A_HUMAN, SEPT7_HUMAN, SIN3A_HUMAN, ZN655_HUMAN, MPCP_HUMAN, RL4_HUMAN, PML_HUMAN, TRAF6_HUMAN, ELP1_HUMAN, TF3C3_HUMAN, CUL2_HUMAN, SUMO1_HUMAN, RCN2_HUMAN, EF1D_HUMAN, GRB2_HUMAN, DJC21_HUMAN, P53_HUMAN, EZRI_HUMAN, ANM2_HUMAN, CRYL1_HUMAN, XRCC6_HUMAN, ITPR1_HUMAN, ZBT16_HUMAN, LDOC1_HUMAN, TCRG1_HUMAN, NUB1_HUMAN, ETV4_HUMAN, DNJB1_HUMAN, HSP7C_HUMAN	386	857	18224	1.7078	0.917162	0.0528689	0.0481375
GOTERM_MF_DIRECT	GO:0019899~enzyme binding	17	4.34783	0.00378126	PIAS1_HUMAN, PPARG_HUMAN, P53_HUMAN, 1433B_HUMAN, LC7L2_HUMAN, RAC1_HUMAN, EGFR_HUMAN, AKT1_HUMAN, CBS_HUMAN, AXIN1_HUMAN, HMGA1_HUMAN, DYN2_HUMAN, CTNB1_HUMAN, HSP7C_HUMAN, CREB1_HUMAN, SPT5H_HUMAN, TBP_HUMAN	382	333	16881	2.256	0.922477	0.0593569	0.0552239
GOTERM_BP_DIRECT	GO:0006921~cellular component disassembly involved in execution phase of apoptosis	5	1.27877	0.0010627	CASP6_HUMAN, CASP3_HUMAN, CASP7_HUMAN, BAP31_HUMAN, CASP8_HUMAN	374	21	16792	10.6901	0.923295	0.0583279	0.056927
GOTERM_CC_DIRECT	GO:0031201~SNARE complex	6	1.53453	0.00512333	SYN2_HUMAN, SNAB_HUMAN, STX1B_HUMAN, SYT1_HUMAN, STX1A_HUMAN, SNP25_HUMAN	386	53	18224	5.3448	0.92865	0.0548061	0.0499013
GOTERM_BP_DIRECT	GO:0032496~response to lipopolysaccharide	12	3.06905	0.00111369	CH60_HUMAN, CASP3_HUMAN, CN37_HUMAN, KS6B1_HUMAN, IKKA_HUMAN, PPBT_HUMAN, BKRB1_HUMAN, CASP8_HUMAN, OPRM_HUMAN, CASP1_HUMAN, DUS10_HUMAN, SYUA_HUMAN	374	164	16792	3.28525	0.93219	0.0592732	0.0578496
GOTERM_CC_DIRECT	GO:0045202~synapse	11	2.8133	0.00522471	MACOI_HUMAN, SYN2_HUMAN, KS6B1_HUMAN, SPG20_HUMAN, DLG4_HUMAN, RPGF2_HUMAN, APBB2_HUMAN, PACN1_HUMAN, UBP14_HUMAN, SUMO1_HUMAN, EGFR_HUMAN	386	181	18224	2.86926	0.932291	0.0548061	0.0499013
GOTERM_BP_DIRECT	GO:0006461~protein complex assembly	10	2.55754	0.00112901	ELP1_HUMAN, P53_HUMAN, DLG4_HUMAN, L2GL1_HUMAN, MK03_HUMAN, HMGA1_HUMAN, PML_HUMAN, CBP_HUMAN, PARD3_HUMAN, TRAF6_HUMAN	374	116	16792	3.87055	0.934657	0.0592732	0.0578496
GOTERM_MF_DIRECT	GO:0009055~electron carrier activity	8	2.04604	0.00423862	ETFB_HUMAN, ASPH_HUMAN, PGES2_HUMAN, NDUV2_HUMAN, ACADL_HUMAN, NDUS1_HUMAN, COX5A_HUMAN, NDUS3_HUMAN	382	90	16881	3.9281	0.943139	0.0650243	0.0604967
GOTERM_CC_DIRECT	GO:0042470~melanosome	8	2.04604	0.00559327	CN37_HUMAN, HS90B_HUMAN, 1433B_HUMAN, RAC1_HUMAN, CLH1_HUMAN, HS90A_HUMAN, TPP1_HUMAN, HSP7C_HUMAN	386	101	18224	3.7396	0.944034	0.0574988	0.052353
GOTERM_CC_DIRECT	GO:0014069~postsynaptic density	11	2.8133	0.00585454	BAIP2_HUMAN, DLG4_HUMAN, HIP1R_HUMAN, PALM_HUMAN, AXIN1_HUMAN, ADDG_HUMAN, NPTN_HUMAN, E41L3_HUMAN, DYN2_HUMAN, ITPR1_HUMAN, GRM1_HUMAN	386	184	18224	2.82248	0.951105	0.0590045	0.053724
GOTERM_BP_DIRECT	GO:0042493~response to drug	17	4.34783	0.0013231	LDHA_HUMAN, CASP3_HUMAN, BECN1_HUMAN, NDF1_HUMAN, IKKA_HUMAN, PPARG_HUMAN, DPYL2_HUMAN, GNAO_HUMAN, HS90A_HUMAN, SYUA_HUMAN, CH60_HUMAN, EAA2_HUMAN, ENOB_HUMAN, KS6B1_HUMAN, ECHA_HUMAN, CTNB1_HUMAN, CREB1_HUMAN	374	304	16792	2.51077	0.959132	0.0679847	0.066352
GOTERM_MF_DIRECT	GO:0061665~SUMO ligase activity	3	0.767263	0.00485651	ZN451_HUMAN, PIAS1_HUMAN, PIAS4_HUMAN	382	5	16881	26.5147	0.962602	0.071264	0.0663019
GOTERM_MF_DIRECT	GO:0004459~L-lactate dehydrogenase activity	3	0.767263	0.00485651	LDHA_HUMAN, LDHB_HUMAN, LDH6A_HUMAN	382	5	16881	26.5147	0.962602	0.071264	0.0663019
GOTERM_BP_DIRECT	GO:0031065~positive regulation of histone deacetylation	4	1.02302	0.00157107	CTBP1_HUMAN, P53_HUMAN, AKP8L_HUMAN, PML_HUMAN	374	11	16792	16.3267	0.977564	0.0787277	0.0768369
GOTERM_BP_DIRECT	GO:0032869~cellular response to insulin stimulus	8	2.04604	0.00159737	SRBS1_HUMAN, PPARG_HUMAN, AKT1_HUMAN, 1433G_HUMAN, KAT2B_HUMAN, SP1_HUMAN, P85A_HUMAN, P85B_HUMAN	374	77	16792	4.66477	0.978948	0.0787277	0.0768369
GOTERM_MF_DIRECT	GO:0016616~oxidoreductase activity, acting on the CH-OH group of donors, NAD or NADP as acceptor	4	1.02302	0.00613046	LDHA_HUMAN, CTBP1_HUMAN, LDHB_HUMAN, MDHC_HUMAN	382	17	16881	10.3979	0.984248	0.0880439	0.0819134
GOTERM_BP_DIRECT	GO:0008286~insulin receptor signaling pathway	8	2.04604	0.00172208	GRB2_HUMAN, SRBS1_HUMAN, PDK2_HUMAN, P55G_HUMAN, AKT1_HUMAN, BAIP2_HUMAN, P85A_HUMAN, P85B_HUMAN	374	78	16792	4.60496	0.98443	0.083142	0.0811452
GOTERM_BP_DIRECT	GO:0030866~cortical actin cytoskeleton organization	5	1.27877	0.00179022	41_HUMAN, E41L1_HUMAN, L2GL1_HUMAN, IKKB_HUMAN, E41L3_HUMAN	374	24	16792	9.35383	0.986796	0.083142	0.0811452
GOTERM_BP_DIRECT	GO:0045742~positive regulation of epidermal growth factor receptor signaling pathway	5	1.27877	0.00179022	AKT1_HUMAN, HIP1_HUMAN, PTK6_HUMAN, HIP1R_HUMAN, HAP1_HUMAN	374	24	16792	9.35383	0.986796	0.083142	0.0811452
GOTERM_BP_DIRECT	GO:1901215~negative regulation of neuron death	6	1.53453	0.00182814	NEMO_HUMAN, AKT1_HUMAN, CTNB1_HUMAN, SYUA_HUMAN, CHM4B_HUMAN, CREB1_HUMAN	374	40	16792	6.73476	0.987954	0.083301	0.0813004
GOTERM_CC_DIRECT	GO:0000502~proteasome complex	6	1.53453	0.00865208	PSMD4_HUMAN, PSB7_HUMAN, TERA_HUMAN, UBQL1_HUMAN, PRS8_HUMAN, UBP14_HUMAN	386	60	18224	4.72124	0.988513	0.0855225	0.0778688
GOTERM_MF_DIRECT	GO:0005525~GTP binding	18	4.60358	0.00660458	HS90B_HUMAN, TGM2_HUMAN, SEPT7_HUMAN, GNAO_HUMAN, RAC1_HUMAN, HS90A_HUMAN, RB11A_HUMAN, RHEB_HUMAN, TBA1A_HUMAN, DYN1_HUMAN, RAB30_HUMAN, DIRA2_HUMAN, RAB3D_HUMAN, TBG1_HUMAN, HBS1L_HUMAN, DYN2_HUMAN, GNAZ_HUMAN, TBB5_HUMAN	382	384	16881	2.07146	0.988586	0.0928769	0.0864099
GOTERM_CC_DIRECT	GO:0016023~cytoplasmic, membrane-bounded vesicle	9	2.30179	0.00907699	AP2A2_HUMAN, BECN1_HUMAN, PALM_HUMAN, AXIN1_HUMAN, OPTN_HUMAN, GRDN_HUMAN, RAC1_HUMAN, HAX1_HUMAN, UBP14_HUMAN	386	138	18224	3.07907	0.990785	0.0864441	0.0787079
GOTERM_CC_DIRECT	GO:0030054~cell junction	19	4.85934	0.00908168	ZDH17_HUMAN, PAR6A_HUMAN, 41_HUMAN, DLG4_HUMAN, DNJA3_HUMAN, PACN1_HUMAN, SNP25_HUMAN, SYUA_HUMAN, PARD3_HUMAN, SYN2_HUMAN, KS6B1_HUMAN, SYT12_HUMAN, BASP1_HUMAN, SYT1_HUMAN, HAP1_HUMAN, STX1A_HUMAN, SYT2_HUMAN, CTNB1_HUMAN, SYPH_HUMAN	386	459	18224	1.95433	0.990807	0.0864441	0.0787079
GOTERM_MF_DIRECT	GO:0015288~porin activity	3	0.767263	0.00717632	VDAC2_HUMAN, VDAC3_HUMAN, VDAC1_HUMAN	382	6	16881	22.0955	0.992261	0.093915	0.0873757
GOTERM_MF_DIRECT	GO:0008308~voltage-gated anion channel activity	3	0.767263	0.00717632	VDAC2_HUMAN, VDAC3_HUMAN, VDAC1_HUMAN	382	6	16881	22.0955	0.992261	0.093915	0.0873757
GOTERM_MF_DIRECT	GO:0046935~1-phosphatidylinositol-3-kinase regulator activity	3	0.767263	0.00717632	P55G_HUMAN, P85A_HUMAN, P85B_HUMAN	382	6	16881	22.0955	0.992261	0.093915	0.0873757
GOTERM_MF_DIRECT	GO:0017075~syntaxin-1 binding	4	1.02302	0.00723493	SYT1_HUMAN, BRE1B_HUMAN, STXB1_HUMAN, SNP25_HUMAN	382	18	16881	9.82024	0.992563	0.093915	0.0873757
GOTERM_BP_DIRECT	GO:0046889~positive regulation of lipid biosynthetic process	4	1.02302	0.00206043	SRBS1_HUMAN, AKT1_HUMAN, MTOR_HUMAN, CREB1_HUMAN	374	12	16792	14.9661	0.993133	0.0906769	0.0884992
GOTERM_CC_DIRECT	GO:0005783~endoplasmic reticulum	29	7.41688	0.00980372	BECN1_HUMAN, TGM2_HUMAN, AOC3_HUMAN, SQSTM_HUMAN, OPRM_HUMAN, SRBP2_HUMAN, THY1_HUMAN, ASPH_HUMAN, P4HA1_HUMAN, BKRB1_HUMAN, HAP1_HUMAN, HAX1_HUMAN, 1B07_HUMAN, RCN2_HUMAN, EF1D_HUMAN, P53_HUMAN, DLG4_HUMAN, PRIO_HUMAN, ITPR1_HUMAN, PTRF_HUMAN, SYVN1_HUMAN, TXD11_HUMAN, TERA_HUMAN, GRDN_HUMAN, BAP31_HUMAN, MAGA3_HUMAN, UBQL1_HUMAN, HD_HUMAN, GNAZ_HUMAN	386	828	18224	1.65358	0.99368	0.0909415	0.0828028
GOTERM_BP_DIRECT	GO:0048661~positive regulation of smooth muscle cell proliferation	7	1.79028	0.00210265	KS6B1_HUMAN, AKT1_HUMAN, CAD13_HUMAN, TGM2_HUMAN, MTOR_HUMAN, EGFR_HUMAN, TRAF6_HUMAN	374	60	16792	5.23815	0.9938	0.0906769	0.0884992
GOTERM_BP_DIRECT	GO:0007249~I-kappaB kinase/NF-kappaB signaling	7	1.79028	0.00210265	ZN675_HUMAN, IKKA_HUMAN, NEMO_HUMAN, NFKB1_HUMAN, TANK_HUMAN, IKKB_HUMAN, TRAF6_HUMAN	374	60	16792	5.23815	0.9938	0.0906769	0.0884992
GOTERM_CC_DIRECT	GO:0043195~terminal bouton	6	1.53453	0.00990802	PROF2_HUMAN, DPYL2_HUMAN, SYT1_HUMAN, STXB1_HUMAN, SYUA_HUMAN, SYPH_HUMAN	386	62	18224	4.56895	0.994013	0.0909415	0.0828028
GOTERM_MF_DIRECT	GO:0070491~repressing transcription factor binding	5	1.27877	0.00769751	HMGB1_HUMAN, CTBP1_HUMAN, PKCB1_HUMAN, CTNB1_HUMAN, TBP_HUMAN	382	35	16881	6.31301	0.994571	0.0980344	0.0912083
GOTERM_CC_DIRECT	GO:0031012~extracellular matrix	14	3.58056	0.0105419	TGM2_HUMAN, FBN2_HUMAN, RAC1_HUMAN, CLH1_HUMAN, HS90A_HUMAN, TCPZ_HUMAN, KPYM_HUMAN, DYHC1_HUMAN, CH60_HUMAN, G3P_HUMAN, ECHA_HUMAN, HSP7C_HUMAN, ATPO_HUMAN, TBB5_HUMAN	386	296	18224	2.23302	0.995692	0.0931591	0.0848219
GOTERM_CC_DIRECT	GO:0030863~cortical cytoskeleton	4	1.02302	0.0106934	EM55_HUMAN, 41_HUMAN, EZRI_HUMAN, DLG4_HUMAN	386	22	18224	8.58408	0.996018	0.0931591	0.0848219
GOTERM_CC_DIRECT	GO:0098794~postsynapse	4	1.02302	0.0106934	AKT1_HUMAN, HIP1_HUMAN, OPRM_HUMAN, SYUA_HUMAN	386	22	18224	8.58408	0.996018	0.0931591	0.0848219
GOTERM_BP_DIRECT	GO:0006950~response to stress	7	1.79028	0.00228925	HS90B_HUMAN, MTOR_HUMAN, STIP1_HUMAN, HS90A_HUMAN, SQSTM_HUMAN, EGFR_HUMAN, DUS10_HUMAN	374	61	16792	5.15227	0.996053	0.0969918	0.0946624
GOTERM_MF_DIRECT	GO:0070064~proline-rich region binding	4	1.02302	0.0084496	TCRG1_HUMAN, BAIP2_HUMAN, WBP4_HUMAN, PR40A_HUMAN	382	19	16881	9.30339	0.996745	0.10562	0.0982657
GOTERM_CC_DIRECT	GO:0044754~autolysosome	3	0.767263	0.0114571	FRIL_HUMAN, MLP3A_HUMAN, SQSTM_HUMAN	386	8	18224	17.7047	0.997323	0.0981496	0.0893658
GOTERM_BP_DIRECT	GO:0048015~phosphatidylinositol-mediated signaling	9	2.30179	0.00250273	GRB2_HUMAN, KS6B1_HUMAN, AKT1_HUMAN, EZRI_HUMAN, AGO2_HUMAN, MTOR_HUMAN, P85A_HUMAN, P85B_HUMAN, EGFR_HUMAN	374	106	16792	3.81213	0.997646	0.104208	0.101706
GOTERM_BP_DIRECT	GO:0006995~cellular response to nitrogen starvation	4	1.02302	0.00263473	MLP3B_HUMAN, BECN1_HUMAN, MLP3A_HUMAN, ATG5_HUMAN	374	13	16792	13.8149	0.99829	0.106048	0.103501
GOTERM_BP_DIRECT	GO:0006119~oxidative phosphorylation	4	1.02302	0.00263473	QCR6_HUMAN, QCR2_HUMAN, QCR1_HUMAN, ATPD_HUMAN	374	13	16792	13.8149	0.99829	0.106048	0.103501
GOTERM_CC_DIRECT	GO:0005811~lipid particle	6	1.53453	0.0127842	PLIN4_HUMAN, SPG20_HUMAN, TERA_HUMAN, G3P_HUMAN, BAP31_HUMAN, TRAF6_HUMAN	386	66	18224	4.29204	0.998658	0.107722	0.0980817
GOTERM_BP_DIRECT	GO:0007268~chemical synaptic transmission	14	3.58056	0.00284458	SC6A1_HUMAN, CN37_HUMAN, MYPR_HUMAN, NPY2R_HUMAN, DLG4_HUMAN, UBP14_HUMAN, OPRM_HUMAN, GRM1_HUMAN, SNP25_HUMAN, SYN2_HUMAN, EAA2_HUMAN, SYT1_HUMAN, HAP1_HUMAN, CTNB1_HUMAN	374	240	16792	2.61907	0.998971	0.111653	0.108972
GOTERM_BP_DIRECT	GO:0035973~aggrephagy	3	0.767263	0.00286646	WDFY3_HUMAN, UBQL1_HUMAN, ATG5_HUMAN	374	4	16792	33.6738	0.999024	0.111653	0.108972
GOTERM_MF_DIRECT	GO:0005198~structural molecule activity	13	3.32481	0.0104875	41_HUMAN, MYPR_HUMAN, COPB_HUMAN, SEPT7_HUMAN, L2GL1_HUMAN, CLH1_HUMAN, ADDG_HUMAN, E41L3_HUMAN, TBA1A_HUMAN, GFAP_HUMAN, ASPH_HUMAN, E41L1_HUMAN, TBB5_HUMAN	382	247	16881	2.32585	0.999188	0.128711	0.119749
GOTERM_BP_DIRECT	GO:0007411~axon guidance	11	2.8133	0.00296197	GRB2_HUMAN, DPYL1_HUMAN, EVL_HUMAN, EZRI_HUMAN, DPYL2_HUMAN, APBB2_HUMAN, FEZ1_HUMAN, RAC1_HUMAN, SIAH1_HUMAN, MK03_HUMAN, CREB1_HUMAN	374	159	16792	3.10618	0.999226	0.113542	0.110815
GOTERM_MF_DIRECT	GO:0003713~transcription coactivator activity	13	3.32481	0.0108856	PIAS1_HUMAN, NDF1_HUMAN, TAF4_HUMAN, BRE1A_HUMAN, ANM2_HUMAN, PML_HUMAN, MED21_HUMAN, MED31_HUMAN, PQBP1_HUMAN, TCRG1_HUMAN, KAT2B_HUMAN, CBP_HUMAN, CTNB1_HUMAN	382	248	16881	2.31647	0.999381	0.13121	0.122074
GOTERM_CC_DIRECT	GO:0005819~spindle	8	2.04604	0.0143991	STX1B_HUMAN, DPYL1_HUMAN, MTUS1_HUMAN, AKT1_HUMAN, TRI18_HUMAN, SEPT7_HUMAN, CLH1_HUMAN, KIF23_HUMAN	386	121	18224	3.12148	0.999421	0.118517	0.10791
GOTERM_BP_DIRECT	GO:0030838~positive regulation of actin filament polymerization	6	1.53453	0.00310103	GRB2_HUMAN, EVL_HUMAN, BAIP2_HUMAN, PROF2_HUMAN, RAC1_HUMAN, MTOR_HUMAN	374	45	16792	5.98645	0.999447	0.116805	0.114
GOTERM_CC_DIRECT	GO:0046930~pore complex	3	0.767263	0.0145264	VDAC2_HUMAN, VDAC3_HUMAN, VDAC1_HUMAN	386	9	18224	15.7375	0.999459	0.118517	0.10791
GOTERM_BP_DIRECT	GO:0035666~TRIF-dependent toll-like receptor signaling pathway	5	1.27877	0.00321684	IKKA_HUMAN, NEMO_HUMAN, TANK_HUMAN, IKKB_HUMAN, CASP8_HUMAN	374	28	16792	8.01757	0.999582	0.116805	0.114
GOTERM_BP_DIRECT	GO:0014047~glutamate secretion	5	1.27877	0.00321684	EAA2_HUMAN, SYT1_HUMAN, STXB1_HUMAN, STX1A_HUMAN, SNP25_HUMAN	374	28	16792	8.01757	0.999582	0.116805	0.114
GOTERM_BP_DIRECT	GO:0043123~positive regulation of I-kappaB kinase/NF-kappaB signaling	11	2.8133	0.00324055	ZDH17_HUMAN, IKKA_HUMAN, NEMO_HUMAN, TGM2_HUMAN, IKKB_HUMAN, CASP8_HUMAN, CTNB1_HUMAN, CASP1_HUMAN, EF1D_HUMAN, CD36_HUMAN, TRAF6_HUMAN	374	161	16792	3.06759	0.999606	0.116805	0.114
GOTERM_CC_DIRECT	GO:0000421~autophagosome membrane	4	1.02302	0.0152445	MLP3B_HUMAN, MLP3A_HUMAN, SHLB1_HUMAN, A16L1_HUMAN	386	25	18224	7.55399	0.999628	0.122432	0.111475
GOTERM_CC_DIRECT	GO:0030117~membrane coat	4	1.02302	0.0169683	DYN1_HUMAN, AP2A2_HUMAN, COPB_HUMAN, CHM4B_HUMAN	386	26	18224	7.26345	0.999849	0.133259	0.121333
GOTERM_MF_DIRECT	GO:0003857~3-hydroxyacyl-CoA dehydrogenase activity	3	0.767263	0.0130011	HCD2_HUMAN, ECHA_HUMAN, CRYL1_HUMAN	382	8	16881	16.5717	0.999854	0.15396	0.14324
GOTERM_CC_DIRECT	GO:0030175~filopodium	6	1.53453	0.0171111	IDLC_HUMAN, BAIP2_HUMAN, EZRI_HUMAN, PALM_HUMAN, GPM6A_HUMAN, DYHC1_HUMAN	386	71	18224	3.98978	0.99986	0.133259	0.121333
GOTERM_BP_DIRECT	GO:0006099~tricarboxylic acid cycle	5	1.27877	0.00366707	ODO2_HUMAN, ODP2_HUMAN, DLDH_HUMAN, MDHC_HUMAN, CISY_HUMAN	374	29	16792	7.7411	0.99986	0.130235	0.127107
GOTERM_CC_DIRECT	GO:0030659~cytoplasmic vesicle membrane	8	2.04604	0.0176275	ZDH17_HUMAN, 1433G_HUMAN, 1433B_HUMAN, SNX21_HUMAN, RB11A_HUMAN, HD_HUMAN, PACN1_HUMAN, SYUA_HUMAN	386	126	18224	2.99761	0.999893	0.135232	0.123129
GOTERM_CC_DIRECT	GO:0008385~IkappaB kinase complex	3	0.767263	0.0179067	IKKA_HUMAN, NEMO_HUMAN, IKKB_HUMAN	386	10	18224	14.1637	0.999907	0.135353	0.12324
GOTERM_BP_DIRECT	GO:0007165~signal transduction	41	10.4859	0.00384831	CIP4_HUMAN, PPARG_HUMAN, GBB1_HUMAN, M3K10_HUMAN, DPYL2_HUMAN, ELP1_HUMAN, KS6B1_HUMAN, PX11B_HUMAN, AXIN1_HUMAN, MTOR_HUMAN, GBB2_HUMAN, P85A_HUMAN, OSTF1_HUMAN, ULK1_HUMAN, DYN2_HUMAN, EF1D_HUMAN, CREB1_HUMAN, RHG25_HUMAN, ZDH17_HUMAN, SH3G3_HUMAN, SRGP3_HUMAN, DLG4_HUMAN, SRGP1_HUMAN, HS90A_HUMAN, ANM2_HUMAN, RASA1_HUMAN, RHEB_HUMAN, ITPR1_HUMAN, EGFR_HUMAN, EM55_HUMAN, AKT1_HUMAN, PAK2_HUMAN,…	374	1161	16792	1.58556	0.99991	0.134691	0.131456
GOTERM_BP_DIRECT	GO:0006122~mitochondrial electron transport, ubiquinol to cytochrome c	4	1.02302	0.00405576	CY1_HUMAN, QCR6_HUMAN, QCR2_HUMAN, QCR1_HUMAN	374	15	16792	11.9729	0.999945	0.139473	0.136123
GOTERM_MF_DIRECT	GO:0031593~polyubiquitin binding	4	1.02302	0.0144507	PSMD4_HUMAN, TERA_HUMAN, OPTN_HUMAN, UBQL1_HUMAN	382	23	16881	7.68541	0.999946	0.168177	0.156467
GOTERM_BP_DIRECT	GO:0009408~response to heat	6	1.53453	0.00411719	CH60_HUMAN, KS6B1_HUMAN, AKT1_HUMAN, HS90A_HUMAN, DNJA3_HUMAN, DNJA1_HUMAN	374	48	16792	5.6123	0.999953	0.139473	0.136123
GOTERM_BP_DIRECT	GO:1900740~positive regulation of protein insertion into mitochondrial membrane involved in apoptotic signaling pathway	5	1.27877	0.0041582	P53_HUMAN, 1433G_HUMAN, 1433B_HUMAN, SHLB1_HUMAN, CASP8_HUMAN	374	30	16792	7.48307	0.999957	0.139473	0.136123
GOTERM_CC_DIRECT	GO:0030496~midbody	8	2.04604	0.0197925	SPG20_HUMAN, TACC1_HUMAN, SEPT7_HUMAN, KIF23_HUMAN, SHLB1_HUMAN, DYN2_HUMAN, CHM4B_HUMAN, UBP8_HUMAN	386	129	18224	2.9279	0.999966	0.14744	0.134245
GOTERM_MF_DIRECT	GO:0001046~core promoter sequence-specific DNA binding	5	1.27877	0.0157658	PPARG_HUMAN, P53_HUMAN, SP1_HUMAN, MEOX1_HUMAN, REST_HUMAN	382	43	16881	5.1385	0.999978	0.180371	0.167812
GOTERM_CC_DIRECT	GO:1903561~extracellular vesicle	5	1.27877	0.021051	GBB1_HUMAN, AT1B1_HUMAN, GPM6A_HUMAN, CLH1_HUMAN, KPYM_HUMAN	386	50	18224	4.72124	0.999982	0.154575	0.140741
GOTERM_BP_DIRECT	GO:0016925~protein sumoylation	9	2.30179	0.00459029	ZN451_HUMAN, PIAS1_HUMAN, SP3_HUMAN, P53_HUMAN, HNRPC_HUMAN, TPR_HUMAN, PML_HUMAN, SUMO1_HUMAN, PIAS4_HUMAN	374	117	16792	3.45372	0.999985	0.151857	0.14821
GOTERM_CC_DIRECT	GO:0035631~CD40 receptor complex	3	0.767263	0.0215835	IKKA_HUMAN, IKKB_HUMAN, TRAF6_HUMAN	386	11	18224	12.8761	0.999987	0.155312	0.141413
GOTERM_CC_DIRECT	GO:0000790~nuclear chromatin	10	2.55754	0.0217558	TAF4_HUMAN, P53_HUMAN, HNRPC_HUMAN, NCOR1_HUMAN, HYPM_HUMAN, MBD1_HUMAN, SP1_HUMAN, CBP_HUMAN, CREB1_HUMAN, TBP_HUMAN	386	193	18224	2.44624	0.999988	0.155312	0.141413
GOTERM_BP_DIRECT	GO:0000226~microtubule cytoskeleton organization	7	1.79028	0.00490889	CN37_HUMAN, DPYL1_HUMAN, CLAP1_HUMAN, TRI18_HUMAN, TACC1_HUMAN, G3P_HUMAN, TBG1_HUMAN	374	71	16792	4.4266	0.999993	0.156031	0.152283
GOTERM_BP_DIRECT	GO:0097194~execution phase of apoptosis	4	1.02302	0.00491028	CASP3_HUMAN, AKT1_HUMAN, CASP7_HUMAN, CASP8_HUMAN	374	16	16792	11.2246	0.999993	0.156031	0.152283
GOTERM_BP_DIRECT	GO:0010592~positive regulation of lamellipodium assembly	4	1.02302	0.00491028	RAC1_HUMAN, MTOR_HUMAN, HS90A_HUMAN, DYN2_HUMAN	374	16	16792	11.2246	0.999993	0.156031	0.152283
GOTERM_MF_DIRECT	GO:0002039~p53 binding	6	1.53453	0.0175794	CH60_HUMAN, BRE1A_HUMAN, EHMT1_HUMAN, P53_HUMAN, CBP_HUMAN, HD_HUMAN	382	67	16881	3.95741	0.999994	0.197768	0.183998
GOTERM_BP_DIRECT	GO:0001666~response to hypoxia	11	2.8133	0.00516698	CH60_HUMAN, LDHA_HUMAN, CASP3_HUMAN, BECN1_HUMAN, AT1B1_HUMAN, PML_HUMAN, CBP_HUMAN, KPYM_HUMAN, ITPR1_HUMAN, CASP1_HUMAN, CREB1_HUMAN	374	172	16792	2.87141	0.999996	0.162055	0.158163
GOTERM_BP_DIRECT	GO:0042542~response to hydrogen peroxide	6	1.53453	0.00535126	CH60_HUMAN, LDHA_HUMAN, CASP3_HUMAN, HBB_HUMAN, GNAO_HUMAN, IMA3_HUMAN	374	51	16792	5.28216	0.999998	0.165683	0.161704
GOTERM_MF_DIRECT	GO:0005080~protein kinase C binding	5	1.27877	0.0197826	PAR6A_HUMAN, AKT1_HUMAN, 1433G_HUMAN, FEZ1_HUMAN, SQSTM_HUMAN	382	46	16881	4.80338	0.999999	0.218906	0.203663
GOTERM_BP_DIRECT	GO:0030308~negative regulation of cell growth	9	2.30179	0.00561361	PPARG_HUMAN, P53_HUMAN, PP2AA_HUMAN, APBB2_HUMAN, NDUAD_HUMAN, BKRB1_HUMAN, ENOA_HUMAN, PML_HUMAN, NDUS3_HUMAN	374	121	16792	3.33955	0.999999	0.171606	0.167485
GOTERM_MF_DIRECT	GO:0042975~peroxisome proliferator activated receptor binding	3	0.767263	0.0202812	NEMO_HUMAN, HMGA1_HUMAN, ANM2_HUMAN	382	10	16881	13.2573	0.999999	0.220803	0.205429
GOTERM_CC_DIRECT	GO:0000151~ubiquitin ligase complex	7	1.79028	0.0270694	MED21_HUMAN, MED31_HUMAN, NEMO_HUMAN, BRE1A_HUMAN, BRE1B_HUMAN, HSP7C_HUMAN, DNJA1_HUMAN	386	108	18224	3.06007	0.999999	0.190598	0.173541
GOTERM_BP_DIRECT	GO:0009060~aerobic respiration	5	1.27877	0.00589333	NDUV1_HUMAN, QCR6_HUMAN, QCR2_HUMAN, QCR1_HUMAN, CX6A1_HUMAN	374	33	16792	6.80279	0.999999	0.177905	0.173632
GOTERM_CC_DIRECT	GO:0000776~kinetochore	6	1.53453	0.0284442	CENPV_HUMAN, CLAP1_HUMAN, KAT2B_HUMAN, SIN3A_HUMAN, TPR_HUMAN, DCTN2_HUMAN	386	81	18224	3.49722	1	0.192753	0.175503
GOTERM_CC_DIRECT	GO:0030672~synaptic vesicle membrane	5	1.27877	0.0287385	SYN2_HUMAN, SYT12_HUMAN, SYT1_HUMAN, STX1A_HUMAN, SYT2_HUMAN	386	55	18224	4.29204	1	0.192753	0.175503
GOTERM_MF_DIRECT	GO:0003712~transcription cofactor activity	6	1.53453	0.0220474	RFXK_HUMAN, KAT2B_HUMAN, PKCB1_HUMAN, CBP_HUMAN, PRS8_HUMAN, CREB1_HUMAN	382	71	16881	3.73446	1	0.235625	0.219218
GOTERM_MF_DIRECT	GO:0001103~RNA polymerase II repressing transcription factor binding	4	1.02302	0.0223407	TCRG1_HUMAN, SIN3A_HUMAN, SP1_HUMAN, TBP_HUMAN	382	27	16881	6.54683	1	0.235625	0.219218
GOTERM_CC_DIRECT	GO:0030122~AP-2 adaptor complex	3	0.767263	0.0297717	AP2A2_HUMAN, HIP1_HUMAN, EGFR_HUMAN	386	13	18224	10.8952	1	0.192753	0.175503
GOTERM_CC_DIRECT	GO:0005751~mitochondrial respiratory chain complex IV	3	0.767263	0.0297717	COX5B_HUMAN, COX5A_HUMAN, CX6A1_HUMAN	386	13	18224	10.8952	1	0.192753	0.175503
GOTERM_CC_DIRECT	GO:0016580~Sin3 complex	3	0.767263	0.0297717	HEY2_HUMAN, NCOR1_HUMAN, SIN3A_HUMAN	386	13	18224	10.8952	1	0.192753	0.175503
GOTERM_CC_DIRECT	GO:0032587~ruffle membrane	6	1.53453	0.0297861	EZRI_HUMAN, HIP1R_HUMAN, RAC1_HUMAN, HS90A_HUMAN, PACN1_HUMAN, DYN2_HUMAN	386	82	18224	3.45457	1	0.192753	0.175503
GOTERM_MF_DIRECT	GO:0097110~scaffold protein binding	5	1.27877	0.0227803	IKKA_HUMAN, DLG4_HUMAN, MK03_HUMAN, IKKB_HUMAN, CASP8_HUMAN	382	48	16881	4.60324	1	0.236565	0.220093
GOTERM_CC_DIRECT	GO:0005911~cell-cell junction	9	2.30179	0.0300005	GRB2_HUMAN, AKT1_HUMAN, RPGF2_HUMAN, E41L1_HUMAN, P85A_HUMAN, ADDG_HUMAN, E41L3_HUMAN, CTNB1_HUMAN, PARD3_HUMAN	386	172	18224	2.47042	1	0.192753	0.175503
GOTERM_BP_DIRECT	GO:1901796~regulation of signal transduction by p53 class mediator	9	2.30179	0.00648874	ING5_HUMAN, CHD3_HUMAN, TAF4_HUMAN, AKT1_HUMAN, EHMT1_HUMAN, P53_HUMAN, MRE11_HUMAN, PML_HUMAN, TBP_HUMAN	374	124	16792	3.25875	1	0.193461	0.188814
GOTERM_MF_DIRECT	GO:0016887~ATPase activity	10	2.55754	0.0232603	CH60_HUMAN, TERA_HUMAN, AT1B1_HUMAN, HS90A_HUMAN, KIF23_HUMAN, PRS8_HUMAN, HSP7C_HUMAN, DYHC1_HUMAN, ATPD_HUMAN, ATPO_HUMAN	382	183	16881	2.41481	1	0.23789	0.221326
GOTERM_CC_DIRECT	GO:0016604~nuclear body	4	1.02302	0.0319677	ZBT16_HUMAN, P53_HUMAN, CBP_HUMAN, SUMO1_HUMAN	386	33	18224	5.72272	1	0.202857	0.184702
GOTERM_BP_DIRECT	GO:0048169~regulation of long-term neuronal synaptic plasticity	4	1.02302	0.00692387	DLG4_HUMAN, RB11A_HUMAN, SYUA_HUMAN, SYPH_HUMAN	374	18	16792	9.97742	1	0.195377	0.190685
GOTERM_BP_DIRECT	GO:0016192~vesicle-mediated transport	10	2.55754	0.00694783	CIP4_HUMAN, STX1B_HUMAN, AP2A2_HUMAN, ARFG3_HUMAN, COPB_HUMAN, GGA2_HUMAN, OPTN_HUMAN, CLH1_HUMAN, STX1A_HUMAN, RB11A_HUMAN	374	152	16792	2.95384	1	0.195377	0.190685
GOTERM_BP_DIRECT	GO:0030953~astral microtubule organization	3	0.767263	0.00695752	CLAP1_HUMAN, EZRI_HUMAN, RB11A_HUMAN	374	6	16792	22.4492	1	0.195377	0.190685
GOTERM_BP_DIRECT	GO:0001956~positive regulation of neurotransmitter secretion	3	0.767263	0.00695752	STX1B_HUMAN, STX1A_HUMAN, SYUA_HUMAN	374	6	16792	22.4492	1	0.195377	0.190685
GOTERM_BP_DIRECT	GO:0010793~regulation of mRNA export from nucleus	3	0.767263	0.00695752	SETD2_HUMAN, AKP8L_HUMAN, TPR_HUMAN	374	6	16792	22.4492	1	0.195377	0.190685
GOTERM_MF_DIRECT	GO:0005096~GTPase activator activity	13	3.32481	0.0249639	CIP4_HUMAN, RHG25_HUMAN, SRGP3_HUMAN, SRGP1_HUMAN, L2GL1_HUMAN, RASA1_HUMAN, ARFG3_HUMAN, RPGF2_HUMAN, THY1_HUMAN, AXIN1_HUMAN, P85B_HUMAN, RHG24_HUMAN, GIT1_HUMAN	382	279	16881	2.05908	1	0.251502	0.23399
GOTERM_CC_DIRECT	GO:0030136~clathrin-coated vesicle	5	1.27877	0.0340525	HIP1_HUMAN, HIP1R_HUMAN, GGA2_HUMAN, CLH1_HUMAN, BAP31_HUMAN	386	58	18224	4.07004	1	0.209616	0.190857
GOTERM_CC_DIRECT	GO:0005746~mitochondrial respiratory chain	3	0.767263	0.0342564	QCR6_HUMAN, NDUAD_HUMAN, QCR1_HUMAN	386	14	18224	10.117	1	0.209616	0.190857
GOTERM_CC_DIRECT	GO:0030877~beta-catenin destruction complex	3	0.767263	0.0342564	AXIN1_HUMAN, SIAH1_HUMAN, CTNB1_HUMAN	386	14	18224	10.117	1	0.209616	0.190857
GOTERM_MF_DIRECT	GO:0061630~ubiquitin protein ligase activity	10	2.55754	0.0262766	MED21_HUMAN, ITCH_HUMAN, MED31_HUMAN, SYVN1_HUMAN, MGRN1_HUMAN, CUL5_HUMAN, RABX5_HUMAN, SIAH1_HUMAN, CUL2_HUMAN, TRAF6_HUMAN	382	187	16881	2.36316	1	0.260833	0.242672
GOTERM_BP_DIRECT	GO:0008285~negative regulation of cell proliferation	18	4.60358	0.00759668	ING5_HUMAN, CTBP1_HUMAN, BECN1_HUMAN, P53_HUMAN, CUL5_HUMAN, PML_HUMAN, DNJA3_HUMAN, OPRM_HUMAN, ZBT16_HUMAN, LDOC1_HUMAN, CAD13_HUMAN, KAT2B_HUMAN, RPGF2_HUMAN, KLF11_HUMAN, CUL2_HUMAN, HMGA1_HUMAN, REST_HUMAN, CTNB1_HUMAN	374	396	16792	2.04084	1	0.210873	0.205809
GOTERM_CC_DIRECT	GO:0031901~early endosome membrane	7	1.79028	0.0365764	SH3G3_HUMAN, SNX21_HUMAN, L2GL1_HUMAN, RAC1_HUMAN, 1B07_HUMAN, PML_HUMAN, EGFR_HUMAN	386	116	18224	2.84903	1	0.221179	0.201385
GOTERM_BP_DIRECT	GO:0009409~response to cold	5	1.27877	0.00805345	CH60_HUMAN, COX2_HUMAN, PPARG_HUMAN, HS90A_HUMAN, CASP8_HUMAN	374	36	16792	6.23589	1	0.221012	0.215704
GOTERM_CC_DIRECT	GO:0016323~basolateral plasma membrane	9	2.30179	0.0376794	HS90B_HUMAN, CAH4_HUMAN, AT1B1_HUMAN, EZRI_HUMAN, DLG4_HUMAN, PALM_HUMAN, HS90A_HUMAN, CTNB1_HUMAN, EGFR_HUMAN	386	180	18224	2.36062	1	0.2252	0.205046
GOTERM_MF_DIRECT	GO:0030276~clathrin binding	5	1.27877	0.0295656	SYT12_HUMAN, HIP1_HUMAN, HIP1R_HUMAN, SYT1_HUMAN, SYT2_HUMAN	382	52	16881	4.24914	1	0.289229	0.26909
GOTERM_MF_DIRECT	GO:0019905~syntaxin binding	6	1.53453	0.0300311	SNAB_HUMAN, SYT12_HUMAN, L2GL1_HUMAN, STXB1_HUMAN, RB11A_HUMAN, SYT2_HUMAN	382	77	16881	3.44346	1	0.289586	0.269422
GOTERM_CC_DIRECT	GO:0097635~extrinsic component of autophagosome membrane	2	0.511509	0.0418068	WDFY3_HUMAN, ULK1_HUMAN	386	2	18224	47.2124	1	0.242383	0.220691
GOTERM_CC_DIRECT	GO:0001726~ruffle	6	1.53453	0.0419554	PAR6A_HUMAN, BAIP2_HUMAN, EZRI_HUMAN, PTK6_HUMAN, MTSS1_HUMAN, RASA1_HUMAN	386	90	18224	3.1475	1	0.242383	0.220691
GOTERM_CC_DIRECT	GO:0042734~presynaptic membrane	5	1.27877	0.041969	ZDH17_HUMAN, SYT1_HUMAN, NPTN_HUMAN, SNP25_HUMAN, SYPH_HUMAN	386	62	18224	3.80745	1	0.242383	0.220691
GOTERM_CC_DIRECT	GO:0015629~actin cytoskeleton	10	2.55754	0.0424462	ALDOA_HUMAN, PAR6A_HUMAN, TCRG1_HUMAN, BAIP2_HUMAN, EZRI_HUMAN, SEPT7_HUMAN, MTSS1_HUMAN, HAP1_HUMAN, HAX1_HUMAN, SYUA_HUMAN	386	218	18224	2.16571	1	0.242415	0.22072
GOTERM_BP_DIRECT	GO:0072583~clathrin-mediated endocytosis	4	1.02302	0.00936131	DYN1_HUMAN, AP2A2_HUMAN, HIP1_HUMAN, HIP1R_HUMAN	374	20	16792	8.97968	1	0.254018	0.247917
GOTERM_BP_DIRECT	GO:0043551~regulation of phosphatidylinositol 3-kinase activity	3	0.767263	0.00959809	P55G_HUMAN, P85A_HUMAN, P85B_HUMAN	374	7	16792	19.2422	1	0.257549	0.251363
GOTERM_CC_DIRECT	GO:0005770~late endosome	7	1.79028	0.0449563	NBR1_HUMAN, RPGF2_HUMAN, MLP3A_HUMAN, MK03_HUMAN, SQSTM_HUMAN, HD_HUMAN, HSP7C_HUMAN	386	122	18224	2.70891	1	0.253929	0.231204
GOTERM_BP_DIRECT	GO:0060291~long-term synaptic potentiation	5	1.27877	0.00974859	GFAP_HUMAN, SYT12_HUMAN, NPTN_HUMAN, SNP25_HUMAN, SYUA_HUMAN	374	38	16792	5.90768	1	0.258713	0.252499
GOTERM_MF_DIRECT	GO:0004003~ATP-dependent DNA helicase activity	4	1.02302	0.0348961	CHD3_HUMAN, HM20A_HUMAN, MRE11_HUMAN, XRCC6_HUMAN	382	32	16881	5.52389	1	0.327151	0.304371
GOTERM_MF_DIRECT	GO:0032266~phosphatidylinositol-3-phosphate binding	4	1.02302	0.0348961	HIP1_HUMAN, SNX21_HUMAN, JPH2_HUMAN, PARD3_HUMAN	382	32	16881	5.52389	1	0.327151	0.304371
GOTERM_BP_DIRECT	GO:0007204~positive regulation of cytosolic calcium ion concentration	9	2.30179	0.0101638	HMGB1_HUMAN, GBB1_HUMAN, NPY2R_HUMAN, DLG4_HUMAN, BKRB1_HUMAN, BAP31_HUMAN, NPTN_HUMAN, OPRM_HUMAN, CD36_HUMAN	374	134	16792	3.01556	1	0.266799	0.260392
GOTERM_CC_DIRECT	GO:0071944~cell periphery	4	1.02302	0.0488545	PHB2_HUMAN, EZRI_HUMAN, AXIN1_HUMAN, CTNB1_HUMAN	386	39	18224	4.8423	1	0.268605	0.244566
GOTERM_MF_DIRECT	GO:0005507~copper ion binding	5	1.27877	0.0374261	COX2_HUMAN, P53_HUMAN, AOC3_HUMAN, PRIO_HUMAN, SYUA_HUMAN	382	56	16881	3.94563	1	0.346064	0.321967
GOTERM_CC_DIRECT	GO:0005681~spliceosomal complex	6	1.53453	0.0490152	HNRPC_HUMAN, API5_HUMAN, WBP4_HUMAN, RHEB_HUMAN, WAC_HUMAN, HSP7C_HUMAN	386	94	18224	3.01356	1	0.268605	0.244566
GOTERM_CC_DIRECT	GO:0071004~U2-type prespliceosome	3	0.767263	0.0491223	PR40B_HUMAN, LC7L2_HUMAN, PR40A_HUMAN	386	17	18224	8.33161	1	0.268605	0.244566
GOTERM_BP_DIRECT	GO:0042776~mitochondrial ATP synthesis coupled proton transport	4	1.02302	0.0107444	CY1_HUMAN, COX5B_HUMAN, ATPD_HUMAN, ATPO_HUMAN	374	21	16792	8.55208	1	0.27604	0.26941
GOTERM_BP_DIRECT	GO:0051403~stress-activated MAPK cascade	4	1.02302	0.0107444	IKKA_HUMAN, NEMO_HUMAN, NFKB1_HUMAN, IKKB_HUMAN	374	21	16792	8.55208	1	0.27604	0.26941
GOTERM_CC_DIRECT	GO:0043231~intracellular membrane-bounded organelle	19	4.85934	0.0501731	CIP4_HUMAN, ZDH17_HUMAN, PLIN4_HUMAN, IKKA_HUMAN, PPARG_HUMAN, HIP1_HUMAN, REN3A_HUMAN, COPB_HUMAN, MEF2D_HUMAN, HIP1R_HUMAN, PALM_HUMAN, CASP7_HUMAN, CLH1_HUMAN, DNJA3_HUMAN, ETFB_HUMAN, TERA_HUMAN, G3P_HUMAN, P4HA1_HUMAN, SYT2_HUMAN	386	558	18224	1.60759	1	0.271463	0.247168
GOTERM_MF_DIRECT	GO:0032794~GTPase activating protein binding	3	0.767263	0.0386539	AKT1_HUMAN, GNAO_HUMAN, TBB5_HUMAN	382	14	16881	9.46952	1	0.352586	0.328036
GOTERM_BP_DIRECT	GO:0001933~negative regulation of protein phosphorylation	6	1.53453	0.0113275	PAR6A_HUMAN, RABX5_HUMAN, BKRB1_HUMAN, MTOR_HUMAN, PRIO_HUMAN, SYUA_HUMAN	374	61	16792	4.41624	1	0.284956	0.278113
GOTERM_BP_DIRECT	GO:1902600~hydrogen ion transmembrane transport	6	1.53453	0.0113275	COX6C_HUMAN, QCR6_HUMAN, CX6B1_HUMAN, QCR1_HUMAN, COX5A_HUMAN, CX6A1_HUMAN	374	61	16792	4.41624	1	0.284956	0.278113
GOTERM_CC_DIRECT	GO:0030425~dendrite	13	3.32481	0.0531461	BECN1_HUMAN, GBB1_HUMAN, DPYL2_HUMAN, GNAO_HUMAN, NPTN_HUMAN, GRM1_HUMAN, THY1_HUMAN, FEZ1_HUMAN, AGO2_HUMAN, MTOR_HUMAN, SUMO1_HUMAN, HD_HUMAN, GNAZ_HUMAN	386	335	18224	1.83212	1	0.284553	0.259087
GOTERM_MF_DIRECT	GO:0051219~phosphoprotein binding	4	1.02302	0.0407454	TRI18_HUMAN, 1433B_HUMAN, MTOR_HUMAN, SYUA_HUMAN	382	34	16881	5.19895	1	0.366709	0.341175
GOTERM_CC_DIRECT	GO:0032839~dendrite cytoplasm	3	0.767263	0.0545088	DLG4_HUMAN, HIP1R_HUMAN, OPRM_HUMAN	386	18	18224	7.86874	1	0.28884	0.262991
GOTERM_BP_DIRECT	GO:0060999~positive regulation of dendritic spine development	4	1.02302	0.0122394	PALM_HUMAN, RAC1_HUMAN, MTOR_HUMAN, PKCB1_HUMAN	374	22	16792	8.16334	1	0.292081	0.285066
GOTERM_BP_DIRECT	GO:0046329~negative regulation of JNK cascade	4	1.02302	0.0122394	ITCH_HUMAN, ZN675_HUMAN, AKT1_HUMAN, NCOR1_HUMAN	374	22	16792	8.16334	1	0.292081	0.285066
GOTERM_BP_DIRECT	GO:0006090~pyruvate metabolic process	4	1.02302	0.0122394	LDHA_HUMAN, ODP2_HUMAN, DLDH_HUMAN, LDHB_HUMAN	374	22	16792	8.16334	1	0.292081	0.285066
GOTERM_BP_DIRECT	GO:0032465~regulation of cytokinesis	4	1.02302	0.0122394	BECN1_HUMAN, SHLB1_HUMAN, GIT1_HUMAN, PR40A_HUMAN	374	22	16792	8.16334	1	0.292081	0.285066
GOTERM_MF_DIRECT	GO:0016874~ligase activity	12	3.06905	0.0431382	MKRN2_HUMAN, ZN451_HUMAN, PIAS1_HUMAN, SYVN1_HUMAN, MGRN1_HUMAN, BRE1A_HUMAN, TRI18_HUMAN, HUWE1_HUMAN, BRE1B_HUMAN, SIAH1_HUMAN, PIAS4_HUMAN, TRAF6_HUMAN	382	270	16881	1.96405	1	0.383135	0.356458
GOTERM_BP_DIRECT	GO:0016188~synaptic vesicle maturation	3	0.767263	0.0126107	DLG4_HUMAN, STXB1_HUMAN, SYPH_HUMAN	374	8	16792	16.8369	1	0.292081	0.285066
GOTERM_BP_DIRECT	GO:1903071~positive regulation of ER-associated ubiquitin-dependent protein catabolic process	3	0.767263	0.0126107	UBQL2_HUMAN, BAP31_HUMAN, UBQL1_HUMAN	374	8	16792	16.8369	1	0.292081	0.285066
GOTERM_BP_DIRECT	GO:1900364~negative regulation of mRNA polyadenylation	3	0.767263	0.0126107	BRE1A_HUMAN, BRE1B_HUMAN, SPT5H_HUMAN	374	8	16792	16.8369	1	0.292081	0.285066
GOTERM_BP_DIRECT	GO:0016081~synaptic vesicle docking	3	0.767263	0.0126107	STX1B_HUMAN, STX1A_HUMAN, SNP25_HUMAN	374	8	16792	16.8369	1	0.292081	0.285066
GOTERM_MF_DIRECT	GO:0035800~deubiquitinase activator activity	2	0.511509	0.0446314	TERA_HUMAN, TANK_HUMAN	382	2	16881	44.1911	1	0.386233	0.35934
GOTERM_MF_DIRECT	GO:0002135~CTP binding	2	0.511509	0.0446314	HS90B_HUMAN, HS90A_HUMAN	382	2	16881	44.1911	1	0.386233	0.35934
GOTERM_BP_DIRECT	GO:0030163~protein catabolic process	5	1.27877	0.0126992	AKT1_HUMAN, MTOR_HUMAN, SIAH1_HUMAN, PRS8_HUMAN, TPP1_HUMAN	374	41	16792	5.47541	1	0.292081	0.285066
GOTERM_CC_DIRECT	GO:0009898~cytoplasmic side of plasma membrane	4	1.02302	0.0586328	IKKA_HUMAN, IKKB_HUMAN, CHM4B_HUMAN, TRAF6_HUMAN	386	42	18224	4.49642	1	0.305816	0.278447
GOTERM_BP_DIRECT	GO:0072659~protein localization to plasma membrane	6	1.53453	0.0129135	AT1B1_HUMAN, RPGF2_HUMAN, RAC1_HUMAN, STXB1_HUMAN, RB11A_HUMAN, E41L3_HUMAN	374	63	16792	4.27604	1	0.294208	0.287142
GOTERM_CC_DIRECT	GO:0000407~pre-autophagosomal structure	3	0.767263	0.0600922	NBR1_HUMAN, BECN1_HUMAN, SQSTM_HUMAN	386	19	18224	7.4546	1	0.305816	0.278447
GOTERM_CC_DIRECT	GO:0005685~U1 snRNP	3	0.767263	0.0600922	PR40B_HUMAN, LC7L2_HUMAN, PR40A_HUMAN	386	19	18224	7.4546	1	0.305816	0.278447
GOTERM_CC_DIRECT	GO:0001891~phagocytic cup	3	0.767263	0.0600922	CIP4_HUMAN, RAC1_HUMAN, DYN2_HUMAN	386	19	18224	7.4546	1	0.305816	0.278447
GOTERM_CC_DIRECT	GO:0043197~dendritic spine	6	1.53453	0.0608403	BAIP2_HUMAN, DLG4_HUMAN, HIP1R_HUMAN, PALM_HUMAN, GPM6A_HUMAN, PKCB1_HUMAN	386	100	18224	2.83275	1	0.306587	0.27915
GOTERM_BP_DIRECT	GO:0007050~cell cycle arrest	9	2.30179	0.0135295	P53_HUMAN, CUL5_HUMAN, KAT2B_HUMAN, APBB2_HUMAN, MTOR_HUMAN, CUL2_HUMAN, PML_HUMAN, PRIO_HUMAN, RHEB_HUMAN	374	141	16792	2.86586	1	0.305361	0.298028
GOTERM_CC_DIRECT	GO:0005967~mitochondrial pyruvate dehydrogenase complex	2	0.511509	0.0620518	ODP2_HUMAN, PDK2_HUMAN	386	3	18224	31.475	1	0.309657	0.281944
GOTERM_BP_DIRECT	GO:0016239~positive regulation of macroautophagy	4	1.02302	0.0138476	ULK1_HUMAN, SQSTM_HUMAN, WAC_HUMAN, SPT5H_HUMAN	374	23	16792	7.80842	1	0.309647	0.30221
GOTERM_MF_DIRECT	GO:0003725~double-stranded RNA binding	5	1.27877	0.0487815	CH60_HUMAN, HMGB1_HUMAN, HS90B_HUMAN, AGO2_HUMAN, CLH1_HUMAN	382	61	16881	3.62222	1	0.409724	0.381195
GOTERM_MF_DIRECT	GO:0005123~death receptor binding	3	0.767263	0.0494931	CASP3_HUMAN, FEM1B_HUMAN, CASP8_HUMAN	382	16	16881	8.28583	1	0.409724	0.381195
GOTERM_MF_DIRECT	GO:0050750~low-density lipoprotein particle receptor binding	3	0.767263	0.0494931	SYT1_HUMAN, LANC1_HUMAN, DNJA1_HUMAN	382	16	16881	8.28583	1	0.409724	0.381195
GOTERM_MF_DIRECT	GO:0001786~phosphatidylserine binding	4	1.02302	0.0503809	HMGB1_HUMAN, SYT1_HUMAN, JPH2_HUMAN, HSP7C_HUMAN	382	37	16881	4.77742	1	0.409724	0.381195
GOTERM_MF_DIRECT	GO:0030331~estrogen receptor binding	4	1.02302	0.0503809	PHB2_HUMAN, PPARG_HUMAN, ANM2_HUMAN, CTNB1_HUMAN	382	37	16881	4.77742	1	0.409724	0.381195
GOTERM_CC_DIRECT	GO:0070469~respiratory chain	3	0.767263	0.0658618	COX2_HUMAN, CY1_HUMAN, NDUA8_HUMAN	386	20	18224	7.08187	1	0.325509	0.296378
GOTERM_BP_DIRECT	GO:0043161~proteasome-mediated ubiquitin-dependent protein catabolic process	11	2.8133	0.0156018	PSMD4_HUMAN, DDB1_HUMAN, PSB7_HUMAN, P53_HUMAN, TERA_HUMAN, UBE2K_HUMAN, AXIN1_HUMAN, SIAH1_HUMAN, PML_HUMAN, PRS8_HUMAN, CTNB1_HUMAN	374	203	16792	2.43292	1	0.344515	0.336241
GOTERM_BP_DIRECT	GO:0006473~protein acetylation	3	0.767263	0.0159775	ING5_HUMAN, KAT2B_HUMAN, CBP_HUMAN	374	9	16792	14.9661	1	0.344515	0.336241
GOTERM_BP_DIRECT	GO:0048489~synaptic vesicle transport	3	0.767263	0.0159775	DPYL2_HUMAN, DYN2_HUMAN, CTNB1_HUMAN	374	9	16792	14.9661	1	0.344515	0.336241
GOTERM_BP_DIRECT	GO:0048660~regulation of smooth muscle cell proliferation	3	0.767263	0.0159775	PDE1A_HUMAN, XRCC6_HUMAN, CTNB1_HUMAN	374	9	16792	14.9661	1	0.344515	0.336241
GOTERM_BP_DIRECT	GO:0061025~membrane fusion	5	1.27877	0.0161656	SNAB_HUMAN, STX1B_HUMAN, DYN1_HUMAN, STX1A_HUMAN, DYN2_HUMAN	374	44	16792	5.10209	1	0.345486	0.337189
GOTERM_BP_DIRECT	GO:0051291~protein heterooligomerization	6	1.53453	0.0165216	GRB2_HUMAN, HBB_HUMAN, SEPT7_HUMAN, 1433B_HUMAN, SQSTM_HUMAN, CASP8_HUMAN	374	67	16792	4.02075	1	0.346223	0.337908
GOTERM_BP_DIRECT	GO:0060071~Wnt signaling pathway, planar cell polarity pathway	7	1.79028	0.0166302	PAR6A_HUMAN, AP2A2_HUMAN, PSMD4_HUMAN, PSB7_HUMAN, RAC1_HUMAN, CLH1_HUMAN, PRS8_HUMAN	374	92	16792	3.41618	1	0.346223	0.337908
GOTERM_BP_DIRECT	GO:0019886~antigen processing and presentation of exogenous peptide antigen via MHC class II	7	1.79028	0.0166302	AP2A2_HUMAN, CLH1_HUMAN, KIF23_HUMAN, DYN2_HUMAN, DCTN2_HUMAN, DYHC1_HUMAN, TRAF6_HUMAN	374	92	16792	3.41618	1	0.346223	0.337908
GOTERM_BP_DIRECT	GO:0034612~response to tumor necrosis factor	4	1.02302	0.0174076	CASP3_HUMAN, KS6B1_HUMAN, NUB1_HUMAN, CASP8_HUMAN	374	25	16792	7.18374	1	0.353934	0.345433
GOTERM_BP_DIRECT	GO:0007569~cell aging	4	1.02302	0.0174076	P53_HUMAN, MORC3_HUMAN, MTOR_HUMAN, DNJA3_HUMAN	374	25	16792	7.18374	1	0.353934	0.345433
GOTERM_BP_DIRECT	GO:0008542~visual learning	5	1.27877	0.0174402	PIAS1_HUMAN, IFT20_HUMAN, MTOR_HUMAN, NPTN_HUMAN, CREB1_HUMAN	374	45	16792	4.98871	1	0.353934	0.345433
GOTERM_BP_DIRECT	GO:0050999~regulation of nitric-oxide synthase activity	4	1.02302	0.019361	AKT1_HUMAN, HS90A_HUMAN, DYN2_HUMAN, EGFR_HUMAN	374	26	16792	6.90745	1	0.389596	0.38024
GOTERM_BP_DIRECT	GO:0033762~response to glucagon	3	0.767263	0.0196815	KS6B1_HUMAN, CY1_HUMAN, CREB1_HUMAN	374	10	16792	13.4695	1	0.389596	0.38024
GOTERM_BP_DIRECT	GO:0051085~chaperone mediated protein folding requiring cofactor	3	0.767263	0.0196815	CH60_HUMAN, DNJB1_HUMAN, HSP7C_HUMAN	374	10	16792	13.4695	1	0.389596	0.38024
GOTERM_BP_DIRECT	GO:0032956~regulation of actin cytoskeleton organization	5	1.27877	0.020173	BAIP2_HUMAN, EZRI_HUMAN, HIP1R_HUMAN, GRDN_HUMAN, MTOR_HUMAN	374	47	16792	4.77643	1	0.392885	0.38345
GOTERM_BP_DIRECT	GO:0045600~positive regulation of fat cell differentiation	5	1.27877	0.020173	ZBT16_HUMAN, PPARG_HUMAN, AKT1_HUMAN, CREB1_HUMAN, TPH1_HUMAN	374	47	16792	4.77643	1	0.392885	0.38345
GOTERM_BP_DIRECT	GO:0048812~neuron projection morphogenesis	5	1.27877	0.0216326	GPM6A_HUMAN, E41L3_HUMAN, PACN1_HUMAN, DYN2_HUMAN, EGFR_HUMAN	374	48	16792	4.67692	1	0.417942	0.407905
GOTERM_BP_DIRECT	GO:0048010~vascular endothelial growth factor receptor signaling pathway	6	1.53453	0.0218997	BAIP2_HUMAN, PAK2_HUMAN, RAC1_HUMAN, HS90A_HUMAN, P85A_HUMAN, P85B_HUMAN	374	72	16792	3.74153	1	0.419743	0.409663
GOTERM_BP_DIRECT	GO:0038096~Fc-gamma receptor signaling pathway involved in phagocytosis	8	2.04604	0.0233207	GRB2_HUMAN, HS90B_HUMAN, BAIP2_HUMAN, RAC1_HUMAN, HS90A_HUMAN, MK03_HUMAN, P85A_HUMAN, P85B_HUMAN	374	127	16792	2.82825	1	0.437023	0.426527
GOTERM_BP_DIRECT	GO:0001934~positive regulation of protein phosphorylation	8	2.04604	0.0233207	AKT1_HUMAN, AXIN1_HUMAN, RAC1_HUMAN, MTOR_HUMAN, MK03_HUMAN, NPTN_HUMAN, SQSTM_HUMAN, EGFR_HUMAN	374	127	16792	2.82825	1	0.437023	0.426527
GOTERM_BP_DIRECT	GO:0010033~response to organic substance	4	1.02302	0.023616	PP2AA_HUMAN, AMPD1_HUMAN, CREB1_HUMAN, SPT5H_HUMAN	374	28	16792	6.41406	1	0.437023	0.426527
GOTERM_BP_DIRECT	GO:0010390~histone monoubiquitination	3	0.767263	0.023706	BRE1A_HUMAN, BRE1B_HUMAN, WAC_HUMAN	374	11	16792	12.245	1	0.437023	0.426527
GOTERM_BP_DIRECT	GO:0007016~cytoskeletal anchoring at plasma membrane	3	0.767263	0.023706	EZRI_HUMAN, E41L1_HUMAN, E41L3_HUMAN	374	11	16792	12.245	1	0.437023	0.426527
GOTERM_BP_DIRECT	GO:0031175~neuron projection development	7	1.79028	0.024034	HMGB1_HUMAN, PQBP1_HUMAN, RPGF2_HUMAN, GNAO_HUMAN, ULK1_HUMAN, RB11A_HUMAN, CNTN1_HUMAN	374	100	16792	3.14289	1	0.439712	0.429152
GOTERM_BP_DIRECT	GO:0010506~regulation of autophagy	5	1.27877	0.0247414	HMGB1_HUMAN, P85B_HUMAN, ULK1_HUMAN, ITPR1_HUMAN, CASP1_HUMAN	374	50	16792	4.48984	1	0.449252	0.438462
GOTERM_BP_DIRECT	GO:0006754~ATP biosynthetic process	4	1.02302	0.0259178	ALDOA_HUMAN, KPYM_HUMAN, ATPD_HUMAN, ATPO_HUMAN	374	29	16792	6.19288	1	0.46364	0.452505
GOTERM_BP_DIRECT	GO:0000281~mitotic cytokinesis	4	1.02302	0.0259178	KIF23_HUMAN, RASA1_HUMAN, CHM4B_HUMAN, UBP8_HUMAN	374	29	16792	6.19288	1	0.46364	0.452505
GOTERM_BP_DIRECT	GO:0032481~positive regulation of type I interferon production	5	1.27877	0.0263916	NFKB1_HUMAN, MRE11_HUMAN, XRCC6_HUMAN, CBP_HUMAN, CTNB1_HUMAN	374	51	16792	4.4018	1	0.468646	0.45739
GOTERM_BP_DIRECT	GO:0043547~positive regulation of GTPase activity	21	5.37084	0.0278989	GRB2_HUMAN, CIP4_HUMAN, RHG25_HUMAN, SRGP3_HUMAN, RABX5_HUMAN, DLG4_HUMAN, SRGP1_HUMAN, GNAO_HUMAN, L2GL1_HUMAN, RAC1_HUMAN, RASA1_HUMAN, EGFR_HUMAN, ARFG3_HUMAN, RPGF2_HUMAN, THY1_HUMAN, AXIN1_HUMAN, P85B_HUMAN, DOCK9_HUMAN, RHG24_HUMAN, GIT1_HUMAN, DOC11_HUMAN	374	565	16792	1.66879	1	0.47521	0.463797
GOTERM_BP_DIRECT	GO:0010510~regulation of acetyl-CoA biosynthetic process from pyruvate	3	0.767263	0.0280351	ODP2_HUMAN, PDK2_HUMAN, DLDH_HUMAN	374	12	16792	11.2246	1	0.47521	0.463797
GOTERM_BP_DIRECT	GO:0071257~cellular response to electrical stimulus	3	0.767263	0.0280351	PALM_HUMAN, REST_HUMAN, GRM1_HUMAN	374	12	16792	11.2246	1	0.47521	0.463797
GOTERM_BP_DIRECT	GO:0031629~synaptic vesicle fusion to presynaptic active zone membrane	3	0.767263	0.0280351	STX1B_HUMAN, STX1A_HUMAN, SNP25_HUMAN	374	12	16792	11.2246	1	0.47521	0.463797
GOTERM_BP_DIRECT	GO:0046326~positive regulation of glucose import	4	1.02302	0.0283355	SRBS1_HUMAN, EAA2_HUMAN, AKT1_HUMAN, P85A_HUMAN	374	30	16792	5.98645	1	0.47521	0.463797
GOTERM_BP_DIRECT	GO:0021510~spinal cord development	4	1.02302	0.0283355	BAG3_HUMAN, AKT1_HUMAN, DPYL2_HUMAN, MTOR_HUMAN	374	30	16792	5.98645	1	0.47521	0.463797
GOTERM_BP_DIRECT	GO:0090004~positive regulation of establishment of protein localization to plasma membrane	4	1.02302	0.0283355	SRBS1_HUMAN, AKT1_HUMAN, EZRI_HUMAN, P85A_HUMAN	374	30	16792	5.98645	1	0.47521	0.463797
GOTERM_BP_DIRECT	GO:0010803~regulation of tumor necrosis factor-mediated signaling pathway	4	1.02302	0.0283355	IKKA_HUMAN, NEMO_HUMAN, IKKB_HUMAN, CASP8_HUMAN	374	30	16792	5.98645	1	0.47521	0.463797
GOTERM_BP_DIRECT	GO:0031295~T cell costimulation	6	1.53453	0.0297112	GRB2_HUMAN, AKT1_HUMAN, PAK2_HUMAN, RAC1_HUMAN, MTOR_HUMAN, P85A_HUMAN	374	78	16792	3.45372	1	0.491456	0.479653
GOTERM_BP_DIRECT	GO:0014066~regulation of phosphatidylinositol 3-kinase signaling	6	1.53453	0.0297112	GRB2_HUMAN, AKT1_HUMAN, MK03_HUMAN, P85A_HUMAN, P85B_HUMAN, EGFR_HUMAN	374	78	16792	3.45372	1	0.491456	0.479653
GOTERM_BP_DIRECT	GO:0071479~cellular response to ionizing radiation	4	1.02302	0.0308687	GRB2_HUMAN, P53_HUMAN, TANK_HUMAN, EF1D_HUMAN	374	31	16792	5.79334	1	0.500322	0.488306
GOTERM_BP_DIRECT	GO:0030100~regulation of endocytosis	4	1.02302	0.0308687	HIP1_HUMAN, CAD13_HUMAN, HIP1R_HUMAN, PACN1_HUMAN	374	31	16792	5.79334	1	0.500322	0.488306
GOTERM_BP_DIRECT	GO:0043200~response to amino acid	4	1.02302	0.0308687	CASP3_HUMAN, EAA2_HUMAN, IKKA_HUMAN, MTOR_HUMAN	374	31	16792	5.79334	1	0.500322	0.488306
GOTERM_BP_DIRECT	GO:0048511~rhythmic process	5	1.27877	0.0317307	PPARG_HUMAN, KAT2B_HUMAN, SIN3A_HUMAN, SP1_HUMAN, CBP_HUMAN	374	54	16792	4.15726	1	0.510865	0.498595
GOTERM_BP_DIRECT	GO:0019752~carboxylic acid metabolic process	3	0.767263	0.0326534	LDHA_HUMAN, LDHB_HUMAN, LDH6A_HUMAN	374	13	16792	10.3612	1	0.512064	0.499766
GOTERM_BP_DIRECT	GO:0060334~regulation of interferon-gamma-mediated signaling pathway	3	0.767263	0.0326534	PIAS1_HUMAN, HS90B_HUMAN, SUMO1_HUMAN	374	13	16792	10.3612	1	0.512064	0.499766
GOTERM_BP_DIRECT	GO:2001275~positive regulation of glucose import in response to insulin stimulus	3	0.767263	0.0326534	P55G_HUMAN, P85A_HUMAN, P85B_HUMAN	374	13	16792	10.3612	1	0.512064	0.499766
GOTERM_BP_DIRECT	GO:0031641~regulation of myelination	3	0.767263	0.0326534	AKT1_HUMAN, MTOR_HUMAN, CTNB1_HUMAN	374	13	16792	10.3612	1	0.512064	0.499766
GOTERM_BP_DIRECT	GO:0032212~positive regulation of telomere maintenance via telomerase	4	1.02302	0.0335169	MK03_HUMAN, TCPZ_HUMAN, TCPQ_HUMAN, CTNB1_HUMAN	374	32	16792	5.6123	1	0.518868	0.506406
GOTERM_BP_DIRECT	GO:0046034~ATP metabolic process	4	1.02302	0.0335169	TERA_HUMAN, AT1B1_HUMAN, NDUS1_HUMAN, HSP7C_HUMAN	374	32	16792	5.6123	1	0.518868	0.506406
GOTERM_BP_DIRECT	GO:0006897~endocytosis	8	2.04604	0.0356871	CIP4_HUMAN, DYN1_HUMAN, BECN1_HUMAN, SH3G3_HUMAN, RABX5_HUMAN, DPYL2_HUMAN, DYN2_HUMAN, SYPH_HUMAN	374	139	16792	2.58408	1	0.546225	0.533106
GOTERM_BP_DIRECT	GO:0050731~positive regulation of peptidyl-tyrosine phosphorylation	6	1.53453	0.0357824	P53_HUMAN, PAK2_HUMAN, MTOR_HUMAN, HAX1_HUMAN, CNTN1_HUMAN, CD36_HUMAN	374	82	16792	3.28525	1	0.546225	0.533106
GOTERM_BP_DIRECT	GO:1903146~regulation of mitophagy	4	1.02302	0.0362793	SRBP2_HUMAN, MLP3B_HUMAN, HAX1_HUMAN, VDAC1_HUMAN	374	33	16792	5.44223	1	0.546225	0.533106
GOTERM_BP_DIRECT	GO:0030833~regulation of actin filament polymerization	3	0.767263	0.0375459	PROF2_HUMAN, HAX1_HUMAN, RASA1_HUMAN	374	14	16792	9.62108	1	0.546225	0.533106
GOTERM_BP_DIRECT	GO:0031929~TOR signaling	3	0.767263	0.0375459	KS6B1_HUMAN, GRDN_HUMAN, MTOR_HUMAN	374	14	16792	9.62108	1	0.546225	0.533106
GOTERM_BP_DIRECT	GO:2000678~negative regulation of transcription regulatory region DNA binding	3	0.767263	0.0375459	HEY2_HUMAN, ZN675_HUMAN, SIN3A_HUMAN	374	14	16792	9.62108	1	0.546225	0.533106
GOTERM_BP_DIRECT	GO:0070498~interleukin-1-mediated signaling pathway	3	0.767263	0.0375459	MK03_HUMAN, IKKB_HUMAN, TRAF6_HUMAN	374	14	16792	9.62108	1	0.546225	0.533106
GOTERM_BP_DIRECT	GO:0006820~anion transport	3	0.767263	0.0375459	VDAC2_HUMAN, VDAC3_HUMAN, VDAC1_HUMAN	374	14	16792	9.62108	1	0.546225	0.533106
GOTERM_BP_DIRECT	GO:0043508~negative regulation of JUN kinase activity	3	0.767263	0.0375459	ZN675_HUMAN, DNJA1_HUMAN, DUS10_HUMAN	374	14	16792	9.62108	1	0.546225	0.533106
GOTERM_BP_DIRECT	GO:0043254~regulation of protein complex assembly	3	0.767263	0.0375459	GFAP_HUMAN, HS90A_HUMAN, HSP7C_HUMAN	374	14	16792	9.62108	1	0.546225	0.533106
GOTERM_BP_DIRECT	GO:0006366~transcription from RNA polymerase II promoter	19	4.85934	0.0381222	NDF1_HUMAN, TAF4_HUMAN, P53_HUMAN, MEF2D_HUMAN, MBD1_HUMAN, HEYL_HUMAN, PRS8_HUMAN, TCRG1_HUMAN, NCOR1_HUMAN, ETV4_HUMAN, KLF11_HUMAN, NFKB1_HUMAN, MEOX1_HUMAN, HMGA1_HUMAN, REST_HUMAN, HXC11_HUMAN, CREB1_HUMAN, SPT5H_HUMAN, TBP_HUMAN	374	513	16792	1.6629	1	0.551289	0.538049
GOTERM_BP_DIRECT	GO:0007626~locomotory behavior	6	1.53453	0.0390842	NPY2R_HUMAN, GNAO_HUMAN, NEGR1_HUMAN, OPRM_HUMAN, GRM1_HUMAN, SNP25_HUMAN	374	84	16792	3.20703	1	0.561836	0.548342
GOTERM_BP_DIRECT	GO:0000422~mitophagy	4	1.02302	0.0421428	ATG12_HUMAN, MLP3A_HUMAN, SQSTM_HUMAN, ATG5_HUMAN	374	35	16792	5.13125	1	0.576631	0.562782
GOTERM_BP_DIRECT	GO:0006284~base-excision repair	4	1.02302	0.0421428	HMGB1_HUMAN, P53_HUMAN, HUWE1_HUMAN, HMGA1_HUMAN	374	35	16792	5.13125	1	0.576631	0.562782
GOTERM_BP_DIRECT	GO:0042953~lipoprotein transport	3	0.767263	0.0426982	ZDH17_HUMAN, PPARG_HUMAN, CD36_HUMAN	374	15	16792	8.97968	1	0.576631	0.562782
GOTERM_BP_DIRECT	GO:0042026~protein refolding	3	0.767263	0.0426982	CH60_HUMAN, HS90A_HUMAN, HSP7C_HUMAN	374	15	16792	8.97968	1	0.576631	0.562782
GOTERM_BP_DIRECT	GO:0043277~apoptotic cell clearance	3	0.767263	0.0426982	HMGB1_HUMAN, TGM2_HUMAN, CD36_HUMAN	374	15	16792	8.97968	1	0.576631	0.562782
GOTERM_BP_DIRECT	GO:0051974~negative regulation of telomerase activity	3	0.767263	0.0426982	PPARG_HUMAN, P53_HUMAN, PML_HUMAN	374	15	16792	8.97968	1	0.576631	0.562782
GOTERM_BP_DIRECT	GO:0048714~positive regulation of oligodendrocyte differentiation	3	0.767263	0.0426982	PPARG_HUMAN, MTOR_HUMAN, RHEB_HUMAN	374	15	16792	8.97968	1	0.576631	0.562782
GOTERM_BP_DIRECT	GO:2000158~positive regulation of ubiquitin-specific protease activity	2	0.511509	0.0439338	TERA_HUMAN, TANK_HUMAN	374	2	16792	44.8984	1	0.576631	0.562782
GOTERM_BP_DIRECT	GO:1903758~negative regulation of transcription from RNA polymerase II promoter by histone modification	2	0.511509	0.0439338	CTBP1_HUMAN, PKCB1_HUMAN	374	2	16792	44.8984	1	0.576631	0.562782
GOTERM_BP_DIRECT	GO:0072368~regulation of lipid transport by negative regulation of transcription from RNA polymerase II promoter	2	0.511509	0.0439338	SRBP2_HUMAN, NCOR1_HUMAN	374	2	16792	44.8984	1	0.576631	0.562782
GOTERM_BP_DIRECT	GO:0051650~establishment of vesicle localization	2	0.511509	0.0439338	NEMO_HUMAN, RB11A_HUMAN	374	2	16792	44.8984	1	0.576631	0.562782
GOTERM_BP_DIRECT	GO:0055096~low-density lipoprotein particle mediated signaling	2	0.511509	0.0439338	CAD13_HUMAN, CD36_HUMAN	374	2	16792	44.8984	1	0.576631	0.562782
GOTERM_BP_DIRECT	GO:0060977~coronary vasculature morphogenesis	2	0.511509	0.0439338	HEY2_HUMAN, SETD2_HUMAN	374	2	16792	44.8984	1	0.576631	0.562782
GOTERM_BP_DIRECT	GO:2000588~positive regulation of platelet-derived growth factor receptor-beta signaling pathway	2	0.511509	0.0439338	HIP1_HUMAN, HIP1R_HUMAN	374	2	16792	44.8984	1	0.576631	0.562782
GOTERM_BP_DIRECT	GO:0046166~glyceraldehyde-3-phosphate biosynthetic process	2	0.511509	0.0439338	TPIS_HUMAN, TKT_HUMAN	374	2	16792	44.8984	1	0.576631	0.562782
GOTERM_BP_DIRECT	GO:0048145~regulation of fibroblast proliferation	2	0.511509	0.0439338	CTNB1_HUMAN, CREB1_HUMAN	374	2	16792	44.8984	1	0.576631	0.562782
GOTERM_BP_DIRECT	GO:0030433~ER-associated ubiquitin-dependent protein catabolic process	5	1.27877	0.0441792	SYVN1_HUMAN, TERA_HUMAN, UBQL2_HUMAN, UBQL1_HUMAN, PRS8_HUMAN	374	60	16792	3.74153	1	0.576718	0.562868
GOTERM_BP_DIRECT	GO:1901998~toxin transport	4	1.02302	0.0452419	DYN1_HUMAN, TCPQ_HUMAN, CASP1_HUMAN, DNJA1_HUMAN	374	36	16792	4.98871	1	0.584274	0.570241
GOTERM_BP_DIRECT	GO:0090307~mitotic spindle assembly	4	1.02302	0.0452419	CLAP1_HUMAN, CLH1_HUMAN, RB11A_HUMAN, PIBF1_HUMAN	374	36	16792	4.98871	1	0.584274	0.570241
GOTERM_BP_DIRECT	GO:0044804~nucleophagy	3	0.767263	0.0480965	ATG12_HUMAN, BECN1_HUMAN, ATG5_HUMAN	374	16	16792	8.41845	1	0.608534	0.593919
GOTERM_BP_DIRECT	GO:0031396~regulation of protein ubiquitination	3	0.767263	0.0480965	HS90B_HUMAN, HS90A_HUMAN, UBQL1_HUMAN	374	16	16792	8.41845	1	0.608534	0.593919
GOTERM_BP_DIRECT	GO:0045956~positive regulation of calcium ion-dependent exocytosis	3	0.767263	0.0480965	SYT1_HUMAN, STXB1_HUMAN, STX1A_HUMAN	374	16	16792	8.41845	1	0.608534	0.593919
GOTERM_BP_DIRECT	GO:0010976~positive regulation of neuron projection development	6	1.53453	0.0481284	PTK6_HUMAN, RPGF2_HUMAN, FEZ1_HUMAN, NEGR1_HUMAN, NPTN_HUMAN, CNTN1_HUMAN	374	89	16792	3.02686	1	0.608534	0.593919
GOTERM_BP_DIRECT	GO:0007080~mitotic metaphase plate congression	4	1.02302	0.0484508	BECN1_HUMAN, RB11A_HUMAN, PIBF1_HUMAN, CHM4B_HUMAN	374	37	16792	4.85388	1	0.60942	0.594784
GOTERM_BP_DIRECT	GO:0002479~antigen processing and presentation of exogenous peptide antigen via MHC class I, TAP-dependent	5	1.27877	0.0512926	PSMD4_HUMAN, PSB7_HUMAN, 1B07_HUMAN, PRS8_HUMAN, CD36_HUMAN	374	63	16792	3.56336	1	0.637924	0.622603
GOTERM_BP_DIRECT	GO:0006303~double-strand break repair via nonhomologous end joining	5	1.27877	0.0512926	HM20A_HUMAN, MRE11_HUMAN, XRCC6_HUMAN, SUMO1_HUMAN, PIAS4_HUMAN	374	63	16792	3.56336	1	0.637924	0.622603
GOTERM_BP_DIRECT	GO:0007155~cell adhesion	17	4.34783	0.0515094	AT1B1_HUMAN, AOC3_HUMAN, RAC1_HUMAN, OPCM_HUMAN, CNTN1_HUMAN, SRBS1_HUMAN, MOG_HUMAN, CAD13_HUMAN, LSAMP_HUMAN, THY1_HUMAN, FEZ1_HUMAN, MTSS1_HUMAN, SHPS1_HUMAN, NTRI_HUMAN, CTNB1_HUMAN, CD36_HUMAN, SYMPK_HUMAN	374	459	16792	1.6629	1	0.637924	0.622603
GOTERM_BP_DIRECT	GO:0032355~response to estradiol	6	1.53453	0.0520643	CASP3_HUMAN, SC6A1_HUMAN, MBD1_HUMAN, MBD4_HUMAN, CASP8_HUMAN, CTNB1_HUMAN	374	91	16792	2.96033	1	0.641507	0.6261
GOTERM_MF_DIRECT	GO:0017124~SH3 domain binding	7	1.79028	0.0528611	GRB2_HUMAN, EVL_HUMAN, SHPS1_HUMAN, LANC1_HUMAN, OSTF1_HUMAN, DYN2_HUMAN, UBP8_HUMAN	382	119	16881	2.59948	1	0.417545	0.388471
GOTERM_BP_DIRECT	GO:0000209~protein polyubiquitination	9	2.30179	0.0536435	SASH1_HUMAN, MGRN1_HUMAN, PSMD4_HUMAN, BRE1A_HUMAN, PSB7_HUMAN, HUWE1_HUMAN, SIAH1_HUMAN, PRS8_HUMAN, TRAF6_HUMAN	374	184	16792	2.19612	1	0.64634	0.630817
GOTERM_BP_DIRECT	GO:1903959~regulation of anion transmembrane transport	3	0.767263	0.0537273	VDAC2_HUMAN, VDAC3_HUMAN, VDAC1_HUMAN	374	17	16792	7.92325	1	0.64634	0.630817
GOTERM_BP_DIRECT	GO:0050860~negative regulation of T cell receptor signaling pathway	3	0.767263	0.0537273	EZRI_HUMAN, THY1_HUMAN, PRIO_HUMAN	374	17	16792	7.92325	1	0.64634	0.630817
GOTERM_BP_DIRECT	GO:0071380~cellular response to prostaglandin E stimulus	3	0.767263	0.0537273	PPARG_HUMAN, GBB1_HUMAN, AKT1_HUMAN	374	17	16792	7.92325	1	0.64634	0.630817
GOTERM_BP_DIRECT	GO:0032436~positive regulation of proteasomal ubiquitin-dependent protein catabolic process	5	1.27877	0.0537947	PIAS1_HUMAN, AKT1_HUMAN, TERA_HUMAN, NUB1_HUMAN, SUMO1_HUMAN	374	64	16792	3.50769	1	0.64634	0.630817
GOTERM_MF_DIRECT	GO:0003684~damaged DNA binding	5	1.27877	0.0537988	HMGB1_HUMAN, DDB1_HUMAN, P53_HUMAN, XRCC6_HUMAN, CBP_HUMAN	382	63	16881	3.50723	1	0.417545	0.388471
GOTERM_MF_DIRECT	GO:0008234~cysteine-type peptidase activity	4	1.02302	0.0538169	CASP6_HUMAN, CASP7_HUMAN, USP9X_HUMAN, CASP8_HUMAN	382	38	16881	4.65169	1	0.417545	0.388471
GOTERM_MF_DIRECT	GO:0005547~phosphatidylinositol-3,4,5-trisphosphate binding	4	1.02302	0.0538169	AKT1_HUMAN, HIP1R_HUMAN, JPH2_HUMAN, PARD3_HUMAN	382	38	16881	4.65169	1	0.417545	0.388471
GOTERM_BP_DIRECT	GO:0007223~Wnt signaling pathway, calcium modulating pathway	4	1.02302	0.0551924	GBB1_HUMAN, GNAO_HUMAN, AGO2_HUMAN, CTNB1_HUMAN	374	39	16792	4.60496	1	0.65985	0.644002
GOTERM_BP_DIRECT	GO:0051384~response to glucocorticoid	5	1.27877	0.0563621	CH60_HUMAN, CASP3_HUMAN, KS6B1_HUMAN, HMGB1_HUMAN, PPBT_HUMAN	374	65	16792	3.45372	1	0.670514	0.654411
GOTERM_MF_DIRECT	GO:0004407~histone deacetylase activity	4	1.02302	0.0573624	CHD3_HUMAN, SIN3A_HUMAN, SAP30_HUMAN, REST_HUMAN	382	39	16881	4.53242	1	0.439996	0.409359
GOTERM_BP_DIRECT	GO:0043124~negative regulation of I-kappaB kinase/NF-kappaB signaling	4	1.02302	0.0587221	OPTN_HUMAN, TANK_HUMAN, DNJA3_HUMAN, CASP8_HUMAN	374	40	16792	4.48984	1	0.691607	0.674997
GOTERM_BP_DIRECT	GO:0043280~positive regulation of cysteine-type endopeptidase activity involved in apoptotic process	4	1.02302	0.0587221	HMGB1_HUMAN, NDUAD_HUMAN, BAP31_HUMAN, REST_HUMAN	374	40	16792	4.48984	1	0.691607	0.674997
GOTERM_BP_DIRECT	GO:0038061~NIK/NF-kappaB signaling	5	1.27877	0.0589942	IKKA_HUMAN, PSMD4_HUMAN, PSB7_HUMAN, NFKB1_HUMAN, PRS8_HUMAN	374	66	16792	3.40139	1	0.691607	0.674997
GOTERM_BP_DIRECT	GO:0050870~positive regulation of T cell activation	3	0.767263	0.0595777	CH60_HUMAN, THY1_HUMAN, TRAF6_HUMAN	374	18	16792	7.48307	1	0.695073	0.67838
GOTERM_BP_DIRECT	GO:0018105~peptidyl-serine phosphorylation	7	1.79028	0.0602469	AKT1_HUMAN, M3K10_HUMAN, PAK2_HUMAN, MORC3_HUMAN, MTOR_HUMAN, MK03_HUMAN, ULK1_HUMAN	374	125	16792	2.51431	1	0.699502	0.682702
GOTERM_MF_DIRECT	GO:0071837~HMG box domain binding	3	0.767263	0.0612798	HXC4_HUMAN, SP1_HUMAN, MEOX1_HUMAN	382	18	16881	7.36518	1	0.451081	0.419672
GOTERM_BP_DIRECT	GO:0006006~glucose metabolic process	5	1.27877	0.0616909	ODP2_HUMAN, PDK2_HUMAN, AKT1_HUMAN, G3P_HUMAN, M2OM_HUMAN	374	67	16792	3.35063	1	0.71284	0.69572
GOTERM_BP_DIRECT	GO:0090148~membrane fission	2	0.511509	0.0651734	SHLB1_HUMAN, CHM4B_HUMAN	374	3	16792	29.9323	1	0.715737	0.698547
GOTERM_BP_DIRECT	GO:0051668~localization within membrane	2	0.511509	0.0651734	CAD13_HUMAN, RAC1_HUMAN	374	3	16792	29.9323	1	0.715737	0.698547
GOTERM_BP_DIRECT	GO:0031587~positive regulation of inositol 1,4,5-trisphosphate-sensitive calcium-release channel activity	2	0.511509	0.0651734	HAP1_HUMAN, HD_HUMAN	374	3	16792	29.9323	1	0.715737	0.698547
GOTERM_BP_DIRECT	GO:0018076~N-terminal peptidyl-lysine acetylation	2	0.511509	0.0651734	KAT2B_HUMAN, CBP_HUMAN	374	3	16792	29.9323	1	0.715737	0.698547
GOTERM_BP_DIRECT	GO:0070141~response to UV-A	2	0.511509	0.0651734	AKT1_HUMAN, EGFR_HUMAN	374	3	16792	29.9323	1	0.715737	0.698547
GOTERM_BP_DIRECT	GO:0055098~response to low-density lipoprotein particle	2	0.511509	0.0651734	SRBP2_HUMAN, PPARG_HUMAN	374	3	16792	29.9323	1	0.715737	0.698547
GOTERM_BP_DIRECT	GO:0061684~chaperone-mediated autophagy	2	0.511509	0.0651734	HS90A_HUMAN, HSP7C_HUMAN	374	3	16792	29.9323	1	0.715737	0.698547
GOTERM_BP_DIRECT	GO:0060633~negative regulation of transcription initiation from RNA polymerase II promoter	2	0.511509	0.0651734	HEY2_HUMAN, ZN451_HUMAN	374	3	16792	29.9323	1	0.715737	0.698547
GOTERM_BP_DIRECT	GO:0000189~MAPK import into nucleus	2	0.511509	0.0651734	TPR_HUMAN, MK03_HUMAN	374	3	16792	29.9323	1	0.715737	0.698547
GOTERM_BP_DIRECT	GO:0007263~nitric oxide mediated signal transduction	3	0.767263	0.0656353	NDF1_HUMAN, NPY2R_HUMAN, CD36_HUMAN	374	19	16792	7.08922	1	0.715737	0.698547
GOTERM_BP_DIRECT	GO:0008637~apoptotic mitochondrial changes	3	0.767263	0.0656353	CH60_HUMAN, AKT1_HUMAN, NDUS1_HUMAN	374	19	16792	7.08922	1	0.715737	0.698547
GOTERM_BP_DIRECT	GO:0010975~regulation of neuron projection development	3	0.767263	0.0656353	AKT1_HUMAN, GRDN_HUMAN, SNP25_HUMAN	374	19	16792	7.08922	1	0.715737	0.698547
GOTERM_BP_DIRECT	GO:0051496~positive regulation of stress fiber assembly	4	1.02302	0.0660908	EVL_HUMAN, PROF2_HUMAN, RAC1_HUMAN, MTOR_HUMAN	374	42	16792	4.27604	1	0.715737	0.698547
GOTERM_BP_DIRECT	GO:0090002~establishment of protein localization to plasma membrane	4	1.02302	0.0660908	IFT20_HUMAN, EZRI_HUMAN, IKKB_HUMAN, PACN1_HUMAN	374	42	16792	4.27604	1	0.715737	0.698547
GOTERM_MF_DIRECT	GO:0097200~cysteine-type endopeptidase activity involved in execution phase of apoptosis	2	0.511509	0.0661964	CASP3_HUMAN, CASP7_HUMAN	382	3	16881	29.4607	1	0.451081	0.419672
GOTERM_MF_DIRECT	GO:0004332~fructose-bisphosphate aldolase activity	2	0.511509	0.0661964	ALDOA_HUMAN, ALDOC_HUMAN	382	3	16881	29.4607	1	0.451081	0.419672
GOTERM_MF_DIRECT	GO:0008193~tRNA guanylyltransferase activity	2	0.511509	0.0661964	FICD_HUMAN, UBP14_HUMAN	382	3	16881	29.4607	1	0.451081	0.419672
GOTERM_MF_DIRECT	GO:0031697~beta-1 adrenergic receptor binding	2	0.511509	0.0661964	DLG4_HUMAN, RPGF2_HUMAN	382	3	16881	29.4607	1	0.451081	0.419672
GOTERM_MF_DIRECT	GO:0017098~sulfonylurea receptor binding	2	0.511509	0.0661964	HS90B_HUMAN, HS90A_HUMAN	382	3	16881	29.4607	1	0.451081	0.419672
GOTERM_MF_DIRECT	GO:0019776~Atg8 ligase activity	2	0.511509	0.0661964	ATG12_HUMAN, ATG5_HUMAN	382	3	16881	29.4607	1	0.451081	0.419672
GOTERM_MF_DIRECT	GO:0031749~D2 dopamine receptor binding	2	0.511509	0.0661964	DYN1_HUMAN, DYN2_HUMAN	382	3	16881	29.4607	1	0.451081	0.419672
GOTERM_MF_DIRECT	GO:0002134~UTP binding	2	0.511509	0.0661964	HS90B_HUMAN, HS90A_HUMAN	382	3	16881	29.4607	1	0.451081	0.419672
GOTERM_MF_DIRECT	GO:0008384~IkappaB kinase activity	2	0.511509	0.0661964	IKKA_HUMAN, IKKB_HUMAN	382	3	16881	29.4607	1	0.451081	0.419672
GOTERM_MF_DIRECT	GO:0035939~microsatellite binding	2	0.511509	0.0661964	HEY2_HUMAN, HEYL_HUMAN	382	3	16881	29.4607	1	0.451081	0.419672
GOTERM_BP_DIRECT	GO:0035690~cellular response to drug	5	1.27877	0.0672762	HS90B_HUMAN, P53_HUMAN, PRIO_HUMAN, REST_HUMAN, EGFR_HUMAN	374	69	16792	3.25351	1	0.725321	0.707902
GOTERM_MF_DIRECT	GO:0070530~K63-linked polyubiquitin binding	3	0.767263	0.0674951	NEMO_HUMAN, OPTN_HUMAN, SQSTM_HUMAN	382	19	16881	6.97754	1	0.451081	0.419672
GOTERM_MF_DIRECT	GO:0042288~MHC class I protein binding	3	0.767263	0.0674951	TERA_HUMAN, BAP31_HUMAN, TBB5_HUMAN	382	19	16881	6.97754	1	0.451081	0.419672
GOTERM_BP_DIRECT	GO:0007010~cytoskeleton organization	8	2.04604	0.0681732	TBA1A_HUMAN, HIP1_HUMAN, PALM_HUMAN, THY1_HUMAN, DPYL2_HUMAN, PEPL_HUMAN, ADDG_HUMAN, PR40A_HUMAN	374	161	16792	2.23098	1	0.731725	0.714152
GOTERM_BP_DIRECT	GO:0000165~MAPK cascade	11	2.8133	0.0685469	GRB2_HUMAN, PSMD4_HUMAN, PSB7_HUMAN, MEF2D_HUMAN, DLG4_HUMAN, RPGF2_HUMAN, 1433B_HUMAN, MK03_HUMAN, RASA1_HUMAN, PRS8_HUMAN, EGFR_HUMAN	374	262	16792	1.88505	1	0.732481	0.71489
GOTERM_MF_DIRECT	GO:0031072~heat shock protein binding	4	1.02302	0.0686383	HS90B_HUMAN, TPR_HUMAN, HSP7C_HUMAN, EF1D_HUMAN	382	42	16881	4.20868	1	0.454224	0.422597
GOTERM_CC_DIRECT	GO:0030529~intracellular ribonucleoprotein complex	7	1.79028	0.0688441	HNRPC_HUMAN, G3P_HUMAN, HNRPL_HUMAN, AGO2_HUMAN, JKIP1_HUMAN, RL4_HUMAN, HSP7C_HUMAN	386	136	18224	2.43005	1	0.335818	0.305764
GOTERM_CC_DIRECT	GO:0042645~mitochondrial nucleoid	4	1.02302	0.0692543	VDAC2_HUMAN, ECHA_HUMAN, DNJA3_HUMAN, VDAC1_HUMAN	386	45	18224	4.19666	1	0.335818	0.305764
GOTERM_MF_DIRECT	GO:0003700~transcription factor activity, sequence-specific DNA binding	30	7.67263	0.069386	NDF1_HUMAN, HM20A_HUMAN, PPARG_HUMAN, SIN3A_HUMAN, ZN655_HUMAN, HEY2_HUMAN, SRBP2_HUMAN, ZNF91_HUMAN, SP1_HUMAN, KLF11_HUMAN, HMGA1_HUMAN, REST_HUMAN, CTNB1_HUMAN, CREB1_HUMAN, TBP_HUMAN, HMGB1_HUMAN, CTBP1_HUMAN, TAF4_HUMAN, P53_HUMAN, MEF2D_HUMAN, RFXK_HUMAN, HEYL_HUMAN, ZBT16_HUMAN, ZN451_HUMAN, HXC4_HUMAN, ETV4_HUMAN, NFKB1_HUMAN, MEOX1_HUMAN, CBP_HUMAN, ZN133_HUMAN	382	961	16881	1.37953	1	0.454714	0.423052
GOTERM_BP_DIRECT	GO:0030855~epithelial cell differentiation	5	1.27877	0.0701639	CASP6_HUMAN, PPARG_HUMAN, TPP1_HUMAN, ALDOC_HUMAN, VDAC1_HUMAN	374	70	16792	3.20703	1	0.739938	0.722167
GOTERM_BP_DIRECT	GO:0007265~Ras protein signal transduction	5	1.27877	0.0701639	GRB2_HUMAN, GBB1_HUMAN, P53_HUMAN, RFXK_HUMAN, GRAP_HUMAN	374	70	16792	3.20703	1	0.739938	0.722167
GOTERM_BP_DIRECT	GO:0033138~positive regulation of peptidyl-serine phosphorylation	5	1.27877	0.0701639	AKT1_HUMAN, PROF2_HUMAN, AXIN1_HUMAN, HAX1_HUMAN, SYUA_HUMAN	374	70	16792	3.20703	1	0.739938	0.722167
GOTERM_BP_DIRECT	GO:0008361~regulation of cell size	3	0.767263	0.0718879	EZRI_HUMAN, RAC1_HUMAN, CREB1_HUMAN	374	20	16792	6.73476	1	0.751556	0.733506
GOTERM_BP_DIRECT	GO:2000463~positive regulation of excitatory postsynaptic potential	3	0.767263	0.0718879	STX1B_HUMAN, DLG4_HUMAN, STX1A_HUMAN	374	20	16792	6.73476	1	0.751556	0.733506
GOTERM_MF_DIRECT	GO:0016303~1-phosphatidylinositol-3-kinase activity	4	1.02302	0.0726038	GRB2_HUMAN, P55G_HUMAN, P85A_HUMAN, P85B_HUMAN	382	43	16881	4.1108	1	0.466738	0.43424
GOTERM_MF_DIRECT	GO:0030971~receptor tyrosine kinase binding	4	1.02302	0.0726038	P53_HUMAN, 1433G_HUMAN, P85B_HUMAN, SQSTM_HUMAN	382	43	16881	4.1108	1	0.466738	0.43424
GOTERM_BP_DIRECT	GO:0032088~negative regulation of NF-kappaB transcription factor activity	5	1.27877	0.0731143	ITCH_HUMAN, ZN675_HUMAN, ANM2_HUMAN, DNJA3_HUMAN, PIAS4_HUMAN	374	71	16792	3.16186	1	0.761082	0.742804
GOTERM_BP_DIRECT	GO:0016241~regulation of macroautophagy	4	1.02302	0.07386	CASP3_HUMAN, G3P_HUMAN, UBQL2_HUMAN, SHLB1_HUMAN	374	44	16792	4.08167	1	0.762273	0.743965
GOTERM_BP_DIRECT	GO:0006635~fatty acid beta-oxidation	4	1.02302	0.07386	ECH1_HUMAN, CPT1B_HUMAN, ACADL_HUMAN, ECHA_HUMAN	374	44	16792	4.08167	1	0.762273	0.743965
GOTERM_MF_DIRECT	GO:0005545~1-phosphatidylinositol binding	3	0.767263	0.0739082	41_HUMAN, WDFY3_HUMAN, SYT1_HUMAN	382	20	16881	6.62866	1	0.470642	0.437871
GOTERM_CC_DIRECT	GO:0045177~apical part of cell	5	1.27877	0.0742223	PAR6A_HUMAN, EZRI_HUMAN, TBG1_HUMAN, CTNB1_HUMAN, CD36_HUMAN	386	75	18224	3.1475	1	0.356545	0.324636
GOTERM_MF_DIRECT	GO:0008270~zinc ion binding	35	8.95141	0.0773246	CHD3_HUMAN, PPARG_HUMAN, BRE1A_HUMAN, TRI18_HUMAN, RABX5_HUMAN, MBD1_HUMAN, LANC1_HUMAN, WBP4_HUMAN, SQSTM_HUMAN, PML_HUMAN, BAZ1A_HUMAN, SYUA_HUMAN, TRAF6_HUMAN, NBR1_HUMAN, ZN675_HUMAN, MGRN1_HUMAN, ZNF91_HUMAN, PKCB1_HUMAN, DJC21_HUMAN, ZDH17_HUMAN, MKRN2_HUMAN, ING5_HUMAN, PIAS1_HUMAN, EHMT1_HUMAN, P53_HUMAN, MORC3_HUMAN, BRE1B_HUMAN, ZMAT2_HUMAN, QCR1_HUMAN, SYVN1_HUMAN, CAH4_HUMAN, QCR2_HUM…	382	1169	16881	1.32309	1	0.487796	0.45383
GOTERM_CC_DIRECT	GO:0031362~anchored component of external side of plasma membrane	3	0.767263	0.0779186	CD59_HUMAN, CAH4_HUMAN, THY1_HUMAN	386	22	18224	6.43806	1	0.367433	0.33455
GOTERM_CC_DIRECT	GO:0060076~excitatory synapse	3	0.767263	0.0779186	DLG4_HUMAN, SYT1_HUMAN, SYPH_HUMAN	386	22	18224	6.43806	1	0.367433	0.33455
GOTERM_BP_DIRECT	GO:0033198~response to ATP	3	0.767263	0.0783241	CH60_HUMAN, ASPH_HUMAN, CASP1_HUMAN	374	21	16792	6.41406	1	0.799974	0.780761
GOTERM_BP_DIRECT	GO:0050769~positive regulation of neurogenesis	3	0.767263	0.0783241	HAP1_HUMAN, OPRM_HUMAN, SRRT_HUMAN	374	21	16792	6.41406	1	0.799974	0.780761
GOTERM_BP_DIRECT	GO:0051056~regulation of small GTPase mediated signal transduction	7	1.79028	0.0785068	RHG25_HUMAN, CIP4_HUMAN, SRGP3_HUMAN, SRGP1_HUMAN, RAC1_HUMAN, P85B_HUMAN, RHG24_HUMAN	374	134	16792	2.34544	1	0.799974	0.780761
GOTERM_BP_DIRECT	GO:0043488~regulation of mRNA stability	6	1.53453	0.0794995	PSMD4_HUMAN, AKT1_HUMAN, PSB7_HUMAN, 1433B_HUMAN, PRS8_HUMAN, HSP7C_HUMAN	374	103	16792	2.61544	1	0.806686	0.787312
GOTERM_MF_DIRECT	GO:0000993~RNA polymerase II core binding	3	0.767263	0.0805072	ELP1_HUMAN, AGO2_HUMAN, WAC_HUMAN	382	21	16881	6.31301	1	0.50317	0.468134
GOTERM_CC_DIRECT	GO:0070044~synaptobrevin 2-SNAP-25-syntaxin-1a complex	2	0.511509	0.0818701	SNAB_HUMAN, STX1A_HUMAN	386	4	18224	23.6062	1	0.3724	0.339073
GOTERM_CC_DIRECT	GO:0044309~neuron spine	2	0.511509	0.0818701	DLG4_HUMAN, PALM_HUMAN	386	4	18224	23.6062	1	0.3724	0.339073
GOTERM_CC_DIRECT	GO:0042588~zymogen granule	2	0.511509	0.0818701	CH60_HUMAN, RAB3D_HUMAN	386	4	18224	23.6062	1	0.3724	0.339073
GOTERM_CC_DIRECT	GO:0070032~synaptobrevin 2-SNAP-25-syntaxin-1a-complexin I complex	2	0.511509	0.0818701	STX1A_HUMAN, SNP25_HUMAN	386	4	18224	23.6062	1	0.3724	0.339073
GOTERM_BP_DIRECT	GO:0007030~Golgi organization	5	1.27877	0.0823364	RAB30_HUMAN, CLAP1_HUMAN, OPTN_HUMAN, GLP3L_HUMAN, HD_HUMAN	374	74	16792	3.03368	1	0.82851	0.808612
GOTERM_BP_DIRECT	GO:0007584~response to nutrient	5	1.27877	0.0823364	LDHA_HUMAN, KS6B1_HUMAN, PPARG_HUMAN, MTOR_HUMAN, KPYM_HUMAN	374	74	16792	3.03368	1	0.82851	0.808612
GOTERM_BP_DIRECT	GO:0006468~protein phosphorylation	16	4.09207	0.0841313	PDK2_HUMAN, CTBP1_HUMAN, IKKA_HUMAN, MORC3_HUMAN, SQSTM_HUMAN, IKKB_HUMAN, ELP1_HUMAN, KS6B1_HUMAN, AKT1_HUMAN, PTK6_HUMAN, PAK2_HUMAN, MTOR_HUMAN, P85A_HUMAN, MK03_HUMAN, ULK1_HUMAN, CREB1_HUMAN	374	456	16792	1.57538	1	0.829669	0.809743
GOTERM_CC_DIRECT	GO:0031430~M band	3	0.767263	0.0841863	ALDOA_HUMAN, NBR1_HUMAN, ENOA_HUMAN	386	23	18224	6.15814	1	0.376276	0.342602
GOTERM_CC_DIRECT	GO:0031513~nonmotile primary cilium	3	0.767263	0.0841863	NPY2R_HUMAN, SEPT7_HUMAN, TBG1_HUMAN	386	23	18224	6.15814	1	0.376276	0.342602
GOTERM_BP_DIRECT	GO:0001764~neuron migration	6	1.53453	0.0846998	RPGF2_HUMAN, APBB2_HUMAN, GPM6A_HUMAN, HS90A_HUMAN, USP9X_HUMAN, CTNB1_HUMAN	374	105	16792	2.56562	1	0.829669	0.809743
GOTERM_BP_DIRECT	GO:0051091~positive regulation of sequence-specific DNA binding transcription factor activity	6	1.53453	0.0846998	NDF1_HUMAN, PHB2_HUMAN, PPARG_HUMAN, AKT1_HUMAN, CTNB1_HUMAN, TRAF6_HUMAN	374	105	16792	2.56562	1	0.829669	0.809743
GOTERM_BP_DIRECT	GO:2001243~negative regulation of intrinsic apoptotic signaling pathway	3	0.767263	0.0849326	VDAC2_HUMAN, NDUAD_HUMAN, NDUS3_HUMAN	374	22	16792	6.12251	1	0.829669	0.809743
GOTERM_MF_DIRECT	GO:0000149~SNARE binding	4	1.02302	0.0850921	STX1B_HUMAN, SYT1_HUMAN, STXB1_HUMAN, STX1A_HUMAN	382	46	16881	3.8427	1	0.521365	0.485062
GOTERM_BP_DIRECT	GO:0043652~engulfment of apoptotic cell	2	0.511509	0.0859424	BECN1_HUMAN, RAC1_HUMAN	374	4	16792	22.4492	1	0.829669	0.809743
GOTERM_BP_DIRECT	GO:0050882~voluntary musculoskeletal movement	2	0.511509	0.0859424	MTOR_HUMAN, ITPR1_HUMAN	374	4	16792	22.4492	1	0.829669	0.809743
GOTERM_BP_DIRECT	GO:0030578~PML body organization	2	0.511509	0.0859424	PML_HUMAN, SUMO1_HUMAN	374	4	16792	22.4492	1	0.829669	0.809743
GOTERM_BP_DIRECT	GO:0070849~response to epidermal growth factor	2	0.511509	0.0859424	TPR_HUMAN, MK03_HUMAN	374	4	16792	22.4492	1	0.829669	0.809743
GOTERM_BP_DIRECT	GO:0008038~neuron recognition	2	0.511509	0.0859424	OPCM_HUMAN, NTRI_HUMAN	374	4	16792	22.4492	1	0.829669	0.809743
GOTERM_BP_DIRECT	GO:2001168~positive regulation of histone H2B ubiquitination	2	0.511509	0.0859424	BRE1A_HUMAN, BRE1B_HUMAN	374	4	16792	22.4492	1	0.829669	0.809743
GOTERM_BP_DIRECT	GO:0070936~protein K48-linked ubiquitination	4	1.02302	0.0862306	ITCH_HUMAN, SYVN1_HUMAN, UB2E3_HUMAN, UBE2K_HUMAN	374	47	16792	3.82114	1	0.829669	0.809743
GOTERM_MF_DIRECT	GO:0032564~dATP binding	2	0.511509	0.0872759	HS90B_HUMAN, HS90A_HUMAN	382	4	16881	22.0955	1	0.521365	0.485062
GOTERM_MF_DIRECT	GO:0051022~Rho GDP-dissociation inhibitor binding	2	0.511509	0.0872759	RAC1_HUMAN, HS90A_HUMAN	382	4	16881	22.0955	1	0.521365	0.485062
GOTERM_MF_DIRECT	GO:0031821~G-protein coupled serotonin receptor binding	2	0.511509	0.0872759	GNAO_HUMAN, GNAZ_HUMAN	382	4	16881	22.0955	1	0.521365	0.485062
GOTERM_MF_DIRECT	GO:0033613~activating transcription factor binding	3	0.767263	0.0872803	PPARG_HUMAN, MEF2D_HUMAN, EF1D_HUMAN	382	22	16881	6.02606	1	0.521365	0.485062
GOTERM_CC_DIRECT	GO:0005930~axoneme	5	1.27877	0.089191	MLP3B_HUMAN, IDLC_HUMAN, SEPT7_HUMAN, ATG5_HUMAN, A16L1_HUMAN	386	80	18224	2.95078	1	0.395209	0.35984
GOTERM_BP_DIRECT	GO:0046777~protein autophosphorylation	8	2.04604	0.0894474	AKT1_HUMAN, M3K10_HUMAN, PTK6_HUMAN, THY1_HUMAN, PAK2_HUMAN, MTOR_HUMAN, ULK1_HUMAN, EGFR_HUMAN	374	172	16792	2.0883	1	0.857205	0.836617
GOTERM_BP_DIRECT	GO:0000910~cytokinesis	4	1.02302	0.0905372	BECN1_HUMAN, SEPT7_HUMAN, KIF23_HUMAN, RB11A_HUMAN	374	48	16792	3.74153	1	0.864218	0.843463
GOTERM_BP_DIRECT	GO:0048278~vesicle docking	3	0.767263	0.0917026	STX1B_HUMAN, SYT1_HUMAN, STX1A_HUMAN	374	23	16792	5.85631	1	0.86718	0.846353
GOTERM_BP_DIRECT	GO:0032733~positive regulation of interleukin-10 production	3	0.767263	0.0917026	CH60_HUMAN, HMGB1_HUMAN, PIBF1_HUMAN	374	23	16792	5.85631	1	0.86718	0.846353
GOTERM_BP_DIRECT	GO:0008360~regulation of cell shape	7	1.79028	0.0922296	ALDOA_HUMAN, BAIP2_HUMAN, EZRI_HUMAN, PALM_HUMAN, E41L3_HUMAN, RASA1_HUMAN, PR40A_HUMAN	374	140	16792	2.24492	1	0.86718	0.846353
GOTERM_BP_DIRECT	GO:0051301~cell division	13	3.32481	0.0922837	SPG20_HUMAN, PAR6A_HUMAN, TACC1_HUMAN, TPR_HUMAN, CLH1_HUMAN, CENPV_HUMAN, TBA1A_HUMAN, CLAP1_HUMAN, CEP63_HUMAN, USP9X_HUMAN, ERC6L_HUMAN, PR40A_HUMAN, TBB5_HUMAN	374	350	16792	1.66765	1	0.86718	0.846353
GOTERM_CC_DIRECT	GO:0031526~brush border membrane	4	1.02302	0.0928546	HS90B_HUMAN, CAH4_HUMAN, HS90A_HUMAN, CD36_HUMAN	386	51	18224	3.70294	1	0.407925	0.371418
GOTERM_BP_DIRECT	GO:0006974~cellular response to DNA damage stimulus	9	2.30179	0.0935991	NEMO_HUMAN, AKT1_HUMAN, P53_HUMAN, TERA_HUMAN, MRE11_HUMAN, TANK_HUMAN, MK03_HUMAN, WAC_HUMAN, TRAF6_HUMAN	374	208	16792	1.94272	1	0.876131	0.855089
GOTERM_MF_DIRECT	GO:0008092~cytoskeletal protein binding	4	1.02302	0.0938893	ALDOA_HUMAN, SRBS1_HUMAN, PACN1_HUMAN, ALDOC_HUMAN	382	48	16881	3.68259	1	0.55301	0.514504
GOTERM_MF_DIRECT	GO:0080025~phosphatidylinositol-3,5-bisphosphate binding	3	0.767263	0.0942164	HIP1_HUMAN, HIP1R_HUMAN, JPH2_HUMAN	382	23	16881	5.76406	1	0.55301	0.514504
GOTERM_BP_DIRECT	GO:0036092~phosphatidylinositol-3-phosphate biosynthetic process	4	1.02302	0.0949316	GRB2_HUMAN, P55G_HUMAN, P85A_HUMAN, P85B_HUMAN	374	49	16792	3.66518	1	0.881769	0.860592
GOTERM_BP_DIRECT	GO:0007254~JNK cascade	4	1.02302	0.0949316	NEMO_HUMAN, M3K10_HUMAN, DUS10_HUMAN, TRAF6_HUMAN	374	49	16792	3.66518	1	0.881769	0.860592
GOTERM_BP_DIRECT	GO:0070374~positive regulation of ERK1 and ERK2 cascade	8	2.04604	0.0958327	HMGB1_HUMAN, PHB2_HUMAN, RPGF2_HUMAN, MK03_HUMAN, NPTN_HUMAN, OPRM_HUMAN, EGFR_HUMAN, CD36_HUMAN	374	175	16792	2.0525	1	0.886728	0.865432
GOTERM_CC_DIRECT	GO:0045111~intermediate filament cytoskeleton	4	1.02302	0.0970731	CHD3_HUMAN, GFAP_HUMAN, TACC1_HUMAN, TCPQ_HUMAN	386	52	18224	3.63173	1	0.416142	0.378899
GOTERM_CC_DIRECT	GO:0019897~extrinsic component of plasma membrane	3	0.767263	0.0971537	RAC1_HUMAN, DNJA3_HUMAN, UBP8_HUMAN	386	25	18224	5.66549	1	0.416142	0.378899
GOTERM_CC_DIRECT	GO:0036464~cytoplasmic ribonucleoprotein granule	3	0.767263	0.0971537	TBA1A_HUMAN, RAC1_HUMAN, TBB5_HUMAN	386	25	18224	5.66549	1	0.416142	0.378899
GOTERM_BP_DIRECT	GO:0034341~response to interferon-gamma	3	0.767263	0.0986237	NUB1_HUMAN, DNJA3_HUMAN, SYUA_HUMAN	374	24	16792	5.6123	1	0.902183	0.880516
GOTERM_BP_DIRECT	GO:0045671~negative regulation of osteoclast differentiation	3	0.767263	0.0986237	ZN675_HUMAN, P85A_HUMAN, CTNB1_HUMAN	374	24	16792	5.6123	1	0.902183	0.880516
GOTERM_BP_DIRECT	GO:0003009~skeletal muscle contraction	3	0.767263	0.0986237	KS6B1_HUMAN, IKKA_HUMAN, HS90A_HUMAN	374	24	16792	5.6123	1	0.902183	0.880516
GOTERM_CC_DIRECT	GO:0030424~axon	9	2.30179	0.0993894	MACOI_HUMAN, SC6A1_HUMAN, PALM_HUMAN, FEZ1_HUMAN, L2GL1_HUMAN, RB11A_HUMAN, HD_HUMAN, SYUA_HUMAN, CREB1_HUMAN	386	222	18224	1.91402	1	0.416426	0.379158
