# Supplementary material for: The Role of Low Complexity Regions in Protein Interaction Modes: An Illustration in Huntingtin
Source: Int J Mol Sci. 2021 Feb 9;22(4):1727. doi: 10.3390/ijms22041727 (PMC7915032; doi:10.3390/ijms22041727)
Supplement: Supplementary file 1 [file ijms-22-01727-s001.zip › Suppl_FileS10_enrichLCRs.xlsx]

## Sheet: Tabelle1
	HTT-int	Bkg	p-val		HTT-int	Bkg	p-val
IDR	208	9084	0.00233018
CC	89	313	3.48423e-12
A-rich	23	981	0.345229	polyA	10	411	0.4626
C-rich	1	198	0.191972	polyC	0	7	1
D-rich	8	321	0.41805	polyD	0	53	1
E-rich	110	2862	2.71876e-12	polyE	14	468	0.08767
F-rich	0	20	1	polyF	0	0	1
G-rich	19	1064	0.819497	polyG	5	356	0.6937
H-rich	3	244	0.636732	polyH	0	64	1
I-rich	1	142	0.531258	polyI	0	0	1
K-rich	53	1531	7.65148e-05	polyK	1	114	0.7284
L-rich	0	264	0.0109961	polyL	2	269	0.2548
M-rich	0	15	1	polyM	0	1	1
N-rich	1	75	1	polyN	0	1	1
P-rich	62	2670	0.15439	polyP	12	479	0.3107
Q-rich	40	1112	0.000334267	polyQ	10	177	0.00224
R-rich	7	458	0.730056	polyR	0	19	1
S-rich	88	3463	0.00868648	polyS	6	320	1
T-rich	15	305	0.00136733	polyT	1	129	0.5242
V-rich	2	86	0.68621	polyV	0	3	1
W-rich	1	15	0.265968	polyW	0	0	1
Y-rich	0	40	1	polyY	0	0	1
