# Supplementary material for: The Role of Low Complexity Regions in Protein Interaction Modes: An Illustration in Huntingtin
Source: Int J Mol Sci. 2021 Feb 9;22(4):1727. doi: 10.3390/ijms22041727 (PMC7915032; doi:10.3390/ijms22041727)
Supplement: Supplementary file 1 [file ijms-22-01727-s001.zip › Suppl_FileS11_LCRcorr.txt]

	IDR	CC	A_CBR	C_CBR	D_CBR	E_CBR	F_CBR	G_CBR	H_CBR	I_CBR	K_CBR	L_CBR	M_CBR	N_CBR	P_CBR	Q_CBR	R_CBR	S_CBR	T_CBR	V_CBR	W_CBR	Y_CBR	polyA	polyC	polyD	polyE	polyF	polyG	polyH	polyI	polyK	polyL	polyM	polyN	polyP	polyQ	polyR	polyS	polyT	polyV	polyW	polyY
IDR	-	0.35636856368563685	0.07818930041152264	0.0041797283176593526	0.04640250260688217	0.3957426221577165	0.0005224660397074191	0.07219662058371736	0.019311064718162838	0.0005213764337851929	0.20756646216768918	0.0	0.0041797283176593526	0.0073145245559038665	0.25231719876416064	0.169050051072523	0.033766233766233764	0.3680765357502518	0.05897703549060543	0.0	0.0005211047420531526	0.0	0.02442827442827443	0.0	0.004702194357366771	0.056308654848800835	0.0	0.017671517671517672	0.0015682174594877157	0.0	0.010438413361169102	0.0010368066355624676	0.0	0.0	0.03709508881922675	0.02770517511761631	0.0	0.0334553058024046	0.0036591740721380033	0.0	0.0	0.0
CC	-	-	0.048599670510708404	0.0009107468123861566	0.03768624014022787	0.35657894736842105	0.0	0.04351395730706076	0.017101710171017102	0.0	0.18112049117421336	0.0009140767824497258	0.0036529680365296802	0.00545950864422202	0.16341287057122197	0.19673469387755102	0.03274336283185841	0.23709993468321358	0.05419580419580419	0.0	0.0	0.0	0.020444444444444446	0.0	0.0036496350364963502	0.035283993115318414	0.0	0.012488849241748439	0.0009157509157509158	0.0	0.011818181818181818	0.0009033423667570009	0.0	0.0	0.027409372236958444	0.019625334522747548	0.0	0.020335985853227233	0.0036596523330283625	0.0	0.0	0.0
A_CBR	-	-	-	0.0	0.025925925925925925	0.05191256830601093	0.0	0.05202312138728324	0.07729468599033816	0.0	0.06040268456375839	0.0	0.02127659574468085	0.0	0.15841584158415842	0.075	0.02766798418972332	0.07166123778501629	0.07553956834532374	0.0	0.0	0.0	0.2358974358974359	0.0	0.0	0.06859205776173286	0.0	0.013333333333333334	0.005405405405405406	0.0	0.019801980198019802	0.0	0.0	0.0	0.058091286307053944	0.04424778761061947	0.0	0.046610169491525424	0.010638297872340425	0.0	0.0	0.0
C_CBR	-	-	-	-	0.00980392156862745	0.009259259259259259	0.0	0.0	0.0	0.0	0.017777777777777778	0.0	0.0	0.0	0.0	0.0026041666666666665	0.0	0.0012315270935960591	0.0	0.0	0.0	0.0	0.0	0.0	0.05555555555555555	0.0	0.0	0.0	0.0	0.0	0.03225806451612903	0.0	0.0	0.0	0.0	0.0	0.0	0.0	0.0	0.0	0.0	0.0
D_CBR	-	-	-	-	-	0.05024630541871921	0.010526315789473684	0.0299625468164794	0.0	0.0	0.030360531309297913	0.0	0.0	0.0	0.03547297297297297	0.03296703296703297	0.042682926829268296	0.0602125147579693	0.08808290155440414	0.0	0.0	0.0	0.02702702702702703	0.0	0.10638297872340426	0.08376963350785341	0.0	0.014598540145985401	0.0	0.0	0.017391304347826087	0.0	0.0	0.0	0.0	0.00684931506849315	0.0	0.025974025974025976	0.041237113402061855	0.0	0.0	0.0
E_CBR	-	-	-	-	-	-	0.0010277492291880781	0.05974264705882353	0.02119071644803229	0.0	0.24430823117338005	0.0010245901639344263	0.005122950819672131	0.007142857142857143	0.17865612648221343	0.12146422628951747	0.06174089068825911	0.21228668941979523	0.06562193927522038	0.0	0.0	0.0	0.024875621890547265	0.0	0.006147540983606557	0.11625514403292181	0.0	0.013958125623130608	0.0	0.0	0.022610483042137718	0.00303951367781155	0.0	0.0	0.03468780971258672	0.029116465863453816	0.0	0.030845771144278607	0.0041025641025641026	0.0	0.0	0.0
F_CBR	-	-	-	-	-	-	-	0.0	0.0	0.0	0.0	0.0	0.0	0.0	0.0	0.0	0.0	0.0012422360248447205	0.0	0.0	0.0	0.0	0.0	0.0	0.0	0.0	0.0	0.0	0.0	0.0	0.0	0.0	0.0	0.0	0.0	0.0	0.0	0.0	0.0	0.0	0.0	0.0
G_CBR	-	-	-	-	-	-	-	-	0.0091324200913242	0.0	0.03278688524590164	0.0	0.0	0.0	0.08864696734059098	0.07115384615384615	0.032	0.05686695278969957	0.03484320557491289	0.0	0.0	0.0	0.012711864406779662	0.0	0.0	0.046263345195729534	0.0	0.24861878453038674	0.0	0.0	0.0	0.0	0.0	0.0	0.0411522633744856	0.04	0.0	0.03375527426160337	0.0	0.0	0.0	0.0
H_CBR	-	-	-	-	-	-	-	-	-	0.0	0.025157232704402517	0.0	0.11363636363636363	0.018518518518518517	0.014519056261343012	0.004830917874396135	0.0	0.02303030303030303	0.05405405405405406	0.0	0.0	0.0	0.16666666666666666	0.0	0.0	0.006578947368421052	0.0	0.011904761904761904	0.075	0.0	0.0	0.0	0.0	0.0	0.0	0.0	0.0	0.009708737864077669	0.0	0.0	0.0	0.0
I_CBR	-	-	-	-	-	-	-	-	-	-	0.0	0.0	0.0	0.0	0.0	0.0	0.0	0.0	0.0	0.0	0.0	0.0	0.0	0.0	0.0	0.0	0.0	0.0	0.0	0.0	0.0	0.0	0.0	0.0	0.0	0.0	0.0	0.0	0.0	0.0	0.0	0.0
K_CBR	-	-	-	-	-	-	-	-	-	-	-	0.0	0.011037527593818985	0.0021598272138228943	0.1455621301775148	0.10294117647058823	0.07128309572301425	0.1569713758079409	0.03102189781021898	0.0	0.0	0.0	0.047520661157024795	0.0	0.006578947368421052	0.06439393939393939	0.0	0.018556701030927835	0.0	0.0	0.051224944320712694	0.0	0.0	0.0	0.05040322580645161	0.03292181069958848	0.0	0.026	0.0	0.0	0.0	0.0
L_CBR	-	-	-	-	-	-	-	-	-	-	-	-	0.0	0.0	0.0	0.0	0.0	0.0	0.0	0.0	0.0	0.0	0.0	0.0	0.0	0.0	0.0	0.0	0.0	0.0	0.0	0.0	0.0	0.0	0.0	0.0	0.0	0.0	0.0	0.0	0.0	0.0
M_CBR	-	-	-	-	-	-	-	-	-	-	-	-	-	0.0	0.009560229445506692	0.0026041666666666665	0.0	0.007434944237918215	0.02459016393442623	0.0	0.0	0.0	0.03076923076923077	0.0	0.0	0.0	0.0	0.0	0.0	0.0	0.0	0.0	0.0	0.0	0.0	0.0	0.0	0.0	0.0	0.0	0.0	0.0
N_CBR	-	-	-	-	-	-	-	-	-	-	-	-	-	-	0.0	0.002564102564102564	0.0	0.011111111111111112	0.0	0.0	0.0	0.0	0.0	0.0	0.0	0.015873015873015872	0.0	0.0	0.0	0.0	0.0	0.0	0.0	0.0	0.0	0.0	0.0	0.01282051282051282	0.0	0.0	0.0	0.0
P_CBR	-	-	-	-	-	-	-	-	-	-	-	-	-	-	-	0.17608409986859397	0.05486725663716814	0.22160664819944598	0.06010016694490818	0.0	0.0019047619047619048	0.0	0.04151624548736462	0.0	0.003795066413662239	0.05862646566164154	0.0	0.03676470588235294	0.0	0.0	0.007434944237918215	0.0	0.0	0.0	0.13872832369942195	0.053406998158379376	0.0	0.044802867383512544	0.003816793893129771	0.0	0.0	0.0
Q_CBR	-	-	-	-	-	-	-	-	-	-	-	-	-	-	-	-	0.036613272311212815	0.20408163265306123	0.1232876712328767	0.0	0.0	0.0	0.02843601895734597	0.0	0.0025974025974025974	0.04042553191489362	0.0	0.026829268292682926	0.0026455026455026454	0.0	0.002512562814070352	0.0	0.0	0.0	0.05411764705882353	0.14095744680851063	0.0	0.057692307692307696	0.007894736842105263	0.0	0.0	0.0
R_CBR	-	-	-	-	-	-	-	-	-	-	-	-	-	-	-	-	-	0.03769140164899882	0.0	0.0	0.0	0.0	0.030534351145038167	0.0	0.0	0.03825136612021858	0.0	0.025210084033613446	0.0	0.0	0.02040816326530612	0.0	0.0	0.0	0.07971014492753623	0.031746031746031744	0.0	0.021739130434782608	0.0	0.0	0.0	0.0
S_CBR	-	-	-	-	-	-	-	-	-	-	-	-	-	-	-	-	-	-	0.07476635514018691	0.003708281829419036	0.0	0.0	0.03481392557022809	0.0	0.0049382716049382715	0.050400916380297825	0.0	0.020432692307692308	0.002484472049689441	0.0	0.004860267314702308	0.0	0.0	0.0	0.05542168674698795	0.052825552825552825	0.0	0.0782608695652174	0.00620347394540943	0.0	0.0	0.0
T_CBR	-	-	-	-	-	-	-	-	-	-	-	-	-	-	-	-	-	-	-	0.0	0.0	0.0	0.041916167664670656	0.0	0.016129032258064516	0.045662100456621	0.0	0.025477707006369428	0.00847457627118644	0.0	0.0	0.0	0.0	0.0	0.0	0.049689440993788817	0.0	0.04046242774566474	0.0603448275862069	0.0	0.0	0.0
V_CBR	-	-	-	-	-	-	-	-	-	-	-	-	-	-	-	-	-	-	-	-	0.0	0.0	0.0	0.0	0.0	0.0	0.0	0.0	0.0	0.0	0.0	0.0	0.0	0.0	0.0	0.0	0.0	0.0	0.0	0.0	0.0	0.0
W_CBR	-	-	-	-	-	-	-	-	-	-	-	-	-	-	-	-	-	-	-	-	-	0.0	0.0	0.0	0.0	0.0	0.0	0.0	0.0	0.0	0.0	0.0	0.0	0.0	0.0	0.0	0.0	0.0	0.0	0.0	0.0	0.0
Y_CBR	-	-	-	-	-	-	-	-	-	-	-	-	-	-	-	-	-	-	-	-	-	-	0.0	0.0	0.0	0.0	0.0	0.0	0.0	0.0	0.0	0.0	0.0	0.0	0.0	0.0	0.0	0.0	0.0	0.0	0.0	0.0
polyA	-	-	-	-	-	-	-	-	-	-	-	-	-	-	-	-	-	-	-	-	-	-	-	0.0	0.0	0.05555555555555555	0.0	0.00980392156862745	0.016666666666666666	0.0	0.05194805194805195	0.0	0.0	0.0	0.08333333333333333	0.037383177570093455	0.0	0.07017543859649122	0.015625	0.0	0.0	0.0
polyC	-	-	-	-	-	-	-	-	-	-	-	-	-	-	-	-	-	-	-	-	-	-	-	-	0.0	0.0	NA	0.0	0.0	NA	0.0	0.0	NA	NA	0.0	0.0	NA	0.0	0.0	NA	NA	NA
polyD	-	-	-	-	-	-	-	-	-	-	-	-	-	-	-	-	-	-	-	-	-	-	-	-	-	0.0	0.0	0.0	0.0	0.0	0.03125	0.0	0.0	0.0	0.0	0.0	0.0	0.0	0.0	0.0	0.0	0.0
polyE	-	-	-	-	-	-	-	-	-	-	-	-	-	-	-	-	-	-	-	-	-	-	-	-	-	-	0.0	0.01282051282051282	0.0	0.0	0.014925373134328358	0.015503875968992248	0.0	0.0	0.03932584269662921	0.031055900621118012	0.0	0.029069767441860465	0.034482758620689655	0.0	0.0	0.0
polyF	-	-	-	-	-	-	-	-	-	-	-	-	-	-	-	-	-	-	-	-	-	-	-	-	-	-	-	0.0	0.0	NA	0.0	0.0	NA	NA	0.0	0.0	NA	0.0	0.0	NA	NA	NA
polyG	-	-	-	-	-	-	-	-	-	-	-	-	-	-	-	-	-	-	-	-	-	-	-	-	-	-	-	-	0.0	0.0	0.0	0.0	0.0	0.0	0.044642857142857144	0.020833333333333332	0.0	0.04807692307692308	0.0	0.0	0.0	0.0
polyH	-	-	-	-	-	-	-	-	-	-	-	-	-	-	-	-	-	-	-	-	-	-	-	-	-	-	-	-	-	0.0	0.0	0.0	0.0	0.0	0.0	0.0	0.0	0.0	0.0	0.0	0.0	0.0
polyI	-	-	-	-	-	-	-	-	-	-	-	-	-	-	-	-	-	-	-	-	-	-	-	-	-	-	-	-	-	-	0.0	0.0	NA	NA	0.0	0.0	NA	0.0	0.0	NA	NA	NA
polyK	-	-	-	-	-	-	-	-	-	-	-	-	-	-	-	-	-	-	-	-	-	-	-	-	-	-	-	-	-	-	-	0.0	0.0	0.0	0.010638297872340425	0.0	0.0	0.0	0.0	0.0	0.0	0.0
polyL	-	-	-	-	-	-	-	-	-	-	-	-	-	-	-	-	-	-	-	-	-	-	-	-	-	-	-	-	-	-	-	-	0.0	0.0	0.0	0.0	0.0	0.0	0.0	0.0	0.0	0.0
polyM	-	-	-	-	-	-	-	-	-	-	-	-	-	-	-	-	-	-	-	-	-	-	-	-	-	-	-	-	-	-	-	-	-	NA	0.0	0.0	NA	0.0	0.0	NA	NA	NA
polyN	-	-	-	-	-	-	-	-	-	-	-	-	-	-	-	-	-	-	-	-	-	-	-	-	-	-	-	-	-	-	-	-	-	-	0.0	0.0	NA	0.0	0.0	NA	NA	NA
polyP	-	-	-	-	-	-	-	-	-	-	-	-	-	-	-	-	-	-	-	-	-	-	-	-	-	-	-	-	-	-	-	-	-	-	-	0.08695652173913043	0.0	0.046153846153846156	0.0	0.0	0.0	0.0
polyQ	-	-	-	-	-	-	-	-	-	-	-	-	-	-	-	-	-	-	-	-	-	-	-	-	-	-	-	-	-	-	-	-	-	-	-	-	0.0	0.05405405405405406	0.0	0.0	0.0	0.0
polyR	-	-	-	-	-	-	-	-	-	-	-	-	-	-	-	-	-	-	-	-	-	-	-	-	-	-	-	-	-	-	-	-	-	-	-	-	-	0.0	0.0	NA	NA	NA
polyS	-	-	-	-	-	-	-	-	-	-	-	-	-	-	-	-	-	-	-	-	-	-	-	-	-	-	-	-	-	-	-	-	-	-	-	-	-	-	0.014285714285714285	0.0	0.0	0.0
polyT	-	-	-	-	-	-	-	-	-	-	-	-	-	-	-	-	-	-	-	-	-	-	-	-	-	-	-	-	-	-	-	-	-	-	-	-	-	-	-	0.0	0.0	0.0
polyV	-	-	-	-	-	-	-	-	-	-	-	-	-	-	-	-	-	-	-	-	-	-	-	-	-	-	-	-	-	-	-	-	-	-	-	-	-	-	-	-	NA	NA
polyW	-	-	-	-	-	-	-	-	-	-	-	-	-	-	-	-	-	-	-	-	-	-	-	-	-	-	-	-	-	-	-	-	-	-	-	-	-	-	-	-	-	NA
polyY	-	-	-	-	-	-	-	-	-	-	-	-	-	-	-	-	-	-	-	-	-	-	-	-	-	-	-	-	-	-	-	-	-	-	-	-	-	-	-	-	-	-
