# Supplementary material for: The Role of Low Complexity Regions in Protein Interaction Modes: An Illustration in Huntingtin
Source: Int J Mol Sci. 2021 Feb 9;22(4):1727. doi: 10.3390/ijms22041727 (PMC7915032; doi:10.3390/ijms22041727)
Supplement: Supplementary file 1 [file ijms-22-01727-s001.zip › Suppl_FileS12_WWscores.txt]

OG	Hosa-Patr	Hosa-Mumu	Hosa-Rano	Hosa-Saha	Hosa-Gaga	Hosa-Anca	Hosa-Xetr	Hosa-Dare	Hosa-Taru	Patr-Mumu	Patr-Rano	Patr-Saha	Patr-Gaga	Patr-Anca	Patr-Xetr	Patr-Dare	Patr-Taru	Mumu-Rano	Mumu-Saha	Mumu-Gaga	Mumu-Anca	Mumu-Xetr	Mumu-Dare	Mumu-Taru	Rano-Saha	Rano-Gaga	Rano-Anca	Rano-Xetr	Rano-Dare	Rano-Taru	Saha-Gaga	Saha-Anca	Saha-Xetr	Saha-Dare	Saha-Taru	Gaga-Anca	Gaga-Xetr	Gaga-Dare	Gaga-Taru	Anca-Xetr	Anca-Dare	Anca-Taru	Xetr-Dare	Xetr-Taru	Dare-Taru
Q8N3X1	0.997275204359673	0.8745341614906832	0.9001297016861219	0.7589403973509934	NA	0.8160919540229885	NA	0.6294117647058823	0.618663594470046	0.872366790582404	0.8978007761966365	0.7569352708058125	NA	0.8163265306122449	NA	0.6279342723004695	0.6172413793103448	0.9186785260482846	0.7227101631116688	NA	0.7738814993954051	NA	0.649365628604383	0.6571428571428571	0.7625994694960212	NA	0.8220230473751601	NA	0.6267605633802817	0.619815668202765	NA	0.7640603566529492	NA	0.5790139064475348	0.5744416873449132	NA	NA	NA	NA	NA	0.6621287128712872	0.6521212121212121	NA	NA	0.7751004016064257
O95817	1.0	0.922	0.9215291750503019	0.7959927140255009	0.7973231357552581	0.7639639639639639	NA	0.497029702970297	0.603415559772296	0.922	0.9215291750503019	0.7959927140255009	0.7973231357552581	0.7639639639639639	NA	0.497029702970297	0.603415559772296	0.9879032258064516	0.8357400722021661	0.7401433691756273	0.8035714285714286	NA	0.4655493482309125	0.5614973262032086	0.8448905109489051	0.7387387387387387	0.8025134649910234	NA	0.4708097928436911	0.5675675675675675	0.7659574468085106	0.8286219081272085	NA	0.43716814159292033	0.5642361111111112	0.8625235404896422	NA	0.47307692307692306	0.5833333333333334	NA	0.4375	0.5334476843910806	NA	NA	0.6365853658536585
Q9BTA9	0.9960474308300395	0.9288537549407114	0.8952569169960475	0.6538461538461539	0.9805068226120858	0.8917322834645669	0.9449901768172888	0.6691588785046729	0.6878612716763006	0.9325396825396826	0.8988095238095238	0.6563706563706564	0.9843444227005871	0.8952569169960475	0.9487179487179487	0.6685393258426966	0.6872586872586872	0.9638297872340426	0.603112840466926	0.9215686274509803	0.8426294820717132	0.8891089108910891	0.7003968253968254	0.7213114754098361	0.5792563600782779	0.888235294117647	0.8417849898580122	0.8665338645418327	0.6766467065868264	0.6969072164948453	0.6711798839458414	0.640973630831643	0.639921722113503	0.6108695652173913	0.6306306306306306	0.8921568627450981	0.94140625	0.6611111111111111	0.6761904761904762	0.8594059405940594	0.5856873822975518	0.5926640926640927	0.675	0.6944444444444444	0.8877805486284289
O75554	0.9775784753363229	0.6888888888888889	0.625	0.6495726495726496	0.418732782369146	0.5945945945945946	0.5286885245901639	NA	0.5099009900990099	0.6741071428571429	0.611764705882353	0.6637554585152838	0.4049586776859504	0.59375	0.5397489539748954	NA	0.4975247524752475	0.8134715025906736	0.5841584158415841	0.4119496855345912	0.5286343612334802	0.49029126213592233	NA	0.3566084788029925	0.5278969957081545	0.5251572327044025	0.4844961240310077	0.4472573839662447	NA	0.4463840399002494	0.3541666666666667	0.6118721461187214	0.7197802197802198	NA	0.3681592039800995	0.49226006191950467	0.37694704049844235	NA	0.6932668329177057	0.5887850467289719	NA	0.4832904884318766	NA	0.3560606060606061	NA
O14776	0.92	0.9753363228699552	0.9327354260089686	0.8360995850622407	0.7018255578093306	0.6802721088435374	0.700990099009901	0.5295358649789029	0.5628517823639775	0.9052863436123348	0.88	0.7807377049180327	0.6659919028340081	0.6402714932126696	0.656188605108055	0.5480349344978166	0.521415270018622	0.9569160997732427	0.8381742738589212	0.7004048582995951	0.6787330316742082	0.72	0.5284210526315789	0.5735849056603773	0.80625	0.728421052631579	0.7092198581560284	0.7304526748971193	0.5504385964912281	0.5949119373776908	0.6581532416502947	0.672645739910314	0.6842105263157895	0.42023346303501946	0.5404411764705882	0.7326732673267327	0.6865979381443299	0.5370786516853933	0.6064908722109533	0.5652173913043478	0.4835443037974684	0.5320088300220751	0.5472527472527473	0.6811594202898551	0.4933920704845815
O75400	0.8413793103448276	0.8475336322869955	0.8475336322869955	0.9527186761229315	0.6037383177570094	0.6927083333333334	0.3617886178861789	0.6342857142857142	0.5447897623400365	0.7252747252747253	0.7252747252747253	0.7968036529680366	0.575	0.6137931034482759	0.39293598233995586	0.638	0.5440613026819924	1.0	0.8040089086859689	0.5143884892086331	0.6090604026845637	0.3885350318471338	0.544954128440367	0.46466431095406363	0.8040089086859689	0.5143884892086331	0.6090604026845637	0.3885350318471338	0.544954128440367	0.46466431095406363	0.5834896810506567	0.6742160278745645	0.33877551020408164	0.6199616122840691	0.5620300751879699	0.7575221238938054	0.40122199592668023	0.6343283582089553	0.604089219330855	0.4098073555166375	0.6094003241491086	0.5883306320907618	0.376	0.4004149377593361	0.7941787941787942
P42858_fragm1	0.8958333333333334	0.78125	0.78125	0.7346938775510204	0.0	0.0	0.0	0.0	0.0	0.872093023255814	0.872093023255814	0.8181818181818182	0.0	0.0	0.0	0.0	0.0	0.9736842105263158	0.8395061728395061	0.0	0.0	0.0	0.0	0.0	0.8170731707317073	0.0	0.0	0.0	0.0	0.0	0.0	0.0	0.0	0.0	0.0	NA	NA	NA	NA	NA	NA	NA	NA	NA	NA
P42858_fragm2	0.9014778325123153	0.819047619047619	0.8151658767772512	0.7702702702702703	0.388	0.3745173745173745	0.3416370106761566	0.33916083916083917	0.3310580204778157	0.91	0.9054726368159204	0.8537735849056604	0.44583333333333336	0.42971887550200805	0.39114391143911437	0.38768115942028986	0.37809187279151946	0.9947368421052631	0.9353233830845771	0.4978165938864629	0.4789915966386555	0.4346153846153846	0.43018867924528303	0.41911764705882354	0.9402985074626866	0.5021834061135371	0.4831932773109244	0.43846153846153846	0.4339622641509434	0.4227941176470588	0.5526315789473685	0.5316455696202531	0.4826254826254826	0.4772727272727273	0.46494464944649444	0.9447852760736196	0.827027027027027	0.8105263157894737	0.7817258883248731	0.8756756756756757	0.8578947368421053	0.8181818181818182	0.968421052631579	0.8861386138613861	0.9158415841584159
P42858_fragm3	0.8958333333333334	0.78125	0.78125	0.7708333333333334	0.0	0.0	0.0	0.0	0.0	0.872093023255814	0.872093023255814	0.8604651162790697	0.0	0.0	0.0	0.0	0.0	1.0	0.9866666666666667	0.0	0.0	0.0	0.0	0.0	0.9866666666666667	0.0	0.0	0.0	0.0	0.0	0.0	0.0	0.0	0.0	0.0	NA	NA	NA	0.0	NA	NA	0.0	NA	0.0	0.0
P42858_fragm4	0.8361204013377926	0.7234726688102894	0.7211538461538461	0.7492163009404389	0.45317220543806647	0.37822349570200575	0.35537190082644626	0.3665768194070081	0.38461538461538464	0.8054607508532423	0.8027210884353742	0.8305647840531561	0.46296296296296297	0.38596491228070173	0.38571428571428573	0.4124293785310734	0.40710382513661203	0.9808429118773946	0.9145907473309609	0.4967532467532468	0.45425867507886436	0.3760932944606414	0.38746438746438744	0.4061624649859944	0.9113475177304965	0.49514563106796117	0.4482758620689655	0.375	0.38636363636363635	0.40502793296089384	0.5732899022801303	0.5046728971962616	0.4444444444444444	0.4542857142857143	0.47191011235955055	0.8288288288288288	0.7521008403361344	0.7489878542510121	0.766798418972332	0.7669491525423728	0.7211155378486056	0.7126436781609196	0.8613445378151261	0.8174603174603174	0.876984126984127
P42858_fragm5	0.8361204013377926	0.7290322580645161	0.7322580645161291	0.7658227848101266	0.45317220543806647	0.37822349570200575	0.35911602209944754	0.41620111731843573	0.4032258064516129	0.8116438356164384	0.815068493150685	0.8489932885906041	0.46296296296296297	0.40236686390532544	0.38571428571428573	0.4326647564469914	0.410958904109589	0.9884615384615385	0.9145907473309609	0.5065359477124183	0.48231511254019294	0.3760932944606414	0.4365781710914454	0.44668587896253603	0.9181494661921709	0.504885993485342	0.476038338658147	0.375	0.43529411764705883	0.4454022988505747	0.5732899022801303	0.509375	0.436046511627907	0.4970588235294118	0.5057471264367817	0.8288288288288288	0.7375	0.8227848101265823	0.8244897959183674	0.7231404958677686	0.7851239669421488	0.7598425196850394	0.8851063829787233	0.8393574297188755	0.892
F8VU11	0.8534136546184738	0.854	0.843687374749499	0.4759036144578313	0.48412698412698413	0.6156583629893239	0.6175438596491228	0.5429042904290429	0.4919093851132686	0.9279279279279279	0.9121621621621622	0.5194508009153318	0.4304635761589404	0.5973282442748091	0.4956063268892794	0.5026086956521739	0.45969125214408235	0.9837209302325581	0.5427251732101617	0.4612794612794613	0.6173076923076923	0.532258064516129	0.5201401050788091	0.47668393782383417	0.5516431924882629	0.4617996604414261	0.622568093385214	0.5306859205776173	0.5212014134275619	0.47735191637630664	0.3656565656565657	0.5342789598108747	0.510250569476082	0.5022222222222222	0.5241379310344828	0.638996138996139	0.5410714285714285	0.6373831775700934	0.6070763500931099	0.6392156862745098	0.7186234817813765	0.6076923076923076	0.6221804511278195	0.6037735849056604	0.7941787941787942
G5E9Y1	0.9351851851851852	0.826625386996904	0.5169082125603864	0.8882175226586103	0.501187648456057	0.06528189910979229	0.7763975155279503	0.6732954545454546	0.7111716621253406	0.8814102564102564	0.5096618357487923	0.8402366863905325	0.490521327014218	0.028901734104046242	0.7242424242424242	0.7084548104956269	0.6622340425531915	0.4811083123425693	0.7944785276073619	0.48	0.032362459546925564	0.8095238095238095	0.668693009118541	0.6153846153846154	0.4624413145539906	0.6071428571428571	0.11912225705329153	0.4690721649484536	0.48984771573604063	0.44907407407407407	0.47183098591549294	0.06306306306306306	0.75	0.5912806539509536	0.6929347826086957	0.11764705882352941	0.4717948717948718	0.4449877750611247	0.46853146853146854	0.09454545454545454	0.035830618892508145	0.07207207207207207	0.5993975903614458	0.6193181818181818	0.69164265129683
O60828	1.0	0.9473684210526315	0.9473684210526315	0.7263157894736842	NA	0.6421052631578947	NA	0.8115942028985508	0.7894736842105263	0.9473684210526315	0.9473684210526315	0.7263157894736842	NA	0.6421052631578947	NA	0.8115942028985508	0.7894736842105263	1.0	0.7666666666666667	NA	0.6777777777777778	NA	0.7718446601941747	0.746031746031746	0.7666666666666667	NA	0.6777777777777778	NA	0.7718446601941747	0.746031746031746	NA	0.7449664429530202	NA	0.6479591836734694	0.7041420118343196	NA	NA	NA	NA	NA	0.6243386243386243	0.7215189873417721	NA	NA	0.8108108108108109
Q96J02	0.8670886075949367	0.85625	0.8616352201257862	0.788235294117647	0.7272727272727273	0.7657142857142857	0.3493150684931507	0.5687203791469194	0.23129251700680273	0.9867549668874173	0.9801324503311258	0.8950617283950617	0.8314606741573034	0.8682634730538922	0.3422818791946309	0.6534653465346535	0.22666666666666666	0.9933774834437086	0.8957055214723927	0.8426966292134831	0.8802395209580839	0.33774834437086093	0.6633663366336634	0.2236842105263158	0.9012345679012346	0.8370786516853933	0.8855421686746988	0.34	0.6584158415841584	0.2251655629139073	0.8926553672316384	0.9454545454545454	0.3227848101265823	0.6255924170616114	0.2138364779874214	0.9209039548022598	0.288135593220339	0.6682027649769585	0.1977401129943503	0.3128834355828221	0.6492890995260664	0.2147239263803681	0.2756756756756757	0.6538461538461539	0.1891891891891892
Q9BYW2	0.9803149606299213	0.8345120226308345	0.7875089734386217	0.7288609364081062	0.6335403726708074	0.6439950980392157	0.3930635838150289	0.46760837798343885	0.46362267937782237	0.835102618542109	0.7919366450683946	0.7281621243885394	0.6349502487562189	0.6474201474201474	0.4007155635062612	0.4692682926829268	0.4565434565434565	0.8581765557163531	0.6582196231319039	0.6552567237163814	0.6424747174301011	0.43092691622103385	0.4621570482497635	0.43301435406698563	0.650708024275118	0.6204107031736155	0.6260709914320686	0.42066758116140834	0.4521147301895965	0.4304799604156358	0.6632390745501285	0.673637515842839	0.4018140589569161	0.4722497522299306	0.46983640081799594	0.8257180156657964	0.5025451180009255	0.48128848886783515	0.4756572541382668	0.4884979702300406	0.47769516728624534	0.4826923076923077	0.4450636942675159	0.35870818915801617	0.5990632318501171
