# Supplementary material for: The Role of Low Complexity Regions in Protein Interaction Modes: An Illustration in Huntingtin
Source: Int J Mol Sci. 2021 Feb 9;22(4):1727. doi: 10.3390/ijms22041727 (PMC7915032; doi:10.3390/ijms22041727)
Supplement: Supplementary file 1 [file ijms-22-01727-s001.zip › Suppl_FileS2_OrthGroups.xlsx]

## Sheet: interactors_orth_lines
aln	Hsa	Ptr	Mmu	Rno	Sha	Gga	Aca	Xtr	Dre	Tru	UniProt	WW	SH3	score	cluster
1	sp|P54257|HAP1_HUMAN	tr|H2QD01|H2QD01_PANTR	sp|O35668|HAP1_MOUSE	tr|F1LQG0|F1LQG0_RAT	-	-	-	-	tr|A0A2R8QKZ4|A0A2R8QKZ4_DANRE	tr|A0A674NKH7|A0A674NKH7_TAKRU	HAP1_HUMAN	n	n	0.99
2	sp|Q99963|SH3G3_HUMAN	tr|H2QA01|H2QA01_PANTR	tr|A0A0R4J0B8|A0A0R4J0B8_MOUSE	sp|O35180|SH3G3_RAT	tr|G3VRK0|G3VRK0_SARHA	tr|F1NB17|F1NB17_CHICK	tr|G1KUC1|G1KUC1_ANOCA	tr|F6X7R0|F6X7R0_XENTR	tr|Q7ZVA3|Q7ZVA3_DANRE	tr|H2RY62|H2RY62_TAKRU	SH3G3_HUMAN	n	y	0.97
3	tr|A0A0C4DGN6|A0A0C4DGN6_HUMAN	tr|H2RDX5|H2RDX5_PANTR	tr|Q5F258|Q5F258_MOUSE	tr|A0A0G2K527|A0A0G2K527_RAT	tr|G3VWP8|G3VWP8_SARHA	tr|A0A3S5ZP84|A0A3S5ZP84_CHICK	tr|H9GJ66|H9GJ66_ANOCA	tr|A0A6I8RV41|A0A6I8RV41_XENTR	tr|E7FAZ2|E7FAZ2_DANRE	tr|H2TJS6|H2TJS6_TAKRU	GIT1_HUMAN	n	n	0.95
4	P42858	XP_016806693.2	P42859	NP_077333.2	XP_031799840.1	E1BZK0	XP_008109517.2_XP_008114138.1	XP_012811191.1	XP_005160073.1	XP_029706626.1	HD_HUMAN	n	n	0.9
5	sp|O00291|HIP1_HUMAN	tr|H2QUS3|H2QUS3_PANTR	sp|Q8VD75|HIP1_MOUSE	tr|G3V8Y8|G3V8Y8_RAT	tr|G3WQE1|G3WQE1_SARHA	tr|A0A1D5PJJ8|A0A1D5PJJ8_CHICK	tr|H9GMU9|H9GMU9_ANOCA	tr|F7BXC9|F7BXC9_XENTR	tr|X1WBM9|X1WBM9_DANRE	tr|H2SLQ3|H2SLQ3_TAKRU	HIP1_HUMAN	n	n	0.9
6	sp|Q96CV9|OPTN_HUMAN	tr|K7CAG5|K7CAG5_PANTR	sp|Q8K3K8|OPTN_MOUSE	tr|F1M9C4|F1M9C4_RAT	tr|G3WPC5|G3WPC5_SARHA	tr|A0A452J7U6|A0A452J7U6_CHICK	tr|G1K9C2|G1K9C2_ANOCA	tr|F6UV82|F6UV82_XENTR	tr|A5WUQ0|A5WUQ0_DANRE	tr|H2TNH3|H2TNH3_TAKRU	OPTN_HUMAN	n	n	0.9
7	tr|A0A087WZU8|A0A087WZU8_HUMAN	tr|H2QC53|H2QC53_PANTR	tr|A0A158SIS7|A0A158SIS7_MOUSE	sp|P10361|P53_RAT	tr|G3WS63|G3WS63_SARHA	sp|P10360|P53_CHICK	-	tr|L7N3R3|L7N3R3_XENTR	tr|G1K2L5|G1K2L5_DANRE	tr|A0A674PQT0|A0A674PQT0_TAKRU	P53_HUMAN	n	n	0.9
8	sp|O75400|PR40A_HUMAN	tr|H2R0E8|H2R0E8_PANTR	sp|Q9R1C7|PR40A_MOUSE	tr|D3ZJ92|D3ZJ92_RAT	tr|G3W4V7|G3W4V7_SARHA	tr|F1NCE3|F1NCE3_CHICK	tr|H9GJG6|H9GJG6_ANOCA	tr|F6ZDB1|F6ZDB1_XENTR	tr|Q7ZUE4|Q7ZUE4_DANRE	tr|H2T463|H2T463_TAKRU	PR40A_HUMAN	y	n	0.9	2
9	sp|Q9BYW2|SETD2_HUMAN	tr|K7D2K6|K7D2K6_PANTR	sp|E9Q5F9|SETD2_MOUSE	tr|A0A0G2KB10|A0A0G2KB10_RAT	tr|G3WAZ4|G3WAZ4_SARHA	tr|A0A3Q3AH13|A0A3Q3AH13_CHICK	tr|H9G639|H9G639_ANOCA	tr|F6Q0G8|F6Q0G8_XENTR	tr|F1QJI9|F1QJI9_DANRE	tr|H2UDT3|H2UDT3_TAKRU	SETD2_HUMAN	y	n	0.9	2
10	sp|P08047|SP1_HUMAN	tr|H2Q623|H2Q623_PANTR	tr|G3X8Q0|G3X8Q0_MOUSE	sp|Q01714|SP1_RAT	tr|G3VLC0|G3VLC0_SARHA	tr|Q90WR9|Q90WR9_CHICK	tr|G1K8M0|G1K8M0_ANOCA	tr|A0A6I8RNY2|A0A6I8RNY2_XENTR	tr|F1QW97|F1QW97_DANRE	tr|H2UI18|H2UI18_TAKRU	SP1_HUMAN	n	n	0.9
11	sp|Q8IUH5|ZDH17_HUMAN	tr|H2Q6I7|H2Q6I7_PANTR	sp|Q80TN5|ZDH17_MOUSE	sp|E9PTT0|ZDH17_RAT	tr|G3VLG5|G3VLG5_SARHA	tr|F1N9E7|F1N9E7_CHICK	tr|G1KFQ3|G1KFQ3_ANOCA	tr|A0A6I8RRP9|A0A6I8RRP9_XENTR	sp|A5WVX9|ZDH17_DANRE	tr|H2RSW9|H2RSW9_TAKRU	ZDH17_HUMAN	n	n	0.9
12	sp|Q9BY11|PACN1_HUMAN	tr|A0A2J8NYV8|A0A2J8NYV8_PANTR	sp|Q61644|PACN1_MOUSE	tr|A0A0G2JWR2|A0A0G2JWR2_RAT	tr|G3VPU2|G3VPU2_SARHA	tr|F1NNZ9|F1NNZ9_CHICK	tr|G1KRR6|G1KRR6_ANOCA	tr|A0A6I8SVP5|A0A6I8SVP5_XENTR	sp|Q4V920|PACN1_DANRE	tr|H2TTB2|H2TTB2_TAKRU	PACN1_HUMAN	n	y	0.89
13	sp|O14776|TCRG1_HUMAN	tr|H2QRQ5|H2QRQ5_PANTR	sp|Q8CGF7|TCRG1_MOUSE	tr|D3ZTL0|D3ZTL0_RAT	tr|G3W5D2|G3W5D2_SARHA	tr|A0A1D5NTY1|A0A1D5NTY1_CHICK	tr|H9GKU2|H9GKU2_ANOCA	tr|A0A6I8SN55|A0A6I8SN55_XENTR	tr|A0A0R4IV33|A0A0R4IV33_DANRE	tr|H2UD41|H2UD41_TAKRU	TCRG1_HUMAN	y	n	0.89	1
14	sp|P61086|UBE2K_HUMAN	tr|G2HEI6|G2HEI6_PANTR	sp|P61087|UBE2K_MOUSE	tr|D3ZXS8|D3ZXS8_RAT	tr|G3W0U6|G3W0U6_SARHA	tr|Q5ZIL3|Q5ZIL3_CHICK	tr|G1KL25|G1KL25_ANOCA	tr|Q6GL28|Q6GL28_XENTR	tr|Q5PR60|Q5PR60_DANRE	tr|H2U247|H2U247_TAKRU	UBE2K_HUMAN	n	n	0.89
15	sp|P62993|GRB2_HUMAN	tr|G2HGD2|G2HGD2_PANTR	sp|Q60631|GRB2_MOUSE	sp|P62994|GRB2_RAT	tr|G3X205|G3X205_SARHA	tr|A3R0S3|A3R0S3_CHICK	tr|G1KFH8|G1KFH8_ANOCA	tr|F6T3X2|F6T3X2_XENTR	tr|Q6PC73|Q6PC73_DANRE	tr|H2T7L9|H2T7L9_TAKRU	GRB2_HUMAN	n	y	0.88
16	sp|P20936|RASA1_HUMAN	tr|H2QR74|H2QR74_PANTR	tr|E9PYG6|E9PYG6_MOUSE	tr|G3V9H0|G3V9H0_RAT	tr|G3WWJ7|G3WWJ7_SARHA	tr|F1NCI3|F1NCI3_CHICK	tr|G1K8Y5|G1K8Y5_ANOCA	tr|L7N2R4|L7N2R4_XENTR	tr|F6NI34|F6NI34_DANRE	tr|H2RT08|H2RT08_TAKRU	RASA1_HUMAN	n	y	0.88
17	sp|Q13501|SQSTM_HUMAN	tr|H2R540|H2R540_PANTR	sp|Q64337|SQSTM_MOUSE	sp|O08623|SQSTM_RAT	tr|G3W939|G3W939_SARHA	tr|A0A1D5PLN4|A0A1D5PLN4_CHICK	tr|G1KYX2|G1KYX2_ANOCA	-	tr|F1Q5Z8|F1Q5Z8_DANRE	tr|H2V5F6|H2V5F6_TAKRU	SQSTM_HUMAN	n	n	0.88
18	sp|O00268|TAF4_HUMAN	tr|H2REF4|H2REF4_PANTR	tr|E9QAP7|E9QAP7_MOUSE	tr|A0A0G2K849|A0A0G2K849_RAT	tr|G3WTA8|G3WTA8_SARHA	tr|E1BXA9|E1BXA9_CHICK	tr|G1KSB8|G1KSB8_ANOCA	tr|A0A6I8SQ52|A0A6I8SQ52_XENTR	tr|E7FBZ0|E7FBZ0_DANRE	tr|H2UTS2|H2UTS2_TAKRU	TAF4_HUMAN	n	n	0.88
19	sp|Q92793|CBP_HUMAN	tr|K7DBC8|K7DBC8_PANTR	tr|F8VPR5|F8VPR5_MOUSE	tr|F1M9G7|F1M9G7_RAT	tr|G3WLJ2|G3WLJ2_SARHA	tr|F1NGB5|F1NGB5_CHICK	tr|H9GJ43|H9GJ43_ANOCA	tr|F7BSL9|F7BSL9_XENTR	tr|A0A2R8Q521|A0A2R8Q521_DANRE	tr|H2U7V6|H2U7V6_TAKRU	CBP_HUMAN	n	n	0.87
20	sp|Q15642|CIP4_HUMAN	tr|A0A2I3SQR6|A0A2I3SQR6_PANTR	sp|Q8CJ53|CIP4_MOUSE	sp|P97531|CIP4_RAT	tr|G3VP47|G3VP47_SARHA	tr|F1N998|F1N998_CHICK	tr|G1KE72|G1KE72_ANOCA	tr|Q08D42|Q08D42_XENTR	tr|E7FFS0|E7FFS0_DANRE	tr|H2T038|H2T038_TAKRU	CIP4_HUMAN	n	y	0.87
21	tr|F8VU11|F8VU11_HUMAN	tr|H2R7D5|H2R7D5_PANTR	tr|E9QP07|E9QP07_MOUSE	tr|F1LTJ8|F1LTJ8_RAT	tr|G3W649|G3W649_SARHA	tr|F1NCE3|F1NCE3_CHICK	tr|G1KIH0|G1KIH0_ANOCA	tr|F6ZKC3|F6ZKC3_XENTR	tr|Q7ZUE4|Q7ZUE4_DANRE	tr|H2T463|H2T463_TAKRU	PR40B_HUMAN	y	n	0.87	2
22	sp|Q99689|FEZ1_HUMAN	tr|H2Q523|H2Q523_PANTR	sp|Q8K0X8|FEZ1_MOUSE	sp|P97577|FEZ1_RAT	tr|G3WXQ0|G3WXQ0_SARHA	tr|A0A1L1RVA3|A0A1L1RVA3_CHICK	tr|H9G470|H9G470_ANOCA	tr|A0A6I8SWW1|A0A6I8SWW1_XENTR	tr|Q6PBT3|Q6PBT3_DANRE	tr|H2SIU5|H2SIU5_TAKRU	FEZ1_HUMAN	n	n	0.86
23	tr|A0A087WVQ6|A0A087WVQ6_HUMAN	tr|K7CCE3|K7CCE3_PANTR	tr|Q5SXR6|Q5SXR6_MOUSE	tr|F1M779|F1M779_RAT	tr|G3WVX1|G3WVX1_SARHA	tr|F1NW23|F1NW23_CHICK	tr|H9GJ88|H9GJ88_ANOCA	tr|F6TPQ9|F6TPQ9_XENTR	tr|F1R966|F1R966_DANRE	tr|H2T1P3|H2T1P3_TAKRU	CLH1_HUMAN	n	n	0.84
24	sp|P04406|G3P_HUMAN	tr|A0A2J8JEW8|A0A2J8JEW8_PANTR	tr|S4R1W1|S4R1W1_MOUSE	tr|M0R660|M0R660_RAT	tr|G3WQA5|G3WQA5_SARHA	sp|P00356|G3P_CHICK	tr|H9GBL1|H9GBL1_ANOCA	tr|Q28HJ8|Q28HJ8_XENTR	sp|Q5XJ10|G3P_DANRE	tr|H2S8H3|H2S8H3_TAKRU	G3P_HUMAN	n	n	0.84
25	sp|Q02779|M3K10_HUMAN	tr|H2QGC0|H2QGC0_PANTR	tr|D3YXM8|D3YXM8_MOUSE	sp|D3ZG83|M3K10_RAT	tr|G3X2L7|G3X2L7_SARHA	tr|A0A1D5P4R5|A0A1D5P4R5_CHICK	tr|H9GJL5|H9GJL5_ANOCA	tr|F6TXL5|F6TXL5_XENTR	tr|F1R5V1|F1R5V1_DANRE	tr|H2TRX3|H2TRX3_TAKRU	M3K10_HUMAN	n	y	0.84
26	sp|P55345|ANM2_HUMAN	tr|H2QZF8|H2QZF8_PANTR	tr|Q3UKX1|Q3UKX1_MOUSE	tr|Q6AYB9|Q6AYB9_RAT	tr|G3WHQ1|G3WHQ1_SARHA	tr|F1NYG2|F1NYG2_CHICK	tr|H9G9N1|H9G9N1_ANOCA	tr|A0A6I8SZ82|A0A6I8SZ82_XENTR	tr|F1QDD1|F1QDD1_DANRE	tr|H2U880|H2U880_TAKRU	ANM2_HUMAN	n	y	0.83
27	sp|P35520|CBS_HUMAN	tr|H2QL34|H2QL34_PANTR	sp|Q91WT9|CBS_MOUSE	sp|P32232|CBS_RAT	tr|G3WXK3|G3WXK3_SARHA	tr|E1BYG4|E1BYG4_CHICK	tr|G1KUE6|G1KUE6_ANOCA	-	tr|F1QIC0|F1QIC0_DANRE	tr|H2UDP7|H2UDP7_TAKRU	CBS_HUMAN	n	n	0.83
28	sp|Q13363|CTBP1_HUMAN	tr|K7CPT2|K7CPT2_PANTR	tr|A0A0J9YU62|A0A0J9YU62_MOUSE	tr|A0A0H2UI20|A0A0H2UI20_RAT	tr|G3WAR3|G3WAR3_SARHA	tr|A0A3Q2U748|A0A3Q2U748_CHICK	tr|H9GG88|H9GG88_ANOCA	-	tr|Q1RLQ4|Q1RLQ4_DANRE	tr|H2UQ33|H2UQ33_TAKRU	CTBP1_HUMAN	n	n	0.83
29	sp|Q9NX55|HYPK_HUMAN	tr|H2Q9B3|H2Q9B3_PANTR	sp|Q9CR41|HYPK_MOUSE	tr|F1M8A5|F1M8A5_RAT	tr|G3WP36|G3WP36_SARHA	tr|E1BWS9|E1BWS9_CHICK	tr|H9G9H9|H9G9H9_ANOCA	tr|A0A6I8Q906|A0A6I8Q906_XENTR	tr|B1WB51|B1WB51_DANRE	tr|H2UJ00|H2UJ00_TAKRU	HYPK_HUMAN	n	n	0.83
30	tr|B4DGU4|B4DGU4_HUMAN	tr|H2R2U1|H2R2U1_PANTR	sp|Q02248|CTNB1_MOUSE	tr|A0A0G2JT93|A0A0G2JT93_RAT	tr|G3W2X0|G3W2X0_SARHA	tr|A0A1D5NYE8|A0A1D5NYE8_CHICK	tr|H9G974|H9G974_ANOCA	tr|A0A6I8QNR0|A0A6I8QNR0_XENTR	tr|A0A5H1ZRJ2|A0A5H1ZRJ2_DANRE	tr|H2S791|H2S791_TAKRU	CTNB1_HUMAN	n	n	0.82
31	sp|Q16891|MIC60_HUMAN	tr|K7CNF6|K7CNF6_PANTR	sp|Q8CAQ8|MIC60_MOUSE	tr|A0A0G2JVH4|A0A0G2JVH4_RAT	tr|G3WNS3|G3WNS3_SARHA	tr|A0A3Q3AHD7|A0A3Q3AHD7_CHICK	tr|G1KLN0|G1KLN0_ANOCA	tr|A0A6I8RMB9|A0A6I8RMB9_XENTR	tr|Q6PFS4|Q6PFS4_DANRE	tr|H2RMA8|H2RMA8_TAKRU	IMMT_HUMAN	n	n	0.82
32	sp|Q9Y383|LC7L2_HUMAN	tr|H2QVH0|H2QVH0_PANTR	sp|Q7TNC4|LC7L2_MOUSE	tr|B2RYP6|B2RYP6_RAT	tr|G3VBT2|G3VBT2_SARHA	tr|Q5ZLW7|Q5ZLW7_CHICK	tr|H9G7L3|H9G7L3_ANOCA	tr|Q6NVN5|Q6NVN5_XENTR	tr|F1R8J8|F1R8J8_DANRE	tr|H2UXU0|H2UXU0_TAKRU	LC7L2_HUMAN	n	n	0.82
33	tr|A0A087WW40|A0A087WW40_HUMAN	tr|K7DSD6|K7DSD6_PANTR	tr|A0A0G2JEC4|A0A0G2JEC4_MOUSE	sp|Q6AYE2|SHLB1_RAT	tr|G3VIU6|G3VIU6_SARHA	tr|A0A1D5P3G5|A0A1D5P3G5_CHICK	tr|R4GCT8|R4GCT8_ANOCA	tr|Q28F02|Q28F02_XENTR	tr|F1QGH8|F1QGH8_DANRE	tr|H2SY91|H2SY91_TAKRU	SHLB1_HUMAN	n	y	0.82
34	sp|Q12873|CHD3_HUMAN	tr|H2QC61|H2QC61_PANTR	tr|F7C528|F7C528_MOUSE	tr|F1LPP8|F1LPP8_RAT	tr|G3WNE2|G3WNE2_SARHA	tr|F1NH78|F1NH78_CHICK	tr|H9G906|H9G906_ANOCA	tr|F7DH69|F7DH69_XENTR	tr|X1WBL0|X1WBL0_DANRE	tr|H2UMY3|H2UMY3_TAKRU	CHD3_HUMAN	n	n	0.8
35	tr|E9PD68|E9PD68_HUMAN	tr|H2RDF9|H2RDF9_PANTR	tr|Q6P1J1|Q6P1J1_MOUSE	sp|Q62950|DPYL1_RAT	tr|G3WS29|G3WS29_SARHA	tr|Q71SG4|Q71SG4_CHICK	tr|G1KQV0|G1KQV0_ANOCA	tr|F6UFX2|F6UFX2_XENTR	tr|F1QR62|F1QR62_DANRE	-	DPYL1_HUMAN	n	n	0.8
36	sp|O95163|ELP1_HUMAN	tr|H2QXN5|H2QXN5_PANTR	sp|Q7TT37|ELP1_MOUSE	tr|F1LP76|F1LP76_RAT	-	tr|F1P5L4|F1P5L4_CHICK	tr|H9G7V5|H9G7V5_ANOCA	tr|F7DS75|F7DS75_XENTR	tr|A0A0R4IJ07|A0A0R4IJ07_DANRE	tr|H2RW02|H2RW02_TAKRU	ELP1_HUMAN	n	n	0.8
37	sp|Q9Y3C7|MED31_HUMAN	tr|H2QC12|H2QC12_PANTR	sp|Q9CXU1|MED31_MOUSE	tr|D4A7J4|D4A7J4_RAT	tr|G3VQQ2|G3VQQ2_SARHA	tr|A0A1D5PK99|A0A1D5PK99_CHICK	-	tr|F7E0V7|F7E0V7_XENTR	sp|Q6DH26|MED31_DANRE	tr|H2SEF7|H2SEF7_TAKRU	MED31_HUMAN	n	n	0.8
38	sp|Q8N2W9|PIAS4_HUMAN	tr|G2HI14|G2HI14_PANTR	sp|Q9JM05|PIAS4_MOUSE	tr|B5DFF9|B5DFF9_RAT	tr|G3W2C0|G3W2C0_SARHA	tr|A0A3Q2U4G9|A0A3Q2U4G9_CHICK	tr|H9GKE4|H9GKE4_ANOCA	tr|F7EEG9|F7EEG9_XENTR	tr|A0A452GCC0|A0A452GCC0_DANRE	tr|H2V9D4|H2V9D4_TAKRU	PIAS4_HUMAN	n	n	0.8
39	sp|P55072|TERA_HUMAN	tr|H2QX75|H2QX75_PANTR	sp|Q01853|TERA_MOUSE	sp|P46462|TERA_RAT	tr|G3WW22|G3WW22_SARHA	tr|Q5ZMU9|Q5ZMU9_CHICK	tr|H9GI83|H9GI83_ANOCA	tr|F7C6K3|F7C6K3_XENTR	tr|A0A2R8QNF0|A0A2R8QNF0_DANRE	tr|H2V8H7|H2V8H7_TAKRU	TERA_HUMAN	n	n	0.79
40	sp|Q14204|DYHC1_HUMAN	tr|K7DEX7|K7DEX7_PANTR	sp|Q9JHU4|DYHC1_MOUSE	tr|M0R9X8|M0R9X8_RAT	tr|G3W3P6|G3W3P6_SARHA	tr|F1NKL4|F1NKL4_CHICK	tr|H9G3B2|H9G3B2_ANOCA	tr|A0A6I8R8B8|A0A6I8R8B8_XENTR	tr|E7FGT8|E7FGT8_DANRE	tr|H2S7P3|H2S7P3_TAKRU	DYHC1_HUMAN	n	n	0.78
41	sp|Q13011|ECH1_HUMAN	tr|H2QZX5|H2QZX5_PANTR	sp|O35459|ECH1_MOUSE	sp|Q62651|ECH1_RAT	tr|G3WB21|G3WB21_SARHA	tr|A0A1D5PDA1|A0A1D5PDA1_CHICK	tr|H9GFT6|H9GFT6_ANOCA	tr|F7DLZ8|F7DLZ8_XENTR	tr|F1Q8H6|F1Q8H6_DANRE	tr|H2SXE1|H2SXE1_TAKRU	ECH1_HUMAN	n	n	0.78
42	tr|E9PKE3|E9PKE3_HUMAN	tr|H2Q500|H2Q500_PANTR	tr|Q504P4|Q504P4_MOUSE	tr|M0RCB1|M0RCB1_RAT	tr|G3VZQ1|G3VZQ1_SARHA	tr|A0A1D5PYK0|A0A1D5PYK0_CHICK	tr|H9G9N5|H9G9N5_ANOCA	tr|F6UQ72|F6UQ72_XENTR	tr|Q6NYR4|Q6NYR4_DANRE	tr|A0A674MWE7|A0A674MWE7_TAKRU	HSP7C_HUMAN	n	n	0.78
43	sp|Q9P2H0|CE126_HUMAN	tr|H2Q4M2|H2Q4M2_PANTR	sp|Q0VBV7|CE126_MOUSE	tr|D3ZT87|D3ZT87_RAT	tr|G3W335|G3W335_SARHA	tr|F1N9A0|F1N9A0_CHICK	tr|G1KWM1|G1KWM1_ANOCA	tr|A0A6I8PUI2|A0A6I8PUI2_XENTR	tr|A8DZ53|A8DZ53_DANRE	-	K1377_HUMAN	n	n	0.78
44	sp|O75376|NCOR1_HUMAN	tr|K7CCK0|K7CCK0_PANTR	tr|Q5RIM6|Q5RIM6_MOUSE	tr|A0A0G2K2B4|A0A0G2K2B4_RAT	tr|G3VTF7|G3VTF7_SARHA	tr|E1C3T2|E1C3T2_CHICK	tr|H9GLW1|H9GLW1_ANOCA	tr|A0A6I8R6Z8|A0A6I8R6Z8_XENTR	tr|A3QK40|A3QK40_DANRE	tr|A0A674NUJ6|A0A674NUJ6_TAKRU	NCOR1_HUMAN	n	n	0.78
45	sp|P35080|PROF2_HUMAN	tr|A0A2I3SH87|A0A2I3SH87_PANTR	sp|Q9JJV2|PROF2_MOUSE	tr|D3ZDU5|D3ZDU5_RAT	tr|G3X3P0|G3X3P0_SARHA	tr|Q5ZL50|Q5ZL50_CHICK	tr|G1KGW8|G1KGW8_ANOCA	tr|A0A6I8RDQ2|A0A6I8RDQ2_XENTR	tr|A5WWI6|A5WWI6_DANRE	tr|H2V638|H2V638_TAKRU	PROF2_HUMAN	n	n	0.78
46	tr|Q5JP53|Q5JP53_HUMAN	tr|H2QS81|H2QS81_PANTR	sp|Q9D6F9|TBB4A_MOUSE	tr|B4F7C2|B4F7C2_RAT	tr|G3WMM3|G3WMM3_SARHA	tr|G1K338|G1K338_CHICK	tr|R4GA26|R4GA26_ANOCA	tr|Q5BL39|Q5BL39_XENTR	tr|Q6PE34|Q6PE34_DANRE	-	TBB5_HUMAN	n	n	0.77
47	sp|O75385|ULK1_HUMAN	tr|A0A2I3TKC3|A0A2I3TKC3_PANTR	tr|Q6PB82|Q6PB82_MOUSE	tr|D3ZMG0|D3ZMG0_RAT	tr|G3WJW6|G3WJW6_SARHA	tr|F1NZ50|F1NZ50_CHICK	tr|H9GCK6|H9GCK6_ANOCA	tr|A0A6I8QPJ0|A0A6I8QPJ0_XENTR	tr|E9QIB7|E9QIB7_DANRE	tr|A0A674PDI7|A0A674PDI7_TAKRU	ULK1_HUMAN	n	n	0.76
48	sp|Q9GZQ8|MLP3B_HUMAN	tr|G2HEJ5|G2HEJ5_PANTR	sp|Q9CQV6|MLP3B_MOUSE	tr|A0A0G2K9Q7|A0A0G2K9Q7_RAT	tr|G3WXH1|G3WXH1_SARHA	tr|Q5ZLF8|Q5ZLF8_CHICK	tr|H9GL95|H9GL95_ANOCA	tr|Q28FC7|Q28FC7_XENTR	tr|Q7ZUD8|Q7ZUD8_DANRE	tr|A0A674MRY9|A0A674MRY9_TAKRU	MLP3B_HUMAN	n	n	0.75
49	sp|P63165|SUMO1_HUMAN	tr|A0A2I3SHN2|A0A2I3SHN2_PANTR	sp|P63166|SUMO1_MOUSE	sp|Q5I0H3|SUMO1_RAT	tr|G3WEY8|G3WEY8_SARHA	tr|A0A3Q2U3Y0|A0A3Q2U3Y0_CHICK	tr|H9G9Y1|H9G9Y1_ANOCA	tr|A0A6I8Q675|A0A6I8Q675_XENTR	sp|Q7SZR5|SUMO1_DANRE	tr|A0A674MY12|A0A674MY12_TAKRU	SUMO1_HUMAN	n	n	0.75
50	tr|A0A0G2JS82|A0A0G2JS82_HUMAN	tr|K7DCI8|K7DCI8_PANTR	sp|P17427|AP2A2_MOUSE	tr|Q66HM2|Q66HM2_RAT	tr|G3VPM9|G3VPM9_SARHA	tr|E1C866|E1C866_CHICK	tr|G1KNY7|G1KNY7_ANOCA	tr|F6XS63|F6XS63_XENTR	tr|X1WD71|X1WD71_DANRE	tr|H2TZY9|H2TZY9_TAKRU	AP2A2_HUMAN	n	n	0.74
51	sp|Q9BVA6|FICD_HUMAN	tr|H2Q6T3|H2Q6T3_PANTR	sp|Q8BIX9|FICD_MOUSE	sp|Q6AY47|FICD_RAT	tr|G3WBX6|G3WBX6_SARHA	tr|F1NFA7|F1NFA7_CHICK	tr|H9G505|H9G505_ANOCA	sp|B4F6I5|FICD_XENTR	sp|Q6ZM51|FICD_DANRE	tr|H2UGZ8|H2UGZ8_TAKRU	FICD_HUMAN	n	n	0.74
52	sp|O75409|HYPM_HUMAN	tr|H2QYG4|H2QYG4_PANTR	sp|Q9CR04|HYPM_MOUSE	tr|D3ZZR0|D3ZZR0_RAT	-	-	-	-	-	-	HYPM_HUMAN	n	n	0.74
53	tr|A0A499FIY3|A0A499FIY3_HUMAN	tr|H2PYP2|H2PYP2_PANTR	sp|Q8BVN8|IDLC_MOUSE	sp|Q4FZV3|IDLC_RAT	tr|G3WFL7|G3WFL7_SARHA	-	tr|H9GP60|H9GP60_ANOCA	tr|A0A6I8PSK4|A0A6I8PSK4_XENTR	tr|F1Q6H8|F1Q6H8_DANRE	tr|H2TLE1|H2TLE1_TAKRU	IDLC_HUMAN	n	n	0.74
54	sp|P12270|TPR_HUMAN	tr|K7D5A9|K7D5A9_PANTR	tr|Q7M739|Q7M739_MOUSE	sp|F1MA98|TPR_RAT	tr|G3WRH1|G3WRH1_SARHA	tr|E1BYQ6|E1BYQ6_CHICK	tr|H9G5J7|H9G5J7_ANOCA	tr|F7AJE6|F7AJE6_XENTR	tr|Q5RI09|Q5RI09_DANRE	tr|H2RZM2|H2RZM2_TAKRU	TPR_HUMAN	n	n	0.74
55	tr|Q5SS57|Q5SS57_HUMAN	sp|P16210|1A02_PANTR	-	tr|Q6MGB8|Q6MGB8_RAT	tr|G3WAY4|G3WAY4_SARHA	-	tr|L7MZX2|L7MZX2_ANOCA	tr|F7EJ05|F7EJ05_XENTR	tr|Q6GMG0|Q6GMG0_DANRE	tr|H2S0E8|H2S0E8_TAKRU	1B07_HUMAN	n	n	0.73
56	sp|Q9H1Y0|ATG5_HUMAN	tr|H2QTH2|H2QTH2_PANTR	sp|Q99J83|ATG5_MOUSE	sp|Q3MQ06|ATG5_RAT	tr|G3WBS1|G3WBS1_SARHA	tr|Q5ZHW2|Q5ZHW2_CHICK	tr|G1KE94|G1KE94_ANOCA	tr|A0A6I8Q192|A0A6I8Q192_XENTR	tr|F1RDC0|F1RDC0_DANRE	tr|H2RL06|H2RL06_TAKRU	ATG5_HUMAN	n	n	0.73
57	sp|Q5VTR2|BRE1A_HUMAN	tr|H2QXL9|H2QXL9_PANTR	sp|Q5DTM8|BRE1A_MOUSE	tr|D3ZYQ9|D3ZYQ9_RAT	tr|G3WDN4|G3WDN4_SARHA	tr|F1N9A6|F1N9A6_CHICK	tr|L7MZX1|L7MZX1_ANOCA	tr|F6XI33|F6XI33_XENTR	tr|F1R926|F1R926_DANRE	tr|H2T8F3|H2T8F3_TAKRU	BRE1A_HUMAN	n	n	0.73
58	sp|P16220|CREB1_HUMAN	tr|K7BHX8|K7BHX8_PANTR	sp|Q01147|CREB1_MOUSE	sp|P15337|CREB1_RAT	tr|G3WLN6|G3WLN6_SARHA	tr|Q7SX83|Q7SX83_CHICK	tr|H9GFI2|H9GFI2_ANOCA	tr|Q6NVP9|Q6NVP9_XENTR	tr|Q803K8|Q803K8_DANRE	tr|H2UKT6|H2UKT6_TAKRU	CREB1_HUMAN	n	n	0.73
59	tr|E9PFD7|E9PFD7_HUMAN	tr|A0A2I3T5Z5|A0A2I3T5Z5_PANTR	sp|Q01279|EGFR_MOUSE	tr|G3V6K6|G3V6K6_RAT	tr|G3W2J0|G3W2J0_SARHA	tr|A0A1D5PKH0|A0A1D5PKH0_CHICK	tr|G1KTY1|G1KTY1_ANOCA	tr|F7C8B9|F7C8B9_XENTR	tr|A0A0R4IFV9|A0A0R4IFV9_DANRE	tr|H2TYZ9|H2TYZ9_TAKRU	EGFR_HUMAN	n	n	0.73
60	sp|P23610|HAP40_HUMAN	tr|H2R4G8|H2R4G8_PANTR	tr|Q9JJQ6|Q9JJQ6_MOUSE	sp|M0RDU0|HAP40_RAT	-	-	tr|H9GMK2|H9GMK2_ANOCA	tr|A0A6I8QIS5|A0A6I8QIS5_XENTR	tr|A2BIC9|A2BIC9_DANRE	tr|H2S470|H2S470_TAKRU	F8I2_HUMAN	n	n	0.73
61	sp|Q96D09|GASP2_HUMAN	tr|H2R292|H2R292_PANTR	sp|Q8BUY8|GASP2_MOUSE	tr|D4A542|D4A542_RAT	-	-	-	-	-	-	GASP2_HUMAN	n	n	0.73
62	tr|A0A3F2YNW8|A0A3F2YNW8_HUMAN	tr|H2QLZ5|H2QLZ5_PANTR	sp|P11881|ITPR1_MOUSE	tr|F1LQX8|F1LQX8_RAT	tr|G3WHC9|G3WHC9_SARHA	tr|F1NZV1|F1NZV1_CHICK	tr|G1KJX4|G1KJX4_ANOCA	tr|A0A6I8SLB7|A0A6I8SLB7_XENTR	-	tr|H2TJZ6|H2TJZ6_TAKRU	ITPR1_HUMAN	n	n	0.73
63	sp|P43360|MAGA6_HUMAN	tr|A0A2I3SFT0|A0A2I3SFT0_PANTR	tr|A2AMW4|A2AMW4_MOUSE	tr|D3ZW04|D3ZW04_RAT	tr|G3VPU0|G3VPU0_SARHA	tr|Q001T8|Q001T8_CHICK	tr|G1KLH3|G1KLH3_ANOCA	tr|A0A6I8S0H0|A0A6I8S0H0_XENTR	tr|Q7T0K5|Q7T0K5_DANRE	tr|A0A3B5JZ53|A0A3B5JZ53_TAKRU	MAGA3_HUMAN	n	n	0.73
64	sp|O43312|MTSS1_HUMAN	tr|K7D2N1|K7D2N1_PANTR	tr|G3X9H7|G3X9H7_MOUSE	tr|D3ZYM5|D3ZYM5_RAT	tr|G3VST2|G3VST2_SARHA	tr|A0A1D5NVS0|A0A1D5NVS0_CHICK	tr|G1KJP4|G1KJP4_ANOCA	tr|L7N2Q8|L7N2Q8_XENTR	tr|E7FA94|E7FA94_DANRE	tr|H2TDU0|H2TDU0_TAKRU	MTSS1_HUMAN	n	n	0.73
65	sp|Q14596|NBR1_HUMAN	tr|H2QD47|H2QD47_PANTR	tr|K3W4P1|K3W4P1_MOUSE	tr|F1LSE5|F1LSE5_RAT	tr|G3WBB8|G3WBB8_SARHA	tr|E1C6F8|E1C6F8_CHICK	tr|G1KNQ0|G1KNQ0_ANOCA	tr|A0A6I8RJV1|A0A6I8RJV1_XENTR	tr|F1R2I7|F1R2I7_DANRE	tr|H2SDU3|H2SDU3_TAKRU	NBR1_HUMAN	n	n	0.73
66	sp|P19838|NFKB1_HUMAN	tr|H2QPY8|H2QPY8_PANTR	sp|P25799|NFKB1_MOUSE	tr|F1LQH2|F1LQH2_RAT	tr|G3VZA9|G3VZA9_SARHA	sp|Q04861|NFKB1_CHICK	tr|H9GB50|H9GB50_ANOCA	tr|F7CYB4|F7CYB4_XENTR	tr|Q0II00|Q0II00_DANRE	tr|A0A674NV88|A0A674NV88_TAKRU	NFKB1_HUMAN	n	n	0.73
67	sp|Q9BVL2|NUP58_HUMAN	tr|H2Q7B2|H2Q7B2_PANTR	sp|Q8R332|NUP58_MOUSE	sp|P70581|NUP58_RAT	tr|G3WKH5|G3WKH5_SARHA	tr|Q5ZKL1|Q5ZKL1_CHICK	tr|H9G657|H9G657_ANOCA	tr|F7C674|F7C674_XENTR	tr|F1R2H0|F1R2H0_DANRE	tr|A0A674NGC3|A0A674NGC3_TAKRU	NUPL1_HUMAN	n	n	0.73
68	sp|Q92882|OSTF1_HUMAN	tr|A0A2I3SS18|A0A2I3SS18_PANTR	sp|Q62422|OSTF1_MOUSE	sp|Q6P686|OSTF1_RAT	tr|G3X1H7|G3X1H7_SARHA	tr|F1NHK3|F1NHK3_CHICK	tr|G1KE24|G1KE24_ANOCA	-	tr|F1QVK5|F1QVK5_DANRE	tr|H2V1L2|H2V1L2_TAKRU	OSTF1_HUMAN	n	y	0.73
69	sp|P27986|P85A_HUMAN	tr|A0A2I3SIY1|A0A2I3SIY1_PANTR	sp|P26450|P85A_MOUSE	tr|F1LNG5|F1LNG5_RAT	tr|G3W1N3|G3W1N3_SARHA	tr|A0A3Q3ACS4|A0A3Q3ACS4_CHICK	tr|G1KSH1|G1KSH1_ANOCA	tr|A0A6I8RT55|A0A6I8RT55_XENTR	tr|B0S6V7|B0S6V7_DANRE	tr|H2T2A7|H2T2A7_TAKRU	P85A_HUMAN	n	y	0.73
70	sp|Q92797|SYMPK_HUMAN	tr|H2QGM1|H2QGM1_PANTR	sp|Q80X82|SYMPK_MOUSE	tr|F1LSH0|F1LSH0_RAT	tr|G3VK69|G3VK69_SARHA	-	tr|H9G8S2|H9G8S2_ANOCA	tr|F7DAA0|F7DAA0_XENTR	tr|A2CET0|A2CET0_DANRE	tr|H2TLY4|H2TLY4_TAKRU	SYMPK_HUMAN	n	n	0.73
71	sp|O75410|TACC1_HUMAN	tr|H2QW18|H2QW18_PANTR	tr|F8VQ95|F8VQ95_MOUSE	tr|D4A927|D4A927_RAT	tr|G3X1L3|G3X1L3_SARHA	tr|A0A1D5PHE0|A0A1D5PHE0_CHICK	tr|H9GEI6|H9GEI6_ANOCA	tr|A0A6I8QS56|A0A6I8QS56_XENTR	tr|F1QV49|F1QV49_DANRE	tr|A0A674NAV8|A0A674NAV8_TAKRU	TACC1_HUMAN	n	n	0.73
72	sp|O14545|TRAD1_HUMAN	tr|H2Q6W9|H2Q6W9_PANTR	sp|Q3UDK1|TRAD1_MOUSE	tr|G3V959|G3V959_RAT	tr|G3W5B0|G3W5B0_SARHA	tr|A0A1D5NZ72|A0A1D5NZ72_CHICK	tr|H9GFB1|H9GFB1_ANOCA	tr|A0A6I8RL73|A0A6I8RL73_XENTR	tr|A4IG51|A4IG51_DANRE	tr|A0A3B5K8B4|A0A3B5K8B4_TAKRU	TRAD1_HUMAN	n	n	0.73
73	sp|Q9BSL1|UBAC1_HUMAN	tr|K7B060|K7B060_PANTR	sp|Q8VDI7|UBAC1_MOUSE	sp|Q5XIR9|UBAC1_RAT	tr|G3WN49|G3WN49_SARHA	tr|A0A1D5PNX3|A0A1D5PNX3_CHICK	-	sp|Q28DG7|UBAC1_XENTR	tr|A9JTG7|A9JTG7_DANRE	tr|H2UZZ7|H2UZZ7_TAKRU	UBAC1_HUMAN	n	n	0.73
74	sp|Q9BVJ6|UT14A_HUMAN	tr|A0A2I3RZ40|A0A2I3RZ40_PANTR	sp|Q640M1|UT14A_MOUSE	tr|D3ZZY2|D3ZZY2_RAT	tr|G3WR05|G3WR05_SARHA	tr|E1C8T8|E1C8T8_CHICK	tr|H9GET4|H9GET4_ANOCA	tr|Q66JC9|Q66JC9_XENTR	tr|A2CEY8|A2CEY8_DANRE	tr|H2UHS6|H2UHS6_TAKRU	UT14A_HUMAN	n	n	0.73
75	sp|Q8IZQ1|WDFY3_HUMAN	tr|H2QPU0|H2QPU0_PANTR	tr|G3UYW1|G3UYW1_MOUSE	tr|A0A0G2K9M4|A0A0G2K9M4_RAT	tr|G3WSB5|G3WSB5_SARHA	tr|A0A3Q2TTY6|A0A3Q2TTY6_CHICK	tr|G1KLD4|G1KLD4_ANOCA	tr|A0A6I8T2R4|A0A6I8T2R4_XENTR	tr|A0A286Y869|A0A286Y869_DANRE	-	WDFY3_HUMAN	n	n	0.73
76	sp|Q96K21|ANCHR_HUMAN	tr|H2Q970|H2Q970_PANTR	sp|Q9DAZ9|ANCHR_MOUSE	tr|Q499R6|Q499R6_RAT	tr|G3WTF5|G3WTF5_SARHA	tr|E1BUQ7|E1BUQ7_CHICK	tr|H9G7F2|H9G7F2_ANOCA	-	tr|F1QWA6|F1QWA6_DANRE	tr|H2U7W7|H2U7W7_TAKRU	ZFY19_HUMAN	n	n	0.73
77	sp|Q8N720|ZN655_HUMAN	tr|K7C1S0|K7C1S0_PANTR	tr|Q9CZP3|Q9CZP3_MOUSE	tr|Q5RKG8|Q5RKG8_RAT	-	-	-	-	-	-	ZN655_HUMAN	n	n	0.73
78	sp|O95817|BAG3_HUMAN	tr|H2Q2N9|H2Q2N9_PANTR	sp|Q9JLV1|BAG3_MOUSE	tr|Q5U2U8|Q5U2U8_RAT	tr|G3WF92|G3WF92_SARHA	tr|F1NY41|F1NY41_CHICK	tr|G1KTF8|G1KTF8_ANOCA	-	tr|F1Q9J0|F1Q9J0_DANRE	tr|A0A3B5K8L4|A0A3B5K8L4_TAKRU	BAG3_HUMAN	y	n	0.72	1
79	sp|Q14457|BECN1_HUMAN	tr|H2R446|H2R446_PANTR	sp|O88597|BECN1_MOUSE	sp|Q91XJ1|BECN1_RAT	tr|G3WHY5|G3WHY5_SARHA	tr|E1C9A1|E1C9A1_CHICK	tr|G1KP93|G1KP93_ANOCA	tr|F7CTW6|F7CTW6_XENTR	sp|F1RCP1|BECN1_DANRE	tr|Q4A1K9|Q4A1K9_TAKRU	BECN1_HUMAN	n	n	0.72
80	sp|Q8WTP9|XAGE3_HUMAN	tr|H2R2C5|H2R2C5_PANTR	-	-	-	-	-	-	-	-	GAGD4_HUMAN	n	n	0.72
81	sp|Q9UBP5|HEY2_HUMAN	tr|H2QTP5|H2QTP5_PANTR	sp|Q9QUS4|HEY2_MOUSE	tr|G3V7S6|G3V7S6_RAT	tr|G3WVG0|G3WVG0_SARHA	tr|A0A1D5PW12|A0A1D5PW12_CHICK	tr|G1K9X0|G1K9X0_ANOCA	tr|A0A6I8R9W3|A0A6I8R9W3_XENTR	sp|Q9I9L0|HEY2_DANRE	tr|H2UJV8|H2UJV8_TAKRU	HEY2_HUMAN	n	n	0.72
82	sp|Q9NP66|HM20A_HUMAN	tr|H2Q9V6|H2Q9V6_PANTR	sp|Q9DC33|HM20A_MOUSE	tr|D3Z937|D3Z937_RAT	tr|G3WG63|G3WG63_SARHA	tr|A0A1D5PL23|A0A1D5PL23_CHICK	tr|H9GHR1|H9GHR1_ANOCA	sp|Q6DIJ5|HM20A_XENTR	tr|A3KNQ1|A3KNQ1_DANRE	tr|H2UW95|H2UW95_TAKRU	HM20A_HUMAN	n	n	0.72
83	sp|Q7Z6Z7|HUWE1_HUMAN	tr|K6ZGY8|K6ZGY8_PANTR	tr|A2AFQ0|A2AFQ0_MOUSE	tr|A0A0G2JVW5|A0A0G2JVW5_RAT	tr|G3VDH6|G3VDH6_SARHA	-	tr|G1KCY0|G1KCY0_ANOCA	-	tr|F1QL68|F1QL68_DANRE	tr|H2UK56|H2UK56_TAKRU	HUWE1_HUMAN	n	n	0.72
84	tr|H7BYN4|H7BYN4_HUMAN	tr|K7DBP0|K7DBP0_PANTR	sp|E9Q5G3|KIF23_MOUSE	tr|D4AAG4|D4AAG4_RAT	tr|G3WPD8|G3WPD8_SARHA	tr|A0A3Q2UHX1|A0A3Q2UHX1_CHICK	tr|G1KA35|G1KA35_ANOCA	tr|A0A6I8RR50|A0A6I8RR50_XENTR	tr|Q9PUU5|Q9PUU5_DANRE	tr|H2V1B0|H2V1B0_TAKRU	KIF23_HUMAN	n	n	0.72
85	tr|A0A087WW77|A0A087WW77_HUMAN	tr|K7BHC6|K7BHC6_PANTR	tr|A0A0R4J0S4|A0A0R4J0S4_MOUSE	tr|G3V6I1|G3V6I1_RAT	tr|G3X0U0|G3X0U0_SARHA	tr|F1NHH2|F1NHH2_CHICK	tr|H9GFE8|H9GFE8_ANOCA	tr|F6SP67|F6SP67_XENTR	tr|F1QPI4|F1QPI4_DANRE	tr|A0A674P5Z0|A0A674P5Z0_TAKRU	L2GL1_HUMAN	n	n	0.72
86	sp|O95243|MBD4_HUMAN	tr|H2QNC3|H2QNC3_PANTR	tr|A0A0R4J0A8|A0A0R4J0A8_MOUSE	tr|D4A9W8|D4A9W8_RAT	tr|G3WID2|G3WID2_SARHA	-	tr|H9GLF6|H9GLF6_ANOCA	tr|A0A6I8SB77|A0A6I8SB77_XENTR	-	tr|H2TLE5|H2TLE5_TAKRU	MBD4_HUMAN	n	n	0.72
87	sp|P27361|MK03_HUMAN	tr|H2RA86|H2RA86_PANTR	sp|Q63844|MK03_MOUSE	sp|P21708|MK03_RAT	tr|G3WBE0|G3WBE0_SARHA	tr|A0A3Q3ALB3|A0A3Q3ALB3_CHICK	tr|H9GLX1|H9GLX1_ANOCA	tr|A0A6I8RFC1|A0A6I8RFC1_XENTR	tr|Q7ZVK8|Q7ZVK8_DANRE	tr|A0A674PAT2|A0A674PAT2_TAKRU	MK03_HUMAN	n	n	0.72
88	sp|Q14149|MORC3_HUMAN	tr|H2QL01|H2QL01_PANTR	sp|F7BJB9|MORC3_MOUSE	tr|A0A096MIX0|A0A096MIX0_RAT	tr|G3VRD8|G3VRD8_SARHA	tr|A0A1D5NTQ9|A0A1D5NTQ9_CHICK	tr|G1KML7|G1KML7_ANOCA	tr|A0A6I8S846|A0A6I8S846_XENTR	tr|F1QGA2|F1QGA2_DANRE	tr|A0A3B5JX52|A0A3B5JX52_TAKRU	MORC3_HUMAN	n	n	0.72
89	tr|A0A2R8YGD3|A0A2R8YGD3_HUMAN	tr|H2QQD2|H2QQD2_PANTR	tr|E9QNQ4|E9QNQ4_MOUSE	tr|A0A0G2JU11|A0A0G2JU11_RAT	tr|G3W4F4|G3W4F4_SARHA	tr|E1BVM2|E1BVM2_CHICK	tr|G1KSK2|G1KSK2_ANOCA	tr|Q08BU0|Q08BU0_XENTR	tr|E7F5Z0|E7F5Z0_DANRE	tr|H2SBU7|H2SBU7_TAKRU	RPGF2_HUMAN	n	n	0.72
90	sp|P37840|SYUA_HUMAN	sp|P61145|SYUA_PANTR	sp|O55042|SYUA_MOUSE	sp|P37377|SYUA_RAT	-	tr|Q9I9H1|Q9I9H1_CHICK	tr|R4GAF5|R4GAF5_ANOCA	tr|A4IH15|A4IH15_XENTR	-	-	SYUA_HUMAN	n	n	0.72
91	sp|Q96NC0|ZMAT2_HUMAN	tr|H2QRN0|H2QRN0_PANTR	sp|Q9CPW7|ZMAT2_MOUSE	tr|D4AD01|D4AD01_RAT	tr|G3WVK2|G3WVK2_SARHA	tr|Q5ZIF6|Q5ZIF6_CHICK	tr|G1KMQ6|G1KMQ6_ANOCA	tr|Q6DEN8|Q6DEN8_XENTR	tr|Q6TLH9|Q6TLH9_DANRE	tr|H2T7N1|H2T7N1_TAKRU	ZMAT2_HUMAN	n	n	0.72
92	sp|P61981|1433G_HUMAN	tr|H2QUT2|H2QUT2_PANTR	sp|P61982|1433G_MOUSE	sp|P61983|1433G_RAT	tr|G3VE53|G3VE53_SARHA	tr|F1NMY1|F1NMY1_CHICK	tr|H9G7C5|H9G7C5_ANOCA	tr|A0A6I8RIV1|A0A6I8RIV1_XENTR	tr|E7F354|E7F354_DANRE	tr|A0A674P681|A0A674P681_TAKRU	1433G_HUMAN	n	n	0.68
93	sp|P11171|EPB41_HUMAN	tr|A0A2J8JCK6|A0A2J8JCK6_PANTR	tr|A2A841|A2A841_MOUSE	tr|D3ZIP3|D3ZIP3_RAT	tr|G3WDR9|G3WDR9_SARHA	tr|A0A3Q2UIF9|A0A3Q2UIF9_CHICK	tr|H9G8B2|H9G8B2_ANOCA	tr|A0A6I8SM82|A0A6I8SM82_XENTR	tr|A0A286Y8Y0|A0A286Y8Y0_DANRE	tr|H2UFR0|H2UFR0_TAKRU	41_HUMAN	n	n	0.68
94	sp|P09972|ALDOC_HUMAN	tr|H2QCI1|H2QCI1_PANTR	sp|P05063|ALDOC_MOUSE	tr|A0A0G2K3Q6|A0A0G2K3Q6_RAT	tr|G3WLW0|G3WLW0_SARHA	tr|R4GM10|R4GM10_CHICK	tr|H9GIU8|H9GIU8_ANOCA	tr|Q6GL64|Q6GL64_XENTR	tr|Q803Q7|Q803Q7_DANRE	tr|H2V3Y5|H2V3Y5_TAKRU	ALDOC_HUMAN	n	n	0.68
95	sp|Q9UKV5|AMFR_HUMAN	tr|K7DA53|K7DA53_PANTR	sp|Q9R049|AMFR_MOUSE	tr|A0A0G2K437|A0A0G2K437_RAT	tr|G3W547|G3W547_SARHA	tr|F1NBB7|F1NBB7_CHICK	tr|H9GCJ0|H9GCJ0_ANOCA	tr|F7E0B8|F7E0B8_XENTR	tr|F1QB30|F1QB30_DANRE	tr|H2T7H6|H2T7H6_TAKRU	AMFR1_HUMAN	n	n	0.68
96	sp|Q12797|ASPH_HUMAN	tr|H2R9T3|H2R9T3_PANTR	tr|A2AL85|A2AL85_MOUSE	tr|A0A0G2K2B5|A0A0G2K2B5_RAT	tr|G3VD33|G3VD33_SARHA	-	tr|G1KF01|G1KF01_ANOCA	tr|A0A6I8S9Q9|A0A6I8S9Q9_XENTR	tr|F1QTN8|F1QTN8_DANRE	tr|H2T259|H2T259_TAKRU	ASPH_HUMAN	n	n	0.68
97	sp|P51572|BAP31_HUMAN	tr|A0A2I3TRW4|A0A2I3TRW4_PANTR	sp|Q61335|BAP31_MOUSE	tr|Q6AY58|Q6AY58_RAT	tr|G3W549|G3W549_SARHA	tr|A0A1D5NXR2|A0A1D5NXR2_CHICK	tr|G1KI14|G1KI14_ANOCA	tr|A0A6I8QIV9|A0A6I8QIV9_XENTR	tr|Q8JFW7|Q8JFW7_DANRE	tr|H2U7F4|H2U7F4_TAKRU	BAP31_HUMAN	n	n	0.68
98	sp|P80723|BASP1_HUMAN	-	-	-	-	-	-	-	-	-	BASP1_HUMAN	n	n	0.68
99	sp|P22748|CAH4_HUMAN	tr|H2R2R2|H2R2R2_PANTR	sp|Q64444|CAH4_MOUSE	tr|A0A0H2UHB3|A0A0H2UHB3_RAT	tr|G3VKF1|G3VKF1_SARHA	tr|E1C004|E1C004_CHICK	tr|H9GLZ6|H9GLZ6_ANOCA	tr|L7N3R2|L7N3R2_XENTR	tr|F1QZX2|F1QZX2_DANRE	tr|H2SZ88|H2SZ88_TAKRU	CAH4_HUMAN	n	n	0.68
100	sp|P13987|CD59_HUMAN	tr|H2Q3D9|H2Q3D9_PANTR	sp|P58019|CD59B_MOUSE	sp|P27274|CD59_RAT	-	-	tr|R4GB06|R4GB06_ANOCA	-	-	-	CD59_HUMAN	n	n	0.68
101	sp|Q9Y6H1|CHCH2_HUMAN	tr|H2QUM2|H2QUM2_PANTR	sp|Q9D1L0|CHCH2_MOUSE	tr|M0R785|M0R785_RAT	tr|G3W4V2|G3W4V2_SARHA	tr|A0A1L1RVP3|A0A1L1RVP3_CHICK	tr|H9GNI5|H9GNI5_ANOCA	tr|Q68ER0|Q68ER0_XENTR	tr|Q6PBS8|Q6PBS8_DANRE	tr|H2URY2|H2URY2_TAKRU	CHCH2_HUMAN	n	n	0.68
102	sp|O75746|CMC1_HUMAN	tr|H2QIZ2|H2QIZ2_PANTR	sp|Q8BH59|CMC1_MOUSE	tr|F1LX07|F1LX07_RAT	tr|G3WS12|G3WS12_SARHA	tr|F1P3D8|F1P3D8_CHICK	tr|H9GN49|H9GN49_ANOCA	tr|L7N3B6|L7N3B6_XENTR	tr|A0A0R4II73|A0A0R4II73_DANRE	-	CMC1_HUMAN	n	n	0.68
103	sp|P09543|CN37_HUMAN	tr|H2QD09|H2QD09_PANTR	sp|P16330|CN37_MOUSE	sp|P13233|CN37_RAT	tr|G3W0J1|G3W0J1_SARHA	tr|O57389|O57389_CHICK	tr|G1KTD6|G1KTD6_ANOCA	tr|A0A6I8RTA0|A0A6I8RTA0_XENTR	tr|E7FE19|E7FE19_DANRE	tr|A0A3B5JUU3|A0A3B5JUU3_TAKRU	CN37_HUMAN	n	n	0.68
104	sp|Q12860|CNTN1_HUMAN	tr|H2R3X0|H2R3X0_PANTR	sp|P12960|CNTN1_MOUSE	sp|Q63198|CNTN1_RAT	tr|G3VJY4|G3VJY4_SARHA	tr|A0A1D5PSD5|A0A1D5PSD5_CHICK	tr|G1KSH9|G1KSH9_ANOCA	tr|A0A6I8SUU9|A0A6I8SUU9_XENTR	sp|Q8AXZ4|CNT1A_DANRE	tr|H2V1F1|H2V1F1_TAKRU	CNTN1_HUMAN	n	n	0.68
105	sp|P00403|COX2_HUMAN	sp|P50690|COX2_PANTR	sp|P00405|COX2_MOUSE	sp|P00406|COX2_RAT	tr|G1FKC1|G1FKC1_SARHA	sp|P18944|COX2_CHICK	tr|B3GSZ3|B3GSZ3_ANOCA	tr|Q5G7I7|Q5G7I7_XENTR	sp|Q9MIY7|COX2_DANRE	-	COX2_HUMAN	n	n	0.68
106	sp|P00414|COX3_HUMAN	sp|Q9T9V9|COX3_PANTR	sp|P00416|COX3_MOUSE	sp|P05505|COX3_RAT	tr|G1FKC4|G1FKC4_SARHA	sp|P18945|COX3_CHICK	tr|B3GSZ6|B3GSZ6_ANOCA	tr|Q5G7I4|Q5G7I4_XENTR	sp|Q9MIY4|COX3_DANRE	-	COX3_HUMAN	n	n	0.68
107	sp|P20674|COX5A_HUMAN	sp|B0VYX1|COX5A_PANTR	sp|P12787|COX5A_MOUSE	sp|P11240|COX5A_RAT	tr|G3WTM6|G3WTM6_SARHA	tr|E1C043|E1C043_CHICK	tr|H9GNZ0|H9GNZ0_ANOCA	tr|A4IHP3|A4IHP3_XENTR	tr|Q4VBU7|Q4VBU7_DANRE	tr|H2V3H9|H2V3H9_TAKRU	COX5A_HUMAN	n	n	0.68
108	sp|P10606|COX5B_HUMAN	tr|H2QIE1|H2QIE1_PANTR	tr|Q9D881|Q9D881_MOUSE	sp|P12075|COX5B_RAT	tr|G3WYG7|G3WYG7_SARHA	tr|A0A1D5PUI6|A0A1D5PUI6_CHICK	tr|H9GB23|H9GB23_ANOCA	-	tr|F1RCH5|F1RCH5_DANRE	tr|A0A674MKF5|A0A674MKF5_TAKRU	COX5B_HUMAN	n	n	0.68
109	sp|P09669|COX6C_HUMAN	tr|H2QWI1|H2QWI1_PANTR	sp|Q9CPQ1|COX6C_MOUSE	sp|P11951|CX6C2_RAT	tr|G3VWL7|G3VWL7_SARHA	tr|A0A1D5PN05|A0A1D5PN05_CHICK	-	tr|Q5U402|Q5U402_XENTR	tr|Q6ZM23|Q6ZM23_DANRE	tr|H2RQY7|H2RQY7_TAKRU	COX6C_HUMAN	n	n	0.68
110	sp|P12074|CX6A1_HUMAN	tr|H2REJ4|H2REJ4_PANTR	tr|Q9DCW5|Q9DCW5_MOUSE	sp|P10818|CX6A1_RAT	tr|G3W653|G3W653_SARHA	tr|A0A1L1RSG1|A0A1L1RSG1_CHICK	tr|H9G6R7|H9G6R7_ANOCA	tr|Q6DJA1|Q6DJA1_XENTR	tr|Q66I77|Q66I77_DANRE	tr|H2UXH9|H2UXH9_TAKRU	CX6A1_HUMAN	n	n	0.68
111	sp|P14854|CX6B1_HUMAN	tr|H2QG35|H2QG35_PANTR	sp|P56391|CX6B1_MOUSE	tr|D3ZD09|D3ZD09_RAT	tr|G3W4Y6|G3W4Y6_SARHA	-	tr|H9GMR7|H9GMR7_ANOCA	tr|Q6DEQ9|Q6DEQ9_XENTR	tr|Q7SXM1|Q7SXM1_DANRE	tr|H2UXZ6|H2UXZ6_TAKRU	CX6B1_HUMAN	n	n	0.68
112	sp|P08574|CY1_HUMAN	tr|H2QWV8|H2QWV8_PANTR	sp|Q9D0M3|CY1_MOUSE	tr|D3ZFQ8|D3ZFQ8_RAT	tr|G3VUL3|G3VUL3_SARHA	-	tr|H9GCG1|H9GCG1_ANOCA	tr|A0A6I8RTR6|A0A6I8RTR6_XENTR	tr|Q3B7R0|Q3B7R0_DANRE	tr|H2RJ89|H2RJ89_TAKRU	CY1_HUMAN	n	n	0.68
113	sp|Q16531|DDB1_HUMAN	tr|K7CJ83|K7CJ83_PANTR	sp|Q3U1J4|DDB1_MOUSE	tr|G3V8T4|G3V8T4_RAT	tr|G3WDR5|G3WDR5_SARHA	tr|A0A1D5PBI5|A0A1D5PBI5_CHICK	tr|H9GPM9|H9GPM9_ANOCA	tr|F6VVN4|F6VVN4_XENTR	tr|A0A0G2KCW6|A0A0G2KCW6_DANRE	tr|H2V0E9|H2V0E9_TAKRU	DDB1_HUMAN	n	n	0.68
114	sp|Q96HU8|DIRA2_HUMAN	tr|A0A2I3SKK7|A0A2I3SKK7_PANTR	sp|Q5PR73|DIRA2_MOUSE	tr|D3ZHX3|D3ZHX3_RAT	tr|G3VHM6|G3VHM6_SARHA	tr|E1C055|E1C055_CHICK	tr|G1K8P4|G1K8P4_ANOCA	tr|F6YPJ4|F6YPJ4_XENTR	tr|F1QSQ6|F1QSQ6_DANRE	tr|A0A674NHJ9|A0A674NHJ9_TAKRU	DIRA2_HUMAN	n	n	0.68
115	tr|A0A1C7CYX9|A0A1C7CYX9_HUMAN	tr|K7BQR6|K7BQR6_PANTR	sp|O08553|DPYL2_MOUSE	sp|P47942|DPYL2_RAT	tr|G3W2B2|G3W2B2_SARHA	tr|Q71SG2|Q71SG2_CHICK	tr|H9GBA2|H9GBA2_ANOCA	tr|F7BME7|F7BME7_XENTR	tr|A8DZ95|A8DZ95_DANRE	tr|H2S3K0|H2S3K0_TAKRU	DPYL2_HUMAN	n	n	0.68
116	sp|P29692|EF1D_HUMAN	tr|A0A2J8LFV2|A0A2J8LFV2_PANTR	tr|Q80T06|Q80T06_MOUSE	sp|Q68FR9|EF1D_RAT	-	tr|A0A1D5PPL7|A0A1D5PPL7_CHICK	tr|R4GCN3|R4GCN3_ANOCA	tr|F7AAN1|F7AAN1_XENTR	tr|Q5SPD1|Q5SPD1_DANRE	tr|A0A674NBS5|A0A674NBS5_TAKRU	EF1D_HUMAN	n	n	0.68
117	tr|A0A2R8Y6G6|A0A2R8Y6G6_HUMAN	tr|G2HFA5|G2HFA5_PANTR	sp|P17182|ENOA_MOUSE	tr|M0R5J4|M0R5J4_RAT	tr|G3VT38|G3VT38_SARHA	tr|A0A1L1RQQ0|A0A1L1RQQ0_CHICK	tr|H9GAC4|H9GAC4_ANOCA	tr|F7EA92|F7EA92_XENTR	tr|Q6PC89|Q6PC89_DANRE	tr|H2TDQ7|H2TDQ7_TAKRU	ENOA_HUMAN	n	n	0.68
118	sp|P35556|FBN2_HUMAN	tr|K7CZX0|K7CZX0_PANTR	sp|Q61555|FBN2_MOUSE	tr|F1M5Q4|F1M5Q4_RAT	tr|G3VUM7|G3VUM7_SARHA	tr|E1C3A6|E1C3A6_CHICK	tr|G1KAM9|G1KAM9_ANOCA	tr|A0A6I8R0V2|A0A6I8R0V2_XENTR	tr|A0A0G2KQ62|A0A0G2KQ62_DANRE	tr|H2U7Q2|H2U7Q2_TAKRU	FBN2_HUMAN	n	n	0.68
119	sp|P62873|GBB1_HUMAN	tr|K7CIH8|K7CIH8_PANTR	sp|P62874|GBB1_MOUSE	sp|P54311|GBB1_RAT	tr|G3WGB1|G3WGB1_SARHA	tr|F1NLV4|F1NLV4_CHICK	tr|G1KD23|G1KD23_ANOCA	tr|Q6DF33|Q6DF33_XENTR	tr|Q803H5|Q803H5_DANRE	tr|H2RNG1|H2RNG1_TAKRU	GBB1_HUMAN	n	n	0.68
120	sp|P62879|GBB2_HUMAN	tr|H2QV39|H2QV39_PANTR	sp|P62880|GBB2_MOUSE	sp|P54313|GBB2_RAT	tr|G3W3Y2|G3W3Y2_SARHA	tr|F1NLV4|F1NLV4_CHICK	tr|G1KD23|G1KD23_ANOCA	tr|Q6DF33|Q6DF33_XENTR	tr|Q803H5|Q803H5_DANRE	tr|H2UY24|H2UY24_TAKRU	GBB2_HUMAN	n	n	0.68
121	tr|A0A1X7SBR3|A0A1X7SBR3_HUMAN	tr|A0A2J8IVB9|A0A2J8IVB9_PANTR	sp|P03995|GFAP_MOUSE	sp|P47819|GFAP_RAT	tr|G3W3D6|G3W3D6_SARHA	tr|F1NE70|F1NE70_CHICK	tr|G1KGU4|G1KGU4_ANOCA	tr|A0A6I8QV65|A0A6I8QV65_XENTR	tr|F1RAE8|F1RAE8_DANRE	tr|H2TK26|H2TK26_TAKRU	GFAP_HUMAN	n	n	0.68
122	sp|P09471|GNAO_HUMAN	tr|A0A2J8MWP8|A0A2J8MWP8_PANTR	sp|P18872|GNAO_MOUSE	sp|P59215|GNAO_RAT	tr|G3VX97|G3VX97_SARHA	tr|E1C347|E1C347_CHICK	tr|G1KS72|G1KS72_ANOCA	tr|F7ELZ0|F7ELZ0_XENTR	tr|Q6PBP1|Q6PBP1_DANRE	tr|H2VA26|H2VA26_TAKRU	GNAO_HUMAN	n	n	0.68
123	sp|P19086|GNAZ_HUMAN	tr|H2QLC1|H2QLC1_PANTR	sp|O70443|GNAZ_MOUSE	sp|P19627|GNAZ_RAT	tr|G3VT00|G3VT00_SARHA	tr|F1NZY0|F1NZY0_CHICK	tr|H9G611|H9G611_ANOCA	tr|Q05B25|Q05B25_XENTR	tr|A0A0G2LAU9|A0A0G2LAU9_DANRE	tr|H2UW52|H2UW52_TAKRU	GNAZ_HUMAN	n	n	0.68
124	sp|P51674|GPM6A_HUMAN	tr|H2QQG3|H2QQG3_PANTR	sp|P35802|GPM6A_MOUSE	sp|Q812E9|GPM6A_RAT	tr|G3WW81|G3WW81_SARHA	tr|Q5EES3|Q5EES3_CHICK	tr|G1KEL0|G1KEL0_ANOCA	tr|Q0IHY2|Q0IHY2_XENTR	tr|Q8UUT4|Q8UUT4_DANRE	tr|H2USS2|H2USS2_TAKRU	GPM6A_HUMAN	n	n	0.68
125	sp|Q99714|HCD2_HUMAN	tr|H2QYN3|H2QYN3_PANTR	tr|Q99N15|Q99N15_MOUSE	tr|B0BMW2|B0BMW2_RAT	tr|G3VUF2|G3VUF2_SARHA	tr|A0A1D5PI87|A0A1D5PI87_CHICK	tr|G1KIS0|G1KIS0_ANOCA	tr|F6VXA6|F6VXA6_XENTR	tr|Q5XJS8|Q5XJS8_DANRE	tr|H2SIA6|H2SIA6_TAKRU	HCD2_HUMAN	n	n	0.68
126	tr|G3V2Q1|G3V2Q1_HUMAN	tr|H2R462|H2R462_PANTR	sp|Q9Z204|HNRPC_MOUSE	tr|A0A0G2JXW4|A0A0G2JXW4_RAT	tr|G3VV67|G3VV67_SARHA	tr|A0A3Q2TW93|A0A3Q2TW93_CHICK	tr|R4GC00|R4GC00_ANOCA	tr|A0A6I8RAX5|A0A6I8RAX5_XENTR	tr|Q803J4|Q803J4_DANRE	tr|A0A674PG37|A0A674PG37_TAKRU	HNRPC_HUMAN	n	n	0.68
127	sp|O43813|LANC1_HUMAN	tr|A0A2J8N630|A0A2J8N630_PANTR	sp|O89112|LANC1_MOUSE	sp|Q9QX69|LANC1_RAT	tr|G3WZX7|G3WZX7_SARHA	tr|A0A1D5PYA4|A0A1D5PYA4_CHICK	tr|G1KKC6|G1KKC6_ANOCA	tr|F6XSZ5|F6XSZ5_XENTR	sp|Q90ZL2|LANC1_DANRE	tr|H2TCD3|H2TCD3_TAKRU	LANC1_HUMAN	n	n	0.68
128	sp|Q6ZMR3|LDH6A_HUMAN	tr|A0A2J8P4T2|A0A2J8P4T2_PANTR	tr|Q8BVP2|Q8BVP2_MOUSE	sp|P04642|LDHA_RAT	tr|G3WT29|G3WT29_SARHA	tr|E1BTT8|E1BTT8_CHICK	tr|G1K888|G1K888_ANOCA	tr|A0A6I8R4Z0|A0A6I8R4Z0_XENTR	sp|Q9PVK5|LDHA_DANRE	tr|H2V1Z8|H2V1Z8_TAKRU	LDH6A_HUMAN	n	n	0.68
129	sp|Q13449|LSAMP_HUMAN	tr|H2QN50|H2QN50_PANTR	tr|Q3TYE5|Q3TYE5_MOUSE	sp|Q62813|LSAMP_RAT	tr|G3WD67|G3WD67_SARHA	tr|O02869|O02869_CHICK	tr|G1KQK4|G1KQK4_ANOCA	tr|F7AA97|F7AA97_XENTR	tr|F1R350|F1R350_DANRE	tr|H2S189|H2S189_TAKRU	LSAMP_HUMAN	n	n	0.68
130	sp|P60201|MYPR_HUMAN	tr|A0A2J8K3L2|A0A2J8K3L2_PANTR	sp|P60202|MYPR_MOUSE	sp|P60203|MYPR_RAT	tr|G3WI49|G3WI49_SARHA	tr|F1NM63|F1NM63_CHICK	tr|H9GKY4|H9GKY4_ANOCA	tr|A0A6I8T2N9|A0A6I8T2N9_XENTR	tr|Q8UUT6|Q8UUT6_DANRE	tr|H2TBY9|H2TBY9_TAKRU	MYPR_HUMAN	n	n	0.68
131	sp|Q16795|NDUA9_HUMAN	tr|A0A2I3TTU8|A0A2I3TTU8_PANTR	tr|A0A0R3P9C8|A0A0R3P9C8_MOUSE	sp|Q5BK63|NDUA9_RAT	tr|G3VP51|G3VP51_SARHA	tr|Q5ZI00|Q5ZI00_CHICK	tr|G1KVP9|G1KVP9_ANOCA	tr|Q5I0Q9|Q5I0Q9_XENTR	tr|F6NP87|F6NP87_DANRE	tr|H2RUI9|H2RUI9_TAKRU	NDUA9_HUMAN	n	n	0.68
132	sp|Q9P0J0|NDUAD_HUMAN	sp|Q0MQ90|NDUAD_PANTR	sp|Q9ERS2|NDUAD_MOUSE	tr|F1LZC5|F1LZC5_RAT	tr|G3VER3|G3VER3_SARHA	tr|A0A1D5P179|A0A1D5P179_CHICK	-	-	tr|A0A0R4II13|A0A0R4II13_DANRE	tr|A0A674MA45|A0A674MA45_TAKRU	NDUAD_HUMAN	n	n	0.68
133	sp|Q9Y6M9|NDUB9_HUMAN	sp|Q0MQF0|NDUB9_PANTR	sp|Q9CQJ8|NDUB9_MOUSE	tr|B2RYW3|B2RYW3_RAT	-	tr|A0A1D5PNM0|A0A1D5PNM0_CHICK	tr|G1KJK8|G1KJK8_ANOCA	tr|F6YKT8|F6YKT8_XENTR	tr|Q567Y4|Q567Y4_DANRE	tr|A0A674NNR8|A0A674NNR8_TAKRU	NDUB9_HUMAN	n	n	0.68
134	sp|O96000|NDUBA_HUMAN	sp|Q0MQF3|NDUBA_PANTR	sp|Q9DCS9|NDUBA_MOUSE	tr|D4A0T0|D4A0T0_RAT	tr|G3WR40|G3WR40_SARHA	tr|E1C6C9|E1C6C9_CHICK	tr|H9G6F7|H9G6F7_ANOCA	tr|A4QNF0|A4QNF0_XENTR	tr|F1QJ56|F1QJ56_DANRE	tr|A0A674MYJ2|A0A674MYJ2_TAKRU	NDUBA_HUMAN	n	n	0.68
135	sp|P28331|NDUS1_HUMAN	tr|A0A2J8N5P0|A0A2J8N5P0_PANTR	sp|Q91VD9|NDUS1_MOUSE	sp|Q66HF1|NDUS1_RAT	tr|G3X063|G3X063_SARHA	tr|F1NXN8|F1NXN8_CHICK	tr|H9G5G7|H9G5G7_ANOCA	tr|F6SID4|F6SID4_XENTR	tr|F1RDA6|F1RDA6_DANRE	tr|H2V5Y7|H2V5Y7_TAKRU	NDUS1_HUMAN	n	n	0.68
136	sp|O75489|NDUS3_HUMAN	tr|H2Q3J2|H2Q3J2_PANTR	sp|Q9DCT2|NDUS3_MOUSE	tr|D3ZG43|D3ZG43_RAT	tr|G3WZ80|G3WZ80_SARHA	tr|F1ND23|F1ND23_CHICK	tr|G1KA50|G1KA50_ANOCA	tr|F7DAS6|F7DAS6_XENTR	tr|F1R4C8|F1R4C8_DANRE	tr|H2UKK8|H2UKK8_TAKRU	NDUS3_HUMAN	n	n	0.68
137	sp|O43920|NDUS5_HUMAN	sp|Q0MQH4|NDUS5_PANTR	sp|Q99LY9|NDUS5_MOUSE	tr|B5DEL8|B5DEL8_RAT	tr|G3WYW3|G3WYW3_SARHA	tr|E1C5D2|E1C5D2_CHICK	tr|H9G7F8|H9G7F8_ANOCA	tr|F6WC61|F6WC61_XENTR	tr|Q502P6|Q502P6_DANRE	tr|H2SW16|H2SW16_TAKRU	NDUS5_HUMAN	n	n	0.68
138	tr|G3V0I5|G3V0I5_HUMAN	tr|H2Q493|H2Q493_PANTR	tr|D3YUM1|D3YUM1_MOUSE	tr|Q5XIH3|Q5XIH3_RAT	tr|G3VTG1|G3VTG1_SARHA	-	tr|G1KJW5|G1KJW5_ANOCA	tr|F7E4N7|F7E4N7_XENTR	tr|Q6AZA2|Q6AZA2_DANRE	tr|A0A674PMP5|A0A674PMP5_TAKRU	NDUV1_HUMAN	n	n	0.68
139	sp|Q7Z3B1|NEGR1_HUMAN	tr|H2PZ85|H2PZ85_PANTR	sp|Q80Z24|NEGR1_MOUSE	sp|Q9Z0J8|NEGR1_RAT	tr|G3WD67|G3WD67_SARHA	tr|F1NVN5|F1NVN5_CHICK	tr|H9G8Q0|H9G8Q0_ANOCA	tr|F7AA97|F7AA97_XENTR	tr|A0A4W4|A0A4W4_DANRE	tr|A0A674PPC7|A0A674PPC7_TAKRU	NEGR1_HUMAN	n	n	0.68
140	sp|Q9Y639|NPTN_HUMAN	tr|H2Q9R9|H2Q9R9_PANTR	sp|P97300|NPTN_MOUSE	sp|P97546|NPTN_RAT	tr|G3X0S9|G3X0S9_SARHA	tr|F1NI46|F1NI46_CHICK	tr|H9GCE4|H9GCE4_ANOCA	tr|A0A6I8Q232|A0A6I8Q232_XENTR	tr|A4JYK5|A4JYK5_DANRE	tr|H2TQD7|H2TQD7_TAKRU	NPTN_HUMAN	n	n	0.68
141	sp|Q9P121|NTRI_HUMAN	tr|K7A8D7|K7A8D7_PANTR	sp|Q99PJ0|NTRI_MOUSE	sp|Q62718|NTRI_RAT	tr|G3WD67|G3WD67_SARHA	tr|O93242|O93242_CHICK	tr|H9GRW9|H9GRW9_ANOCA	tr|F7AHZ4|F7AHZ4_XENTR	tr|F1R350|F1R350_DANRE	tr|H2RWE6|H2RWE6_TAKRU	NTRI_HUMAN	n	n	0.68
142	sp|Q14982|OPCM_HUMAN	sp|Q5IS61|OPCM_PANTR	tr|G5E8G3|G5E8G3_MOUSE	tr|A0A0G2K657|A0A0G2K657_RAT	tr|G3WD67|G3WD67_SARHA	tr|F1NUK2|F1NUK2_CHICK	tr|H9GRW9|H9GRW9_ANOCA	tr|A0A6I8RF08|A0A6I8RF08_XENTR	tr|F1R350|F1R350_DANRE	tr|H2RWE6|H2RWE6_TAKRU	OPCM_HUMAN	n	n	0.68
143	tr|J3KPX7|J3KPX7_HUMAN	tr|K7CG54|K7CG54_PANTR	sp|O35129|PHB2_MOUSE	tr|A0A0G2KB63|A0A0G2KB63_RAT	tr|G3WV74|G3WV74_SARHA	tr|F1N833|F1N833_CHICK	tr|H9GCE3|H9GCE3_ANOCA	tr|A0A5G3H7N1|A0A5G3H7N1_XENTR	tr|Q6PC13|Q6PC13_DANRE	tr|H2RS35|H2RS35_TAKRU	PHB2_HUMAN	n	n	0.68
144	tr|A2A2V1|A2A2V1_HUMAN	sp|P61768|PRIO_PANTR	sp|P04925|PRIO_MOUSE	sp|P13852|PRIO_RAT	tr|G3W330|G3W330_SARHA	sp|P27177|PRIO_CHICK	tr|H9G5Y7|H9G5Y7_ANOCA	tr|F6QE71|F6QE71_XENTR	-	-	PRIO_HUMAN	n	n	0.68
145	sp|P62195|PRS8_HUMAN	tr|H2RBT3|H2RBT3_PANTR	sp|P62196|PRS8_MOUSE	sp|P62198|PRS8_RAT	tr|G3WIV6|G3WIV6_SARHA	tr|F1NU79|F1NU79_CHICK	tr|R4G9S3|R4G9S3_ANOCA	tr|F6WUD0|F6WUD0_XENTR	tr|Q6AZC1|Q6AZC1_DANRE	tr|H2SMC5|H2SMC5_TAKRU	PRS8_HUMAN	n	n	0.68
146	sp|P31930|QCR1_HUMAN	tr|G2HEX2|G2HEX2_PANTR	sp|Q9CZ13|QCR1_MOUSE	sp|Q68FY0|QCR1_RAT	tr|G3WDU0|G3WDU0_SARHA	tr|F1NAC6|F1NAC6_CHICK	tr|G1KFG6|G1KFG6_ANOCA	-	tr|Q6NSN3|Q6NSN3_DANRE	tr|H2UFF1|H2UFF1_TAKRU	QCR1_HUMAN	n	n	0.68
147	sp|P22695|QCR2_HUMAN	tr|G2HJF6|G2HJF6_PANTR	sp|Q9DB77|QCR2_MOUSE	sp|P32551|QCR2_RAT	tr|G3VDR7|G3VDR7_SARHA	tr|F1P582|F1P582_CHICK	tr|H9GED9|H9GED9_ANOCA	tr|F7D9A4|F7D9A4_XENTR	tr|Q6IQ59|Q6IQ59_DANRE	tr|H2V126|H2V126_TAKRU	QCR2_HUMAN	n	n	0.68
148	sp|P07919|QCR6_HUMAN	tr|H2PYY7|H2PYY7_PANTR	sp|P99028|QCR6_MOUSE	sp|Q5M9I5|QCR6_RAT	tr|G3VHY9|G3VHY9_SARHA	tr|F1NHW5|F1NHW5_CHICK	tr|G1KAC2|G1KAC2_ANOCA	tr|A0A6I8QVG6|A0A6I8QVG6_XENTR	tr|Q3B750|Q3B750_DANRE	tr|A0A3B5KK05|A0A3B5KK05_TAKRU	QCR6_HUMAN	n	n	0.68
149	sp|P63000|RAC1_HUMAN	tr|H2R207|H2R207_PANTR	tr|Q3TLP8|Q3TLP8_MOUSE	sp|Q6RUV5|RAC1_RAT	tr|G3WPX4|G3WPX4_SARHA	tr|Q6LC82|Q6LC82_CHICK	tr|H9GJG3|H9GJG3_ANOCA	tr|Q6GL60|Q6GL60_XENTR	tr|Q7ZSZ9|Q7ZSZ9_DANRE	tr|H2V151|H2V151_TAKRU	RAC1_HUMAN	n	n	0.68
150	sp|Q13127|REST_HUMAN	tr|A0A2J8PEU4|A0A2J8PEU4_PANTR	sp|Q8VIG1|REST_MOUSE	tr|F1M9A3|F1M9A3_RAT	tr|G3WUQ6|G3WUQ6_SARHA	-	tr|H9GSK7|H9GSK7_ANOCA	-	tr|A0A0R4IKA2|A0A0R4IKA2_DANRE	-	REST_HUMAN	n	n	0.68
151	sp|Q15382|RHEB_HUMAN	tr|K7C1E5|K7C1E5_PANTR	sp|Q921J2|RHEB_MOUSE	tr|M0R3K1|M0R3K1_RAT	tr|G3VNZ6|G3VNZ6_SARHA	tr|A0A3Q3AUL4|A0A3Q3AUL4_CHICK	tr|G1KAI5|G1KAI5_ANOCA	tr|B7ZST5|B7ZST5_XENTR	tr|Q08CD8|Q08CD8_DANRE	tr|A0A3B5KK68|A0A3B5KK68_TAKRU	RHEB_HUMAN	n	n	0.68
152	tr|A0A2R8YDD5|A0A2R8YDD5_HUMAN	tr|H2QM23|H2QM23_PANTR	sp|P31648|SC6A1_MOUSE	sp|P23978|SC6A1_RAT	tr|G3X151|G3X151_SARHA	tr|E1BVF3|E1BVF3_CHICK	tr|G1KJU7|G1KJU7_ANOCA	tr|F7EAA5|F7EAA5_XENTR	tr|Q5U3E5|Q5U3E5_DANRE	tr|H2SN00|H2SN00_TAKRU	SC6A1_HUMAN	n	n	0.68
153	tr|E7ES33|E7ES33_HUMAN	-	tr|E9Q9F5|E9Q9F5_MOUSE	tr|F1LMC7|F1LMC7_RAT	tr|G3VM96|G3VM96_SARHA	tr|A0A1D5PJI0|A0A1D5PJI0_CHICK	tr|G1KGJ7|G1KGJ7_ANOCA	-	tr|F1REC2|F1REC2_DANRE	tr|A0A674PRR2|A0A674PRR2_TAKRU	SEPT7_HUMAN	n	n	0.68
154	sp|P78324|SHPS1_HUMAN	tr|K7BGA6|K7BGA6_PANTR	sp|P97797|SHPS1_MOUSE	tr|Q499T3|Q499T3_RAT	tr|G3WJP7|G3WJP7_SARHA	tr|E1BTT1|E1BTT1_CHICK	tr|H9GHM2|H9GHM2_ANOCA	-	-	tr|H2TF82|H2TF82_TAKRU	SHPS1_HUMAN	n	n	0.68
155	sp|P60880|SNP25_HUMAN	tr|K7BY63|K7BY63_PANTR	sp|P60879|SNP25_MOUSE	sp|P60881|SNP25_RAT	tr|G3VSV6|G3VSV6_SARHA	sp|P60878|SNP25_CHICK	tr|G1KA11|G1KA11_ANOCA	tr|Q28HP6|Q28HP6_XENTR	sp|Q6PC54|SN25B_DANRE	tr|H2T813|H2T813_TAKRU	SNP25_HUMAN	n	n	0.68
156	sp|P49458|SRP09_HUMAN	tr|G2HJQ8|G2HJQ8_PANTR	sp|P49962|SRP09_MOUSE	tr|D4A511|D4A511_RAT	tr|G3WK96|G3WK96_SARHA	tr|Q5ZHT7|Q5ZHT7_CHICK	tr|G1KEM7|G1KEM7_ANOCA	-	tr|Q7ZW94|Q7ZW94_DANRE	tr|A0A674NVN9|A0A674NVN9_TAKRU	SRP09_HUMAN	n	n	0.68
157	sp|P31948|STIP1_HUMAN	tr|K7AQY1|K7AQY1_PANTR	sp|Q60864|STIP1_MOUSE	sp|O35814|STIP1_RAT	tr|G3VKX9|G3VKX9_SARHA	tr|A0A3Q2TXL9|A0A3Q2TXL9_CHICK	tr|H9G3J5|H9G3J5_ANOCA	tr|F6VGG5|F6VGG5_XENTR	tr|Q5RKM3|Q5RKM3_DANRE	tr|H2S507|H2S507_TAKRU	STIP1_HUMAN	n	n	0.68
158	sp|Q16623|STX1A_HUMAN	tr|H2QUQ1|H2QUQ1_PANTR	sp|O35526|STX1A_MOUSE	sp|P32851|STX1A_RAT	tr|G3WBH0|G3WBH0_SARHA	tr|A0A1D5P9S0|A0A1D5P9S0_CHICK	tr|H9GCS2|H9GCS2_ANOCA	tr|Q0VFR6|Q0VFR6_XENTR	tr|Q1MTI1|Q1MTI1_DANRE	tr|H2RYC5|H2RYC5_TAKRU	STX1A_HUMAN	n	n	0.68
159	sp|P61266|STX1B_HUMAN	tr|A0A2I3SQU9|A0A2I3SQU9_PANTR	sp|P61264|STX1B_MOUSE	sp|P61265|STX1B_RAT	tr|G3WBH0|G3WBH0_SARHA	tr|A0A1D5P9S0|A0A1D5P9S0_CHICK	tr|H9GCS2|H9GCS2_ANOCA	tr|A0A6I8SGZ8|A0A6I8SGZ8_XENTR	tr|Q1MTI1|Q1MTI1_DANRE	tr|H2RYC5|H2RYC5_TAKRU	STX1B_HUMAN	n	n	0.68
160	tr|A0A1B0GWF2|A0A1B0GWF2_HUMAN	tr|K7D7A4|K7D7A4_PANTR	sp|O08599|STXB1_MOUSE	sp|P61765|STXB1_RAT	tr|G3X0W3|G3X0W3_SARHA	tr|A0A1D5PK28|A0A1D5PK28_CHICK	tr|G1KTL2|G1KTL2_ANOCA	tr|A0A6I8SYQ9|A0A6I8SYQ9_XENTR	tr|F1QM13|F1QM13_DANRE	tr|H2RK12|H2RK12_TAKRU	STXB1_HUMAN	n	n	0.68
161	sp|P08247|SYPH_HUMAN	tr|A0A2J8IMY8|A0A2J8IMY8_PANTR	sp|Q62277|SYPH_MOUSE	sp|P07825|SYPH_RAT	tr|G3W1H6|G3W1H6_SARHA	tr|F6U685|F6U685_CHICK	tr|G1KN04|G1KN04_ANOCA	tr|F6Y0C4|F6Y0C4_XENTR	tr|B0S5B9|B0S5B9_DANRE	tr|H2RVX8|H2RVX8_TAKRU	SYPH_HUMAN	n	n	0.68
162	sp|Q8N9I0|SYT2_HUMAN	tr|A0A2J8QWL9|A0A2J8QWL9_PANTR	tr|A0A0R4J2C2|A0A0R4J2C2_MOUSE	tr|G3V6M3|G3V6M3_RAT	tr|G3WNY7|G3WNY7_SARHA	tr|A0A1D5P3K5|A0A1D5P3K5_CHICK	tr|G1KCC0|G1KCC0_ANOCA	tr|F6VHD0|F6VHD0_XENTR	tr|Q5TZ27|Q5TZ27_DANRE	tr|H2UDP5|H2UDP5_TAKRU	SYT2_HUMAN	n	n	0.68
163	sp|P50990|TCPQ_HUMAN	tr|K6ZZK7|K6ZZK7_PANTR	sp|P42932|TCPQ_MOUSE	tr|D4ACB8|D4ACB8_RAT	tr|G3WC16|G3WC16_SARHA	tr|F1NEF2|F1NEF2_CHICK	tr|G1KA10|G1KA10_ANOCA	tr|A0A6I8RB77|A0A6I8RB77_XENTR	tr|Q7ZU96|Q7ZU96_DANRE	tr|H2V3Z3|H2V3Z3_TAKRU	TCPQ_HUMAN	n	n	0.68
164	sp|P40227|TCPZ_HUMAN	tr|H2QUL9|H2QUL9_PANTR	sp|P80317|TCPZ_MOUSE	tr|Q3MHS9|Q3MHS9_RAT	tr|G3VX20|G3VX20_SARHA	sp|Q5ZJ54|TCPZ_CHICK	tr|H9GJS5|H9GJS5_ANOCA	tr|F7B0S0|F7B0S0_XENTR	tr|Q7ZYX4|Q7ZYX4_DANRE	tr|H2TM61|H2TM61_TAKRU	TCPZ_HUMAN	n	n	0.68
165	sp|P04216|THY1_HUMAN	tr|H2Q4Y7|H2Q4Y7_PANTR	sp|P01831|THY1_MOUSE	sp|P01830|THY1_RAT	tr|G3VUH7|G3VUH7_SARHA	tr|E1C6J9|E1C6J9_CHICK	tr|R4GB96|R4GB96_ANOCA	tr|F6T290|F6T290_XENTR	-	-	THY1_HUMAN	n	n	0.68
166	sp|O14773|TPP1_HUMAN	sp|Q5IS74|TPP1_PANTR	sp|O89023|TPP1_MOUSE	tr|Q642E6|Q642E6_RAT	tr|G3W6M3|G3W6M3_SARHA	tr|A0A1D5P1E1|A0A1D5P1E1_CHICK	tr|H9GKY7|H9GKY7_ANOCA	-	tr|A0A493VU28|A0A493VU28_DANRE	tr|A0A674NL74|A0A674NL74_TAKRU	TPP1_HUMAN	n	n	0.68
167	sp|P21796|VDAC1_HUMAN	tr|H2QRH5|H2QRH5_PANTR	sp|Q60932|VDAC1_MOUSE	sp|Q9Z2L0|VDAC1_RAT	tr|G3WYY4|G3WYY4_SARHA	tr|E1BYN7|E1BYN7_CHICK	tr|G1KB85|G1KB85_ANOCA	tr|Q28HL9|Q28HL9_XENTR	tr|Q6NWC1|Q6NWC1_DANRE	tr|H2T2L9|H2T2L9_TAKRU	VDAC1_HUMAN	n	n	0.68
168	tr|A0A0A0MR02|A0A0A0MR02_HUMAN	tr|H2RHS4|H2RHS4_PANTR	tr|G3UX26|G3UX26_MOUSE	sp|P81155|VDAC2_RAT	tr|G3WF91|G3WF91_SARHA	tr|Q9I9D1|Q9I9D1_CHICK	tr|H9GE18|H9GE18_ANOCA	tr|Q07G51|Q07G51_XENTR	tr|Q8AWD0|Q8AWD0_DANRE	tr|A0A674NFE9|A0A674NFE9_TAKRU	VDAC2_HUMAN	n	n	0.68
169	sp|Q9Y277|VDAC3_HUMAN	tr|K7CAB0|K7CAB0_PANTR	tr|J3QMG3|J3QMG3_MOUSE	tr|A0A0G2JSR0|A0A0G2JSR0_RAT	tr|G3X0H2|G3X0H2_SARHA	tr|A0A1L1RZW1|A0A1L1RZW1_CHICK	tr|H9GJG4|H9GJG4_ANOCA	tr|A0A6I8SVA9|A0A6I8SVA9_XENTR	tr|Q8AWD0|Q8AWD0_DANRE	-	VDAC3_HUMAN	n	n	0.68
170	sp|P12956|XRCC6_HUMAN	tr|H2R209|H2R209_PANTR	tr|A0A0R4J187|A0A0R4J187_MOUSE	tr|Q6AZ64|Q6AZ64_RAT	tr|G3WB04|G3WB04_SARHA	tr|F1NED5|F1NED5_CHICK	tr|G1KCX9|G1KCX9_ANOCA	tr|A0A6I8SU75|A0A6I8SU75_XENTR	tr|F1QZ60|F1QZ60_DANRE	tr|H2V3E6|H2V3E6_TAKRU	XRCC6_HUMAN	n	n	0.68
171	sp|Q9UKV8|AGO2_HUMAN	tr|H2QWS0|H2QWS0_PANTR	sp|Q8CJG0|AGO2_MOUSE	tr|F1LRP7|F1LRP7_RAT	tr|G3W6U2|G3W6U2_SARHA	tr|A0A1D5NTU6|A0A1D5NTU6_CHICK	tr|G1K8D5|G1K8D5_ANOCA	tr|F6WWZ3|F6WWZ3_XENTR	tr|E7EXY4|E7EXY4_DANRE	tr|A0A674NG33|A0A674NG33_TAKRU	AGO2_HUMAN	n	n	0.65
172	tr|B9EGL1|B9EGL1_HUMAN	tr|K7D6R2|K7D6R2_PANTR	tr|A0A338P6I6|A0A338P6I6_MOUSE	tr|A0A0G2K7F5|A0A0G2K7F5_RAT	tr|G3W2S5|G3W2S5_SARHA	tr|E1BT38|E1BT38_CHICK	tr|H9GLS2|H9GLS2_ANOCA	tr|A0A6I8SVB2|A0A6I8SVB2_XENTR	tr|F1QCS0|F1QCS0_DANRE	tr|H2V1N1|H2V1N1_TAKRU	DLG4_HUMAN	n	y	0.65
173	sp|P09429|HMGB1_HUMAN	tr|A0A2J8MLR6|A0A2J8MLR6_PANTR	tr|A0A0J9YUZ4|A0A0J9YUZ4_MOUSE	tr|D3ZXR5|D3ZXR5_RAT	tr|G3WM40|G3WM40_SARHA	sp|Q9YH06|HMGB1_CHICK	tr|G1KDK8|G1KDK8_ANOCA	tr|F7BJ38|F7BJ38_XENTR	tr|X1WFI9|X1WFI9_DANRE	tr|A0A674NKH9|A0A674NKH9_TAKRU	HMGB1_HUMAN	n	n	0.65
174	sp|Q96J02|ITCH_HUMAN	tr|K7BGN1|K7BGN1_PANTR	sp|Q8C863|ITCH_MOUSE	tr|A0A0G2K9T1|A0A0G2K9T1_RAT	tr|G3WYP2|G3WYP2_SARHA	tr|A0A1D5PQP3|A0A1D5PQP3_CHICK	tr|G1KIS2|G1KIS2_ANOCA	tr|F6YYJ4|F6YYJ4_XENTR	tr|U6C7X6|U6C7X6_DANRE	tr|H2VDA5|H2VDA5_TAKRU	ITCH_HUMAN	y	n	0.65	5
175	sp|O60291|MGRN1_HUMAN	tr|H2RCV5|H2RCV5_PANTR	sp|Q9D074|MGRN1_MOUSE	tr|D3ZEH9|D3ZEH9_RAT	tr|G3W2V6|G3W2V6_SARHA	tr|A0A1D5PJN3|A0A1D5PJN3_CHICK	tr|H9G9K4|H9G9K4_ANOCA	tr|A0A6I8R1Q1|A0A6I8R1Q1_XENTR	tr|G1K2Q0|G1K2Q0_DANRE	tr|H2TY57|H2TY57_TAKRU	MGRN1_HUMAN	n	n	0.65
176	sp|Q86TM6|SYVN1_HUMAN	tr|A0A2I3SQG6|A0A2I3SQG6_PANTR	tr|A0A0R4J1R1|A0A0R4J1R1_MOUSE	tr|F7FG68|F7FG68_RAT	tr|G3VCH3|G3VCH3_SARHA	tr|F1NBB7|F1NBB7_CHICK	tr|H9GFZ4|H9GFZ4_ANOCA	tr|A0A6I8PX52|A0A6I8PX52_XENTR	tr|A5PMC1|A5PMC1_DANRE	tr|H2RQN0|H2RQN0_TAKRU	SYVN1_HUMAN	n	n	0.65
177	sp|P31946|1433B_HUMAN	tr|A0A2J8MKA4|A0A2J8MKA4_PANTR	sp|Q9CQV8|1433B_MOUSE	sp|P35213|1433B_RAT	tr|G3WCJ6|G3WCJ6_SARHA	sp|Q5ZLQ6|1433B_CHICK	tr|G1KLJ0|G1KLJ0_ANOCA	tr|A0A6I8RCZ0|A0A6I8RCZ0_XENTR	sp|Q7T356|143BB_DANRE	tr|H2TT57|H2TT57_TAKRU	1433B_HUMAN	n	n	0.63
178	tr|E7EVC7|E7EVC7_HUMAN	tr|K7A431|K7A431_PANTR	sp|Q8C0J2|A16L1_MOUSE	tr|D3ZFK6|D3ZFK6_RAT	tr|G3VQ52|G3VQ52_SARHA	tr|E1BYR9|E1BYR9_CHICK	tr|R4G9G5|R4G9G5_ANOCA	tr|F7AQY4|F7AQY4_XENTR	tr|A0A0R4IP97|A0A0R4IP97_DANRE	-	A16L1_HUMAN	n	n	0.63
179	sp|P28330|ACADL_HUMAN	tr|H2QJC0|H2QJC0_PANTR	tr|A0A0R4J083|A0A0R4J083_MOUSE	sp|P15650|ACADL_RAT	tr|G3VCA3|G3VCA3_SARHA	tr|F1NC38|F1NC38_CHICK	tr|G1KKG3|G1KKG3_ANOCA	tr|L7N3M8|L7N3M8_XENTR	tr|A3KQR0|A3KQR0_DANRE	tr|H2UQX7|H2UQX7_TAKRU	ACADL_HUMAN	n	n	0.63
180	sp|Q9UEY8|ADDG_HUMAN	tr|H2R3Y3|H2R3Y3_PANTR	sp|Q9QYB5|ADDG_MOUSE	tr|G3V9D7|G3V9D7_RAT	tr|G3WTH2|G3WTH2_SARHA	tr|F1NEA1|F1NEA1_CHICK	tr|G1KF70|G1KF70_ANOCA	tr|A0A6I8SSA2|A0A6I8SSA2_XENTR	tr|Q1LUP2|Q1LUP2_DANRE	tr|A0A674P5C2|A0A674P5C2_TAKRU	ADDG_HUMAN	n	n	0.63
181	tr|J3KPS3|J3KPS3_HUMAN	tr|G2HIW1|G2HIW1_PANTR	tr|Q9CPQ9|Q9CPQ9_MOUSE	tr|Q6AY07|Q6AY07_RAT	tr|G3WAK9|G3WAK9_SARHA	tr|R4GM10|R4GM10_CHICK	tr|H9GLQ2|H9GLQ2_ANOCA	tr|Q6GL64|Q6GL64_XENTR	tr|Q803Q7|Q803Q7_DANRE	tr|H2V3Y5|H2V3Y5_TAKRU	ALDOA_HUMAN	n	n	0.63
182	sp|P23109|AMPD1_HUMAN	tr|H2PZQ6|H2PZQ6_PANTR	sp|Q3V1D3|AMPD1_MOUSE	sp|P10759|AMPD1_RAT	tr|G3W6A4|G3W6A4_SARHA	tr|F1P0N2|F1P0N2_CHICK	tr|G1KBG7|G1KBG7_ANOCA	tr|A0A6I8SPQ7|A0A6I8SPQ7_XENTR	tr|Q6P3G5|Q6P3G5_DANRE	tr|H2T227|H2T227_TAKRU	AMPD1_HUMAN	n	n	0.63
183	sp|Q16853|AOC3_HUMAN	tr|H2R9Q9|H2R9Q9_PANTR	sp|O70423|AOC3_MOUSE	sp|O08590|AOC3_RAT	tr|G3W0I7|G3W0I7_SARHA	tr|A0A1L1RRS1|A0A1L1RRS1_CHICK	tr|G1KP27|G1KP27_ANOCA	tr|A0A6I8SX96|A0A6I8SX96_XENTR	tr|F1R2V0|F1R2V0_DANRE	tr|H2T7H3|H2T7H3_TAKRU	AOC3_HUMAN	n	n	0.63
184	tr|G5E9Y1|G5E9Y1_HUMAN	tr|K6ZGE2|K6ZGE2_PANTR	tr|Q3TIZ5|Q3TIZ5_MOUSE	sp|P46933|APBB1_RAT	tr|G3WWW7|G3WWW7_SARHA	tr|A0A3Q2U9R8|A0A3Q2U9R8_CHICK	tr|G1KNA4|G1KNA4_ANOCA	tr|F6XYY3|F6XYY3_XENTR	tr|A0A2R8RQQ3|A0A2R8RQQ3_DANRE	tr|H2UE28|H2UE28_TAKRU	APBB2_HUMAN	y	n	0.63	4
185	tr|G3V1C3|G3V1C3_HUMAN	tr|H2Q3F8|H2Q3F8_PANTR	sp|O35841|API5_MOUSE	tr|B1WC49|B1WC49_RAT	tr|G3X3R9|G3X3R9_SARHA	sp|Q5ZMW3|API5_CHICK	tr|G1KRG2|G1KRG2_ANOCA	tr|A0A6I8SNC2|A0A6I8SNC2_XENTR	tr|R4GDP5|R4GDP5_DANRE	tr|H2UQK8|H2UQK8_TAKRU	API5_HUMAN	n	n	0.63
186	sp|P05026|AT1B1_HUMAN	sp|A5A6J8|AT1B1_PANTR	sp|P14094|AT1B1_MOUSE	sp|P07340|AT1B1_RAT	tr|G3VSL3|G3VSL3_SARHA	tr|F1NSV6|F1NSV6_CHICK	tr|G1KKE3|G1KKE3_ANOCA	tr|Q5CZK9|Q5CZK9_XENTR	tr|Q9DGL3|Q9DGL3_DANRE	tr|A0A674NA20|A0A674NA20_TAKRU	AT1B1_HUMAN	n	n	0.63
187	sp|O94817|ATG12_HUMAN	tr|H2R5G2|H2R5G2_PANTR	sp|Q9CQY1|ATG12_MOUSE	sp|Q2TBJ5|ATG12_RAT	tr|G3VNI9|G3VNI9_SARHA	tr|F1P145|F1P145_CHICK	tr|H9GDF3|H9GDF3_ANOCA	-	tr|F1Q9E0|F1Q9E0_DANRE	tr|A0A674P1N5|A0A674P1N5_TAKRU	ATG12_HUMAN	n	n	0.63
188	sp|P30049|ATPD_HUMAN	tr|H2QEU1|H2QEU1_PANTR	sp|Q9D3D9|ATPD_MOUSE	tr|G3V7Y3|G3V7Y3_RAT	tr|G3VFV0|G3VFV0_SARHA	tr|A0A1D5NW93|A0A1D5NW93_CHICK	tr|H9G5Z9|H9G5Z9_ANOCA	-	tr|Q1LVG7|Q1LVG7_DANRE	tr|H2VAT0|H2VAT0_TAKRU	ATPD_HUMAN	n	n	0.63
189	sp|P48047|ATPO_HUMAN	tr|H2QKZ4|H2QKZ4_PANTR	sp|Q9DB20|ATPO_MOUSE	sp|Q06647|ATPO_RAT	tr|G3VBA6|G3VBA6_SARHA	tr|A0A1D5P810|A0A1D5P810_CHICK	tr|G1KDI0|G1KDI0_ANOCA	tr|F6VQ04|F6VQ04_XENTR	tr|Q6DRD1|Q6DRD1_DANRE	tr|A0A674N7X8|A0A674N7X8_TAKRU	ATPO_HUMAN	n	n	0.63
190	sp|O15169|AXIN1_HUMAN	tr|H2R1H5|H2R1H5_PANTR	tr|E9QMJ8|E9QMJ8_MOUSE	sp|O70239|AXIN1_RAT	tr|G3VMF4|G3VMF4_SARHA	tr|A0A1D5P395|A0A1D5P395_CHICK	tr|H9GM79|H9GM79_ANOCA	tr|F7CNN0|F7CNN0_XENTR	tr|A0A0R4II61|A0A0R4II61_DANRE	tr|H2U944|H2U944_TAKRU	AXIN1_HUMAN	n	n	0.63
191	sp|Q9UQB8|BAIP2_HUMAN	tr|H2QE18|H2QE18_PANTR	tr|B1AZ46|B1AZ46_MOUSE	sp|Q6GMN2|BAIP2_RAT	tr|G3VMG5|G3VMG5_SARHA	tr|A0A1D5PBT7|A0A1D5PBT7_CHICK	tr|G1KR63|G1KR63_ANOCA	tr|F7BK39|F7BK39_XENTR	tr|F1QB08|F1QB08_DANRE	tr|H2TEH3|H2TEH3_TAKRU	BAIP2_HUMAN	n	y	0.63
192	sp|Q9NRL2|BAZ1A_HUMAN	tr|A0A2J8MHY0|A0A2J8MHY0_PANTR	tr|G3UWZ0|G3UWZ0_MOUSE	tr|F1M4U9|F1M4U9_RAT	tr|G3VIS4|G3VIS4_SARHA	-	tr|G1KAL1|G1KAL1_ANOCA	tr|A0A6I8PW81|A0A6I8PW81_XENTR	tr|F1QD11|F1QD11_DANRE	tr|H2T1N7|H2T1N7_TAKRU	BAZ1A_HUMAN	n	n	0.63
193	sp|P46663|BKRB1_HUMAN	tr|H2R972|H2R972_PANTR	sp|Q61125|BKRB1_MOUSE	sp|P97583|BKRB1_RAT	tr|G3VUF0|G3VUF0_SARHA	tr|Q38Q38|Q38Q38_CHICK	tr|G1KNH5|G1KNH5_ANOCA	tr|B3DLC0|B3DLC0_XENTR	tr|F1RAA0|F1RAA0_DANRE	tr|H2UCA3|H2UCA3_TAKRU	BKRB1_HUMAN	n	n	0.63
194	sp|O75150|BRE1B_HUMAN	tr|K7B594|K7B594_PANTR	sp|Q3U319|BRE1B_MOUSE	sp|Q8CJB9|BRE1B_RAT	tr|G3W7I2|G3W7I2_SARHA	tr|F1N9A6|F1N9A6_CHICK	tr|H9GI63|H9GI63_ANOCA	tr|A0A6I8RMF9|A0A6I8RMF9_XENTR	tr|F1QXU6|F1QXU6_DANRE	tr|H2UTP3|H2UTP3_TAKRU	BRE1B_HUMAN	n	n	0.63
195	tr|E7ETZ4|E7ETZ4_HUMAN	tr|H2QU76|H2QU76_PANTR	sp|Q91VK1|BZW2_MOUSE	sp|Q9WTT7|BZW2_RAT	tr|G3VP75|G3VP75_SARHA	tr|F1NM03|F1NM03_CHICK	tr|G1KMQ9|G1KMQ9_ANOCA	tr|F6ZSE7|F6ZSE7_XENTR	sp|Q1LUC1|BZW2_DANRE	tr|H2SM00|H2SM00_TAKRU	BZW2_HUMAN	n	n	0.63
196	sp|Q9P296|C5AR2_HUMAN	tr|A0A2J8K1P1|A0A2J8K1P1_PANTR	tr|E9QQ21|E9QQ21_MOUSE	sp|Q695P6|C5AR2_RAT	tr|G3VEJ0|G3VEJ0_SARHA	tr|A0A3Q2TUM9|A0A3Q2TUM9_CHICK	tr|H9G8H5|H9G8H5_ANOCA	tr|F6R1W7|F6R1W7_XENTR	tr|F1QRX5|F1QRX5_DANRE	tr|H2RK83|H2RK83_TAKRU	C5ARL_HUMAN	n	n	0.63
197	sp|P54289|CA2D1_HUMAN	tr|H2R2A6|H2R2A6_PANTR	tr|E9Q1X8|E9Q1X8_MOUSE	tr|Q9ERS3|Q9ERS3_RAT	tr|G3WGR8|G3WGR8_SARHA	tr|E1BST5|E1BST5_CHICK	tr|G1KNB8|G1KNB8_ANOCA	tr|F6ZS10|F6ZS10_XENTR	tr|Q5TZ68|Q5TZ68_DANRE	tr|H2UCV4|H2UCV4_TAKRU	CA2D1_HUMAN	n	n	0.63
198	sp|P55290|CAD13_HUMAN	tr|K7DFV8|K7DFV8_PANTR	sp|Q9WTR5|CAD13_MOUSE	tr|Q8R490|Q8R490_RAT	tr|G3W4J2|G3W4J2_SARHA	sp|P33150|CAD13_CHICK	tr|G1KKW9|G1KKW9_ANOCA	tr|F6RM56|F6RM56_XENTR	tr|F1R6D1|F1R6D1_DANRE	-	CAD13_HUMAN	n	n	0.63
199	sp|Q96EE4|CC126_HUMAN	tr|H2QU98|H2QU98_PANTR	sp|Q8BIS8|CC126_MOUSE	tr|B5DEZ3|B5DEZ3_RAT	tr|G3VQA0|G3VQA0_SARHA	tr|E1BS45|E1BS45_CHICK	tr|G1KNU9|G1KNU9_ANOCA	-	tr|Q0P3Y5|Q0P3Y5_DANRE	tr|H2SVG6|H2SVG6_TAKRU	CC126_HUMAN	n	n	0.63
200	tr|E7EU05|E7EU05_HUMAN	tr|A0A2I3SCG4|A0A2I3SCG4_PANTR	sp|Q08857|CD36_MOUSE	tr|Q6IMX5|Q6IMX5_RAT	tr|G3W326|G3W326_SARHA	tr|F1NER9|F1NER9_CHICK	tr|G1KRS5|G1KRS5_ANOCA	tr|F6Y1I4|F6Y1I4_XENTR	tr|Q6DHC7|Q6DHC7_DANRE	tr|H2V177|H2V177_TAKRU	CD36_HUMAN	n	n	0.63
201	sp|Q7Z7K6|CENPV_HUMAN	tr|H2QCB8|H2QCB8_PANTR	sp|Q9CXS4|CENPV_MOUSE	tr|D4A9A3|D4A9A3_RAT	tr|G3WI25|G3WI25_SARHA	tr|F1NQ58|F1NQ58_CHICK	-	tr|A4IGK7|A4IGK7_XENTR	-	tr|H2RNA1|H2RNA1_TAKRU	CENPV_HUMAN	n	n	0.63
202	sp|Q96MT8|CEP63_HUMAN	tr|H2QNF1|H2QNF1_PANTR	tr|F8VPJ7|F8VPJ7_MOUSE	tr|A0A0G2JXF3|A0A0G2JXF3_RAT	tr|G3VXX7|G3VXX7_SARHA	sp|P0CB05|CEP63_CHICK	tr|G1KJ28|G1KJ28_ANOCA	tr|F6XAY7|F6XAY7_XENTR	tr|F1QCU5|F1QCU5_DANRE	-	CEP63_HUMAN	n	n	0.63
203	sp|P10809|CH60_HUMAN	tr|A0A2I3RAU3|A0A2I3RAU3_PANTR	sp|P63038|CH60_MOUSE	sp|P63039|CH60_RAT	tr|G3WZS7|G3WZS7_SARHA	sp|Q5ZL72|CH60_CHICK	tr|H9GFC4|H9GFC4_ANOCA	tr|A0A6I8S807|A0A6I8S807_XENTR	tr|Q803B0|Q803B0_DANRE	tr|H2USE5|H2USE5_TAKRU	CH60_HUMAN	n	n	0.63
204	sp|Q9NX63|MIC19_HUMAN	tr|H2QVE3|H2QVE3_PANTR	sp|Q9CRB9|MIC19_MOUSE	tr|D3ZUX5|D3ZUX5_RAT	tr|G3WZ82|G3WZ82_SARHA	tr|A0A1L1RNV8|A0A1L1RNV8_CHICK	tr|R4GB12|R4GB12_ANOCA	tr|A0A6I8R547|A0A6I8R547_XENTR	tr|A0A0R4IUL1|A0A0R4IUL1_DANRE	tr|H2UVS7|H2UVS7_TAKRU	CHCH3_HUMAN	n	n	0.63
205	sp|Q9H444|CHM4B_HUMAN	tr|K7ARG0|K7ARG0_PANTR	sp|Q9D8B3|CHM4B_MOUSE	tr|M0RCH6|M0RCH6_RAT	tr|G3WVB5|G3WVB5_SARHA	sp|Q5ZHP5|CHM4B_CHICK	tr|G1KIA2|G1KIA2_ANOCA	tr|A0A6I8PRH5|A0A6I8PRH5_XENTR	tr|F1R9G6|F1R9G6_DANRE	tr|A0A674MI59|A0A674MI59_TAKRU	CHM4B_HUMAN	n	n	0.63
206	tr|B4DJV2|B4DJV2_HUMAN	tr|K7BWL5|K7BWL5_PANTR	tr|Q80X68|Q80X68_MOUSE	tr|G3V936|G3V936_RAT	tr|G3VC49|G3VC49_SARHA	tr|A0A1D5PLS2|A0A1D5PLS2_CHICK	tr|G1KGV0|G1KGV0_ANOCA	tr|F7B6X6|F7B6X6_XENTR	tr|B2GTW6|B2GTW6_DANRE	tr|H2UPT3|H2UPT3_TAKRU	CISY_HUMAN	n	n	0.63
207	sp|Q7Z460|CLAP1_HUMAN	tr|H2QIN1|H2QIN1_PANTR	tr|E9QKH0|E9QKH0_MOUSE	tr|F1LNR1|F1LNR1_RAT	tr|G3WGQ5|G3WGQ5_SARHA	tr|E1BVC3|E1BVC3_CHICK	tr|G1KD38|G1KD38_ANOCA	sp|A1A5G0|CLAP1_XENTR	tr|F1R253|F1R253_DANRE	tr|A0A674PL05|A0A674PL05_TAKRU	CLAP1_HUMAN	n	n	0.63
208	sp|P53618|COPB_HUMAN	tr|H2Q377|H2Q377_PANTR	sp|Q9JIF7|COPB_MOUSE	sp|P23514|COPB_RAT	tr|G3WSR6|G3WSR6_SARHA	sp|Q5ZIA5|COPB_CHICK	tr|H9GJ08|H9GJ08_ANOCA	tr|A0A6I8SA66|A0A6I8SA66_XENTR	sp|Q66HV4|COPB_DANRE	tr|A0A3B5K8W0|A0A3B5K8W0_TAKRU	COPB_HUMAN	n	n	0.63
209	sp|Q92523|CPT1B_HUMAN	tr|H2R3K5|H2R3K5_PANTR	sp|Q924X2|CPT1B_MOUSE	sp|Q63704|CPT1B_RAT	tr|G3VLF8|G3VLF8_SARHA	tr|Q6B842|Q6B842_CHICK	tr|H9G4Q4|H9G4Q4_ANOCA	-	tr|K7DY29|K7DY29_DANRE	tr|H2UEH8|H2UEH8_TAKRU	CPT1B_HUMAN	n	n	0.63
210	sp|Q9Y2S2|CRYL1_HUMAN	tr|H2Q793|H2Q793_PANTR	sp|Q99KP3|CRYL1_MOUSE	sp|Q811X6|CRYL1_RAT	tr|G3W8Q9|G3W8Q9_SARHA	tr|F1P156|F1P156_CHICK	tr|G1KAH7|G1KAH7_ANOCA	tr|A0A6I8S7X9|A0A6I8S7X9_XENTR	tr|B0UYA3|B0UYA3_DANRE	tr|H2UTJ4|H2UTJ4_TAKRU	CRYL1_HUMAN	n	n	0.63
211	tr|A0A0A0MTN0|A0A0A0MTN0_HUMAN	tr|H2Q1T3|H2Q1T3_PANTR	sp|Q9D4H8|CUL2_MOUSE	tr|D4A0H4|D4A0H4_RAT	tr|G3WYU5|G3WYU5_SARHA	tr|F1N829|F1N829_CHICK	tr|G1K8W4|G1K8W4_ANOCA	tr|F6UW75|F6UW75_XENTR	tr|E9QCA9|E9QCA9_DANRE	tr|H2TZ12|H2TZ12_TAKRU	CUL2_HUMAN	n	n	0.63
212	sp|Q93034|CUL5_HUMAN	tr|H2Q4P8|H2Q4P8_PANTR	tr|G3X914|G3X914_MOUSE	tr|A0A0H2UHG3|A0A0H2UHG3_RAT	tr|G3WFH2|G3WFH2_SARHA	tr|A0A1D5NYI5|A0A1D5NYI5_CHICK	tr|H9GB36|H9GB36_ANOCA	tr|Q0D2D8|Q0D2D8_XENTR	tr|F1REN0|F1REN0_DANRE	tr|H2TRY2|H2TRY2_TAKRU	CUL5_HUMAN	n	n	0.63
213	sp|Q13561|DCTN2_HUMAN	tr|K7DHR4|K7DHR4_PANTR	sp|Q99KJ8|DCTN2_MOUSE	tr|A0A0G2JUC7|A0A0G2JUC7_RAT	tr|G3VZL1|G3VZL1_SARHA	tr|A0A1D5PTE2|A0A1D5PTE2_CHICK	tr|H9GBX8|H9GBX8_ANOCA	sp|Q5FW42|DCTN2_XENTR	tr|F1QA97|F1QA97_DANRE	tr|H2UKP3|H2UKP3_TAKRU	DCTN2_HUMAN	n	n	0.63
214	sp|Q9NVH1|DJC11_HUMAN	tr|K7BJ24|K7BJ24_PANTR	sp|Q5U458|DJC11_MOUSE	tr|B1WBY5|B1WBY5_RAT	tr|G3W1W3|G3W1W3_SARHA	tr|F1NUM7|F1NUM7_CHICK	-	tr|G1K3C8|G1K3C8_XENTR	tr|H9GYR4|H9GYR4_DANRE	tr|H2UC36|H2UC36_TAKRU	DJC11_HUMAN	n	n	0.63
215	sp|Q5F1R6|DJC21_HUMAN	tr|K7D2X2|K7D2X2_PANTR	sp|E9Q8D0|DJC21_MOUSE	tr|A0A0G2QC19|A0A0G2QC19_RAT	tr|G3WA29|G3WA29_SARHA	-	tr|H9GQ08|H9GQ08_ANOCA	tr|L7N2S9|L7N2S9_XENTR	tr|A0A0R4IWR3|A0A0R4IWR3_DANRE	tr|H2TX78|H2TX78_TAKRU	DJC21_HUMAN	n	n	0.63
216	sp|P09622|DLDH_HUMAN	tr|K7DCW7|K7DCW7_PANTR	sp|O08749|DLDH_MOUSE	sp|Q6P6R2|DLDH_RAT	tr|G3VMS5|G3VMS5_SARHA	tr|Q5ZM32|Q5ZM32_CHICK	tr|G1KR13|G1KR13_ANOCA	tr|F6SQ66|F6SQ66_XENTR	tr|Q6TNU6|Q6TNU6_DANRE	tr|H2V079|H2V079_TAKRU	DLDH_HUMAN	n	n	0.63
217	sp|P31689|DNJA1_HUMAN	tr|G2HHH7|G2HHH7_PANTR	sp|P63037|DNJA1_MOUSE	sp|P63036|DNJA1_RAT	tr|G3WGD1|G3WGD1_SARHA	tr|Q5ZJV3|Q5ZJV3_CHICK	tr|H9G7Q2|H9G7Q2_ANOCA	tr|F6PYB3|F6PYB3_XENTR	tr|F1QTK7|F1QTK7_DANRE	tr|H2U3P8|H2U3P8_TAKRU	DNJA1_HUMAN	n	n	0.63
218	sp|Q96EY1|DNJA3_HUMAN	tr|K7B1X7|K7B1X7_PANTR	sp|Q99M87|DNJA3_MOUSE	tr|A0A0G2K5E4|A0A0G2K5E4_RAT	tr|G3W7M4|G3W7M4_SARHA	tr|F1NNE0|F1NNE0_CHICK	tr|H9G9G4|H9G9G4_ANOCA	tr|F7C9M5|F7C9M5_XENTR	tr|Q7ZUW0|Q7ZUW0_DANRE	tr|H2SVZ5|H2SVZ5_TAKRU	DNJA3_HUMAN	n	n	0.63
219	sp|P25685|DNJB1_HUMAN	tr|K7DG97|K7DG97_PANTR	sp|Q9QYJ3|DNJB1_MOUSE	tr|B0K030|B0K030_RAT	tr|G3VMT9|G3VMT9_SARHA	tr|A0A3Q2UAA1|A0A3Q2UAA1_CHICK	tr|G1KTF1|G1KTF1_ANOCA	tr|Q66IK3|Q66IK3_XENTR	tr|B8JM56|B8JM56_DANRE	tr|H2U778|H2U778_TAKRU	DNJB1_HUMAN	n	n	0.63
220	sp|Q9NNZ3|DNJC4_HUMAN	tr|H2Q3Z1|H2Q3Z1_PANTR	tr|K3W4M1|K3W4M1_MOUSE	tr|A0A0G2JTP0|A0A0G2JTP0_RAT	-	-	tr|R4GD81|R4GD81_ANOCA	tr|F6UY99|F6UY99_XENTR	tr|Q7ZUS6|Q7ZUS6_DANRE	tr|A0A6D2XIE3|A0A6D2XIE3_TAKRU	DNJC4_HUMAN	n	n	0.63
221	tr|A6NIW2|A6NIW2_HUMAN	tr|K7C5A1|K7C5A1_PANTR	sp|A2AF47|DOC11_MOUSE	tr|F1LQ91|F1LQ91_RAT	tr|G3WC53|G3WC53_SARHA	tr|F1N9K4|F1N9K4_CHICK	tr|H9G9U5|H9G9U5_ANOCA	tr|A0A6I8SJK6|A0A6I8SJK6_XENTR	tr|F1Q4T0|F1Q4T0_DANRE	tr|A0A674PPQ0|A0A674PPQ0_TAKRU	DOC11_HUMAN	n	n	0.63
222	tr|A0A0A0MSY4|A0A0A0MSY4_HUMAN	tr|H2RBC7|H2RBC7_PANTR	tr|F8VPN7|F8VPN7_MOUSE	tr|F1LSM8|F1LSM8_RAT	tr|G3VSN3|G3VSN3_SARHA	tr|E1BR01|E1BR01_CHICK	tr|R4GBF5|R4GBF5_ANOCA	tr|F7BCR0|F7BCR0_XENTR	tr|X1WEB9|X1WEB9_DANRE	tr|H2V5K9|H2V5K9_TAKRU	DOCK9_HUMAN	n	n	0.63
223	sp|Q7L190|DPPA4_HUMAN	tr|A0A2I3T7J7|A0A2I3T7J7_PANTR	sp|Q8CCG4|DPPA4_MOUSE	tr|A0A096MIU9|A0A096MIU9_RAT	tr|G3WYL4|G3WYL4_SARHA	-	-	-	-	-	DPPA4_HUMAN	n	n	0.63
224	sp|Q9Y6W6|DUS10_HUMAN	tr|K7AQB9|K7AQB9_PANTR	sp|Q9ESS0|DUS10_MOUSE	tr|D3ZBG7|D3ZBG7_RAT	tr|G3WAZ2|G3WAZ2_SARHA	tr|F1NXH3|F1NXH3_CHICK	tr|G1KA87|G1KA87_ANOCA	tr|F6YK94|F6YK94_XENTR	tr|A0A0R4I9C9|A0A0R4I9C9_DANRE	tr|A0A3B5KKU8|A0A3B5KKU8_TAKRU	DUS10_HUMAN	n	n	0.63
225	tr|A0A0U1RQP1|A0A0U1RQP1_HUMAN	tr|H2RDH9|H2RDH9_PANTR	tr|A0A0J9YUN4|A0A0J9YUN4_MOUSE	sp|P21575|DYN1_RAT	tr|G3VWD5|G3VWD5_SARHA	tr|E1BXY4|E1BXY4_CHICK	tr|H9GCG0|H9GCG0_ANOCA	tr|F6V9Z8|F6V9Z8_XENTR	tr|F8W429|F8W429_DANRE	tr|H2VEY6|H2VEY6_TAKRU	DYN1_HUMAN	n	n	0.63
226	sp|P50570|DYN2_HUMAN	tr|K7CG09|K7CG09_PANTR	tr|Q3TCR7|Q3TCR7_MOUSE	tr|A0A0A0MY49|A0A0A0MY49_RAT	tr|G3VWD5|G3VWD5_SARHA	tr|A0A1D5PP94|A0A1D5PP94_CHICK	tr|G1KR95|G1KR95_ANOCA	tr|F6VB20|F6VB20_XENTR	tr|T1SXK0|T1SXK0_DANRE	tr|H2UBF3|H2UBF3_TAKRU	DYN2_HUMAN	n	n	0.63
227	tr|A0A0C4DH22|A0A0C4DH22_HUMAN	tr|H2QKA1|H2QKA1_PANTR	tr|A2AUK8|A2AUK8_MOUSE	tr|D4A9L5|D4A9L5_RAT	tr|G3VML4|G3VML4_SARHA	tr|A0A1D5PJJ2|A0A1D5PJJ2_CHICK	tr|H9G5V4|H9G5V4_ANOCA	tr|F6T7A0|F6T7A0_XENTR	tr|E7FEE9|E7FEE9_DANRE	tr|H2UAZ4|H2UAZ4_TAKRU	E41L1_HUMAN	n	n	0.63
228	tr|A0A2R8Y860|A0A2R8Y860_HUMAN	tr|A0A2J8P3L2|A0A2J8P3L2_PANTR	tr|A2APL5|A2APL5_MOUSE	sp|P31596|EAA2_RAT	tr|G3VL67|G3VL67_SARHA	tr|Q5ZJ18|Q5ZJ18_CHICK	tr|G1KCV6|G1KCV6_ANOCA	tr|F6Y4X4|F6Y4X4_XENTR	tr|Q6PH15|Q6PH15_DANRE	-	EAA2_HUMAN	n	n	0.63
229	tr|H0YFD6|H0YFD6_HUMAN	tr|H2QHK4|H2QHK4_PANTR	sp|Q8BMS1|ECHA_MOUSE	sp|Q64428|ECHA_RAT	tr|G3WMD5|G3WMD5_SARHA	tr|F1NI29|F1NI29_CHICK	tr|H9GE79|H9GE79_ANOCA	tr|F7B9I6|F7B9I6_XENTR	tr|F1QYX8|F1QYX8_DANRE	tr|H2TST0|H2TST0_TAKRU	ECHA_HUMAN	n	n	0.63
230	tr|A0A1B0GV09|A0A1B0GV09_HUMAN	tr|H2R5Y8|H2R5Y8_PANTR	tr|Z4YJZ7|Z4YJZ7_MOUSE	tr|D4A005|D4A005_RAT	tr|G3WHW7|G3WHW7_SARHA	tr|A0A3Q2U3H4|A0A3Q2U3H4_CHICK	tr|H9GIS7|H9GIS7_ANOCA	tr|F6Y2A5|F6Y2A5_XENTR	tr|F1QUP3|F1QUP3_DANRE	tr|H2TK98|H2TK98_TAKRU	EHMT1_HUMAN	n	n	0.63
231	sp|Q00013|EM55_HUMAN	tr|K7CVG7|K7CVG7_PANTR	sp|P70290|EM55_MOUSE	tr|A0A0G2JVI6|A0A0G2JVI6_RAT	tr|G3VK29|G3VK29_SARHA	sp|Q5ZJ00|EM55_CHICK	tr|H9GMH6|H9GMH6_ANOCA	tr|Q66IF9|Q66IF9_XENTR	tr|A5WV25|A5WV25_DANRE	tr|O57431|O57431_TAKRU	EM55_HUMAN	n	y	0.63
232	sp|P13929|ENOB_HUMAN	tr|H2QBZ4|H2QBZ4_PANTR	sp|P21550|ENOB_MOUSE	sp|P15429|ENOB_RAT	tr|G3VUH5|G3VUH5_SARHA	tr|A0A1L1RRN7|A0A1L1RRN7_CHICK	tr|H9GAC4|H9GAC4_ANOCA	tr|F7EA92|F7EA92_XENTR	tr|Q6TH14|Q6TH14_DANRE	tr|H2TDQ7|H2TDQ7_TAKRU	ENOB_HUMAN	n	n	0.63
233	sp|Q2NKX8|ERC6L_HUMAN	tr|K7BS39|K7BS39_PANTR	sp|Q8BHK9|ERC6L_MOUSE	tr|D4A0G9|D4A0G9_RAT	tr|G3WH28|G3WH28_SARHA	tr|F1NCD0|F1NCD0_CHICK	tr|H9GQ92|H9GQ92_ANOCA	tr|A0A6I8S3L9|A0A6I8S3L9_XENTR	sp|A2BGR3|ERC6L_DANRE	tr|A0A3B5KQI8|A0A3B5KQI8_TAKRU	ERC6L_HUMAN	n	n	0.63
234	sp|P38117|ETFB_HUMAN	tr|K7CUE8|K7CUE8_PANTR	sp|Q9DCW4|ETFB_MOUSE	sp|Q68FU3|ETFB_RAT	tr|G3VPX5|G3VPX5_SARHA	-	tr|H9GGF0|H9GGF0_ANOCA	-	tr|F1R9Y9|F1R9Y9_DANRE	tr|H2SHS0|H2SHS0_TAKRU	ETFB_HUMAN	n	n	0.63
235	sp|P43268|ETV4_HUMAN	tr|H2QD52|H2QD52_PANTR	tr|A2A5C3|A2A5C3_MOUSE	tr|E9PTJ2|E9PTJ2_RAT	tr|G3W5J4|G3W5J4_SARHA	tr|A0A1D5PVC1|A0A1D5PVC1_CHICK	tr|G1KD87|G1KD87_ANOCA	tr|A0A6I8S1Q6|A0A6I8S1Q6_XENTR	tr|F1RD02|F1RD02_DANRE	tr|H2SFP8|H2SFP8_TAKRU	ETV4_HUMAN	n	n	0.63
236	sp|Q9UI08|EVL_HUMAN	tr|H2Q8X1|H2Q8X1_PANTR	tr|E9PVP4|E9PVP4_MOUSE	sp|O08719|EVL_RAT	tr|G3WRJ4|G3WRJ4_SARHA	tr|F1NYH8|F1NYH8_CHICK	tr|H9GJV7|H9GJV7_ANOCA	tr|F6RBK4|F6RBK4_XENTR	tr|Q7SZN7|Q7SZN7_DANRE	tr|H2U562|H2U562_TAKRU	EVL_HUMAN	n	n	0.63
237	tr|E7EQR4|E7EQR4_HUMAN	tr|H2R370|H2R370_PANTR	sp|P26040|EZRI_MOUSE	tr|A0A0G2K890|A0A0G2K890_RAT	tr|G3W6E9|G3W6E9_SARHA	tr|Q9YGW6|Q9YGW6_CHICK	tr|G1KD48|G1KD48_ANOCA	-	tr|Q5TZG5|Q5TZG5_DANRE	tr|A0A674MAS1|A0A674MAS1_TAKRU	EZRI_HUMAN	n	n	0.63
238	tr|G3XAE9|G3XAE9_HUMAN	tr|H2RDN3|H2RDN3_PANTR	tr|A0A1Y7VLS3|A0A1Y7VLS3_MOUSE	tr|D4ABJ6|D4ABJ6_RAT	tr|G3VT83|G3VT83_SARHA	tr|A0A1D5PXU4|A0A1D5PXU4_CHICK	tr|H9G8D4|H9G8D4_ANOCA	tr|A0A6I8SP62|A0A6I8SP62_XENTR	-	-	F179B_HUMAN	n	n	0.63
239	sp|Q96KD3|F71F1_HUMAN	tr|A0A2I3T8M2|A0A2I3T8M2_PANTR	tr|B7ZWJ6|B7ZWJ6_MOUSE	tr|F1LR05|F1LR05_RAT	tr|G3VTF3|G3VTF3_SARHA	-	-	-	-	-	F71F1_HUMAN	n	n	0.63
240	tr|B7ZM87|B7ZM87_HUMAN	tr|K7AGG6|K7AGG6_PANTR	sp|Q91Z67|SRGP2_MOUSE	sp|D4A208|SRGP2_RAT	tr|G3WY94|G3WY94_SARHA	tr|E1BZR0|E1BZR0_CHICK	tr|G1KBH9|G1KBH9_ANOCA	tr|G8JLT9|G8JLT9_XENTR	tr|A0A2R8QF16|A0A2R8QF16_DANRE	tr|A0A674PPV2|A0A674PPV2_TAKRU	FNBP2_HUMAN	n	y	0.63
241	sp|Q8N3X1|FNBP4_HUMAN	tr|H2Q3J5|H2Q3J5_PANTR	tr|A0A5F8MPU2|A0A5F8MPU2_MOUSE	tr|F1MAK1|F1MAK1_RAT	tr|G3WZS9|G3WZS9_SARHA	-	tr|G1KIY6|G1KIY6_ANOCA	-	tr|F1QGN0|F1QGN0_DANRE	tr|H2S7I7|H2S7I7_TAKRU	FNBP4_HUMAN	y	n	0.63	1
242	sp|P02792|FRIL_HUMAN	tr|H2RH68|H2RH68_PANTR	tr|Q9CPX4|Q9CPX4_MOUSE	tr|M0RCS3|M0RCS3_RAT	tr|G3VLR9|G3VLR9_SARHA	sp|P08267|FRIH_CHICK	tr|H9G9D6|H9G9D6_ANOCA	tr|Q6P8C6|Q6P8C6_XENTR	tr|Q9DDT0|Q9DDT0_DANRE	tr|A0A674PDS0|A0A674PDS0_TAKRU	FRIL_HUMAN	n	n	0.63
243	sp|Q9UJY4|GGA2_HUMAN	tr|K6ZQV6|K6ZQV6_PANTR	sp|Q6P5E6|GGA2_MOUSE	tr|G3V8F7|G3V8F7_RAT	tr|G3VWV1|G3VWV1_SARHA	tr|A0A1D5PRZ0|A0A1D5PRZ0_CHICK	tr|G1KRM5|G1KRM5_ANOCA	tr|F7CZU5|F7CZU5_XENTR	tr|A0A2R8QEJ6|A0A2R8QEJ6_DANRE	tr|H2TDS1|H2TDS1_TAKRU	GGA2_HUMAN	n	n	0.63
244	sp|Q9H4A5|GLP3L_HUMAN	tr|H2R8P1|H2R8P1_PANTR	tr|H3BJ07|H3BJ07_MOUSE	tr|A0A0G2K9Q1|A0A0G2K9Q1_RAT	tr|G3WD75|G3WD75_SARHA	tr|R4GJZ6|R4GJZ6_CHICK	tr|H9GE69|H9GE69_ANOCA	sp|Q5U4Q6|GLP3L_XENTR	tr|Q503S3|Q503S3_DANRE	tr|A0A674PPZ8|A0A674PPZ8_TAKRU	GLP3L_HUMAN	n	n	0.63
245	sp|Q3V6T2|GRDN_HUMAN	tr|K7DLY6|K7DLY6_PANTR	tr|A0A6I8MX08|A0A6I8MX08_MOUSE	tr|D3ZYD7|D3ZYD7_RAT	tr|G3VBN1|G3VBN1_SARHA	tr|A0A3Q2UI65|A0A3Q2UI65_CHICK	tr|G1KC05|G1KC05_ANOCA	tr|F7AT94|F7AT94_XENTR	sp|A0A2R8QCI3|DAPLE_DANRE	tr|H2SBY5|H2SBY5_TAKRU	GRDN_HUMAN	n	n	0.63
246	sp|Q13255|GRM1_HUMAN	tr|H2QTV8|H2QTV8_PANTR	sp|P97772|GRM1_MOUSE	tr|G3V7U1|G3V7U1_RAT	tr|G3VUA6|G3VUA6_SARHA	tr|F1NBM2|F1NBM2_CHICK	tr|G1KGH0|G1KGH0_ANOCA	tr|F6VBF6|F6VBF6_XENTR	tr|A0A0R4IU63|A0A0R4IU63_DANRE	-	GRM1_HUMAN	n	n	0.63
247	tr|Q5TEC6|Q5TEC6_HUMAN	tr|H2R5Q1|H2R5Q1_PANTR	tr|A0A1W2P768|A0A1W2P768_MOUSE	tr|M0RBX6|M0RBX6_RAT	tr|G3VU19|G3VU19_SARHA	sp|P84247|H33_CHICK	tr|H9GPZ8|H9GPZ8_ANOCA	tr|A0A6I8SS59|A0A6I8SS59_XENTR	tr|X1WC76|X1WC76_DANRE	tr|H2SH61|H2SH61_TAKRU	H31_HUMAN	n	n	0.63
248	sp|O00165|HAX1_HUMAN	tr|H2Q052|H2Q052_PANTR	tr|A0A0G2JDP0|A0A0G2JDP0_MOUSE	sp|Q7TSE9|HAX1_RAT	tr|G3WJ66|G3WJ66_SARHA	tr|A0A3Q2UCL9|A0A3Q2UCL9_CHICK	tr|H9GTX7|H9GTX7_ANOCA	tr|A0A6I8PUI9|A0A6I8PUI9_XENTR	tr|Q6DHN8|Q6DHN8_DANRE	-	HAX1_HUMAN	n	n	0.63
249	sp|P68871|HBB_HUMAN	sp|P68873|HBB_PANTR	tr|A8DUK4|A8DUK4_MOUSE	tr|A0A0G2JSW3|A0A0G2JSW3_RAT	tr|G3VJC1|G3VJC1_SARHA	tr|Q90864|Q90864_CHICK	tr|H9GIN1|H9GIN1_ANOCA	tr|B0JZZ3|B0JZZ3_XENTR	tr|Q6ZM12|Q6ZM12_DANRE	tr|Q802A3|Q802A3_TAKRU	HBB_HUMAN	n	n	0.63
250	sp|Q9Y450|HBS1L_HUMAN	tr|H2QTS4|H2QTS4_PANTR	tr|Q3TGM7|Q3TGM7_MOUSE	tr|A0A0G2K2P6|A0A0G2K2P6_RAT	tr|G3WKA2|G3WKA2_SARHA	tr|E1BW59|E1BW59_CHICK	tr|H9GG41|H9GG41_ANOCA	tr|F6QUG6|F6QUG6_XENTR	tr|F1QJC3|F1QJC3_DANRE	tr|H2UWA2|H2UWA2_TAKRU	HBS1L_HUMAN	n	n	0.63
251	sp|Q9NQ87|HEYL_HUMAN	tr|H2PYQ8|H2PYQ8_PANTR	sp|Q9DBX7|HEYL_MOUSE	tr|D3ZIH3|D3ZIH3_RAT	tr|G3X1E4|G3X1E4_SARHA	tr|A0A3Q2UGT4|A0A3Q2UGT4_CHICK	tr|G1KNS1|G1KNS1_ANOCA	tr|A0A6I8R9W3|A0A6I8R9W3_XENTR	sp|Q8AXV5|HEYL_DANRE	tr|H2S6E7|H2S6E7_TAKRU	HEYL_HUMAN	n	n	0.63
252	sp|P17096|HMGA1_HUMAN	tr|G2HI30|G2HI30_PANTR	tr|A0A338P6E8|A0A338P6E8_MOUSE	sp|Q8K585|HMGA1_RAT	tr|G3VAC7|G3VAC7_SARHA	tr|Q6W8X3|Q6W8X3_CHICK	tr|G1KY66|G1KY66_ANOCA	-	-	-	HMGA1_HUMAN	n	n	0.63
253	tr|M0QXS5|M0QXS5_HUMAN	tr|H2QG92|H2QG92_PANTR	tr|G5E924|G5E924_MOUSE	tr|F2Z3R2|F2Z3R2_RAT	tr|G3W004|G3W004_SARHA	tr|A0A3Q2TSX5|A0A3Q2TSX5_CHICK	tr|H9GFQ7|H9GFQ7_ANOCA	tr|F7BIV1|F7BIV1_XENTR	tr|Q7ZW09|Q7ZW09_DANRE	tr|A0A674PBC6|A0A674PBC6_TAKRU	HNRPL_HUMAN	n	n	0.63
254	sp|P08238|HS90B_HUMAN	tr|H2QT34|H2QT34_PANTR	sp|P11499|HS90B_MOUSE	sp|P34058|HS90B_RAT	tr|G3WYP7|G3WYP7_SARHA	tr|F1NC33|F1NC33_CHICK	tr|G1KQE0|G1KQE0_ANOCA	tr|A0A6I8SUV3|A0A6I8SUV3_XENTR	sp|O57521|HS90B_DANRE	tr|H2VA29|H2VA29_TAKRU	HS90B_HUMAN	n	n	0.63
255	sp|O43248|HXC11_HUMAN	tr|H2Q631|H2Q631_PANTR	sp|P31313|HXC11_MOUSE	tr|D4ACL0|D4ACL0_RAT	tr|G3VW31|G3VW31_SARHA	tr|A0A3Q2UNE0|A0A3Q2UNE0_CHICK	tr|G1KKK7|G1KKK7_ANOCA	tr|A0A6I8RSK3|A0A6I8RSK3_XENTR	tr|A2BE67|A2BE67_DANRE	tr|I6L6Y0|I6L6Y0_TAKRU	HXC11_HUMAN	n	n	0.63
256	sp|P09017|HXC4_HUMAN	tr|A0A2I3SAW3|A0A2I3SAW3_PANTR	sp|Q08624|HXC4_MOUSE	tr|D3ZK87|D3ZK87_RAT	tr|G3WU45|G3WU45_SARHA	tr|A0A1D5P4H6|A0A1D5P4H6_CHICK	tr|G1KKN8|G1KKN8_ANOCA	tr|F6WP27|F6WP27_XENTR	sp|Q9PWM3|HXC4A_DANRE	tr|A0A6I8PUF3|A0A6I8PUF3_TAKRU	HXC4_HUMAN	n	n	0.63
257	sp|Q96F46|I17RA_HUMAN	tr|K7CE30|K7CE30_PANTR	sp|Q60943|I17RA_MOUSE	tr|D4A740|D4A740_RAT	tr|G3VBP9|G3VBP9_SARHA	tr|A0A3Q3AM90|A0A3Q3AM90_CHICK	tr|G1KY25|G1KY25_ANOCA	-	tr|F2Z4X3|F2Z4X3_DANRE	tr|H2U1Y1|H2U1Y1_TAKRU	I17RA_HUMAN	n	n	0.63
258	sp|Q8IY31|IFT20_HUMAN	tr|A0A2J8LHZ1|A0A2J8LHZ1_PANTR	sp|Q61025|IFT20_MOUSE	tr|D3ZSV1|D3ZSV1_RAT	tr|G3WGV1|G3WGV1_SARHA	tr|A0A1L1RUE2|A0A1L1RUE2_CHICK	-	sp|Q66KL7|IFT20_XENTR	tr|A0A0R4I9H0|A0A0R4I9H0_DANRE	tr|A0A674PAG3|A0A674PAG3_TAKRU	IFT20_HUMAN	n	n	0.63
259	sp|O00629|IMA3_HUMAN	tr|H2QNN5|H2QNN5_PANTR	tr|A0A0B4J1E7|A0A0B4J1E7_MOUSE	tr|Q56R17|Q56R17_RAT	tr|G3WXE1|G3WXE1_SARHA	tr|Q5ZLF7|Q5ZLF7_CHICK	tr|G1KGE6|G1KGE6_ANOCA	tr|F7EI74|F7EI74_XENTR	tr|F1QEW3|F1QEW3_DANRE	tr|H2SUD5|H2SUD5_TAKRU	IMA3_HUMAN	n	n	0.63
260	sp|Q8WYH8|ING5_HUMAN	tr|A0A2I3TFD1|A0A2I3TFD1_PANTR	sp|Q9D8Y8|ING5_MOUSE	tr|B2RZ71|B2RZ71_RAT	tr|G3VTH4|G3VTH4_SARHA	tr|Q5ZJ84|Q5ZJ84_CHICK	tr|G1K8N5|G1K8N5_ANOCA	tr|A0A6I8R8V9|A0A6I8R8V9_XENTR	tr|A5WVS7|A5WVS7_DANRE	tr|A0A3B5K647|A0A3B5K647_TAKRU	ING5_HUMAN	n	n	0.63
261	sp|Q9H2U2|IPYR2_HUMAN	tr|H2QPZ6|H2QPZ6_PANTR	tr|D3Z636|D3Z636_MOUSE	tr|D4A830|D4A830_RAT	tr|G3W4B5|G3W4B5_SARHA	tr|E1C6X1|E1C6X1_CHICK	tr|H9GE26|H9GE26_ANOCA	tr|A0A6I8S9S0|A0A6I8S9S0_XENTR	tr|B7ZD39|B7ZD39_DANRE	tr|H2U683|H2U683_TAKRU	IPYR2_HUMAN	n	n	0.63
262	sp|Q96N16|JKIP1_HUMAN	tr|A0A2I3SST9|A0A2I3SST9_PANTR	tr|D3Z4U5|D3Z4U5_MOUSE	sp|Q3SWS9|JKIP1_RAT	tr|G3WU61|G3WU61_SARHA	tr|A0A3Q3AR80|A0A3Q3AR80_CHICK	tr|G1KQJ4|G1KQJ4_ANOCA	tr|F6XP11|F6XP11_XENTR	tr|E7FCQ1|E7FCQ1_DANRE	tr|A0A674P808|A0A674P808_TAKRU	JKIP1_HUMAN	n	n	0.63
263	sp|Q9BR39|JPH2_HUMAN	tr|A0A2I3RCK7|A0A2I3RCK7_PANTR	sp|Q9ET78|JPH2_MOUSE	sp|Q2PS20|JPH2_RAT	tr|G3VIV5|G3VIV5_SARHA	tr|A0A1D5P1R0|A0A1D5P1R0_CHICK	tr|G1KT07|G1KT07_ANOCA	tr|F7CBY5|F7CBY5_XENTR	tr|A4QNV2|A4QNV2_DANRE	tr|H2THX5|H2THX5_TAKRU	JPH2_HUMAN	n	n	0.63
264	sp|P06732|KCRM_HUMAN	tr|H2QGL2|H2QGL2_PANTR	sp|P07310|KCRM_MOUSE	tr|A0A0G2JSP8|A0A0G2JSP8_RAT	tr|G3WVC1|G3WVC1_SARHA	sp|P00565|KCRM_CHICK	tr|H9G497|H9G497_ANOCA	tr|Q6P347|Q6P347_XENTR	tr|Q8AY63|Q8AY63_DANRE	tr|H2T2W3|H2T2W3_TAKRU	KCRM_HUMAN	n	n	0.63
265	sp|O14901|KLF11_HUMAN	tr|H2QHF4|H2QHF4_PANTR	sp|Q8K1S5|KLF11_MOUSE	tr|E9PTS6|E9PTS6_RAT	tr|G3VU63|G3VU63_SARHA	tr|F1NKT6|F1NKT6_CHICK	tr|G1K8A8|G1K8A8_ANOCA	tr|F6VD72|F6VD72_XENTR	tr|Q5RIQ4|Q5RIQ4_DANRE	tr|H2UCS1|H2UCS1_TAKRU	KLF11_HUMAN	n	n	0.63
266	sp|P14618|KPYM_HUMAN	tr|H2Q9R1|H2Q9R1_PANTR	sp|P52480|KPYM_MOUSE	sp|P11980|KPYM_RAT	tr|G3W9A5|G3W9A5_SARHA	tr|F1NW43|F1NW43_CHICK	tr|H9GHQ2|H9GHQ2_ANOCA	tr|F6SBI9|F6SBI9_XENTR	tr|Q7ZVT2|Q7ZVT2_DANRE	tr|A0A6D2WC39|A0A6D2WC39_TAKRU	KPYM_HUMAN	n	n	0.63
267	sp|P00338|LDHA_HUMAN	tr|A0A2I3SUA2|A0A2I3SUA2_PANTR	tr|A0A1B0GSX0|A0A1B0GSX0_MOUSE	sp|P04642|LDHA_RAT	tr|G3WT29|G3WT29_SARHA	tr|E1BTT8|E1BTT8_CHICK	tr|G1K888|G1K888_ANOCA	tr|A0A6I8R4Z0|A0A6I8R4Z0_XENTR	sp|Q9PVK5|LDHA_DANRE	tr|H2TRF6|H2TRF6_TAKRU	LDHA_HUMAN	n	n	0.63
268	tr|A0A5F9ZHM4|A0A5F9ZHM4_HUMAN	tr|H2Q5L1|H2Q5L1_PANTR	tr|A0A6I8MX27|A0A6I8MX27_MOUSE	sp|P42123|LDHB_RAT	tr|G3WRT3|G3WRT3_SARHA	sp|P00337|LDHB_CHICK	tr|G1KTJ5|G1KTJ5_ANOCA	tr|A0A6I8R4Z0|A0A6I8R4Z0_XENTR	sp|Q9PVK5|LDHA_DANRE	tr|H2V1Z8|H2V1Z8_TAKRU	LDHB_HUMAN	n	n	0.63
269	sp|O95751|LDOC1_HUMAN	-	sp|Q7TPY9|LDOC1_MOUSE	tr|D3ZTE6|D3ZTE6_RAT	-	-	-	tr|A0A6I8QU84|A0A6I8QU84_XENTR	-	-	LDOC1_HUMAN	n	n	0.63
270	sp|Q02978|M2OM_HUMAN	tr|H2QBZ1|H2QBZ1_PANTR	sp|Q9CR62|M2OM_MOUSE	tr|G3V6H5|G3V6H5_RAT	tr|G3VTQ2|G3VTQ2_SARHA	tr|A0A1D5PNK3|A0A1D5PNK3_CHICK	tr|H9GLL2|H9GLL2_ANOCA	tr|A0A6I8QRI9|A0A6I8QRI9_XENTR	tr|F1R319|F1R319_DANRE	tr|H2RQT0|H2RQT0_TAKRU	M2OM_HUMAN	n	n	0.63
271	sp|Q8N5G2|MACOI_HUMAN	tr|H2R769|H2R769_PANTR	sp|Q7TQE6|MACOI_MOUSE	sp|Q4V7D3|MACOI_RAT	tr|G3W234|G3W234_SARHA	tr|Q5ZLJ6|Q5ZLJ6_CHICK	tr|H9GKB5|H9GKB5_ANOCA	tr|F7C8N1|F7C8N1_XENTR	sp|Q2TLY2|MACO1_DANRE	tr|A0A6D2XBK8|A0A6D2XBK8_TAKRU	MACOI_HUMAN	n	n	0.63
272	sp|Q8N7X4|MAGB6_HUMAN	tr|H2RFB4|H2RFB4_PANTR	tr|Q9D2H4|Q9D2H4_MOUSE	tr|A0A0G2JYJ2|A0A0G2JYJ2_RAT	tr|G3VPU0|G3VPU0_SARHA	tr|Q001T8|Q001T8_CHICK	tr|G1KLH3|G1KLH3_ANOCA	tr|A0A6I8S0H0|A0A6I8S0H0_XENTR	tr|Q7T0K5|Q7T0K5_DANRE	-	MAGB6_HUMAN	n	n	0.63
273	sp|Q96M61|MAGBI_HUMAN	tr|H2QYF3|H2QYF3_PANTR	sp|Q8BQR7|MAGBI_MOUSE	tr|G3V932|G3V932_RAT	tr|G3VR44|G3VR44_SARHA	tr|Q001T8|Q001T8_CHICK	tr|G1KLH3|G1KLH3_ANOCA	tr|A0A6I8S0H0|A0A6I8S0H0_XENTR	tr|Q7T0K5|Q7T0K5_DANRE	tr|A0A3B5JZ53|A0A3B5JZ53_TAKRU	MAGBI_HUMAN	n	n	0.63
274	sp|Q9UIS9|MBD1_HUMAN	tr|K7CVL7|K7CVL7_PANTR	tr|A0A286YDI1|A0A286YDI1_MOUSE	tr|Q66HB8|Q66HB8_RAT	tr|G3VLV0|G3VLV0_SARHA	-	tr|G1KF04|G1KF04_ANOCA	tr|F6VK06|F6VK06_XENTR	-	tr|H2UBA3|H2UBA3_TAKRU	MBD1_HUMAN	n	n	0.63
275	tr|A0A5K1VW95|A0A5K1VW95_HUMAN	tr|H2QHZ3|H2QHZ3_PANTR	tr|A0A5F8MPN8|A0A5F8MPN8_MOUSE	sp|O88989|MDHC_RAT	tr|G3W2L0|G3W2L0_SARHA	tr|A0A452J7S4|A0A452J7S4_CHICK	tr|G1KET7|G1KET7_ANOCA	tr|A0A6I8S938|A0A6I8S938_XENTR	tr|Q801E6|Q801E6_DANRE	tr|H2TUM0|H2TUM0_TAKRU	MDHC_HUMAN	n	n	0.63
276	sp|Q96RN5|MED15_HUMAN	tr|A0A2I3RY71|A0A2I3RY71_PANTR	sp|Q924H2|MED15_MOUSE	tr|G3V684|G3V684_RAT	tr|G3VQ63|G3VQ63_SARHA	-	-	tr|A0A6I8T1D0|A0A6I8T1D0_XENTR	tr|F1QFA9|F1QFA9_DANRE	-	MED15_HUMAN	n	n	0.63
277	sp|Q13503|MED21_HUMAN	tr|H2Q5M9|H2Q5M9_PANTR	sp|Q9CQ39|MED21_MOUSE	tr|D4AA11|D4AA11_RAT	tr|G3W9I2|G3W9I2_SARHA	tr|R4GGZ3|R4GGZ3_CHICK	tr|G1KM38|G1KM38_ANOCA	tr|A0A6I8QLY2|A0A6I8QLY2_XENTR	sp|Q7ZTI5|MED21_DANRE	tr|A0A674NFL1|A0A674NFL1_TAKRU	MED21_HUMAN	n	n	0.63
278	sp|Q14814|MEF2D_HUMAN	tr|H2R268|H2R268_PANTR	tr|Q921S6|Q921S6_MOUSE	tr|A0A0G2JSU7|A0A0G2JSU7_RAT	tr|G3WQ68|G3WQ68_SARHA	tr|A0A1D5PKS4|A0A1D5PKS4_CHICK	tr|H9GFV1|H9GFV1_ANOCA	tr|A0A6I8PYD2|A0A6I8PYD2_XENTR	tr|F1QE20|F1QE20_DANRE	tr|H2UE53|H2UE53_TAKRU	MEF2D_HUMAN	n	n	0.63
279	sp|Q99797|MIPEP_HUMAN	tr|H2Q7A5|H2Q7A5_PANTR	sp|A6H611|MIPEP_MOUSE	tr|F1LPX0|F1LPX0_RAT	tr|G3W276|G3W276_SARHA	tr|F1P174|F1P174_CHICK	tr|G1KBM1|G1KBM1_ANOCA	tr|F7EHZ9|F7EHZ9_XENTR	tr|F1R6P4|F1R6P4_DANRE	tr|H2RNK4|H2RNK4_TAKRU	MIPEP_HUMAN	n	n	0.63
280	tr|C9J494|C9J494_HUMAN	tr|H2QM29|H2QM29_PANTR	sp|Q9ERV1|MKRN2_MOUSE	tr|Q5XI23|Q5XI23_RAT	tr|G3WBT1|G3WBT1_SARHA	tr|F1NI93|F1NI93_CHICK	tr|G1KNL1|G1KNL1_ANOCA	sp|Q6GLD9|MKRN2_XENTR	tr|A0A0R4I9G0|A0A0R4I9G0_DANRE	tr|H2S4S0|H2S4S0_TAKRU	MKRN2_HUMAN	n	n	0.63
281	sp|Q9H492|MLP3A_HUMAN	tr|K7BI42|K7BI42_PANTR	sp|Q91VR7|MLP3A_MOUSE	sp|Q6XVN8|MLP3A_RAT	tr|G3WXH1|G3WXH1_SARHA	tr|A0A1D5PFR7|A0A1D5PFR7_CHICK	tr|G1KIS9|G1KIS9_ANOCA	tr|Q28FC7|Q28FC7_XENTR	tr|Q6NX90|Q6NX90_DANRE	tr|A0A674MRY9|A0A674MRY9_TAKRU	MLP3A_HUMAN	n	n	0.63
282	sp|Q9Y605|MOFA1_HUMAN	tr|A0A2I3RWP6|A0A2I3RWP6_PANTR	sp|Q9CQL7|MOFA1_MOUSE	sp|Q5M820|MOFA1_RAT	-	-	-	-	-	-	MOFA1_HUMAN	n	n	0.63
283	tr|Q5SSB8|Q5SSB8_HUMAN	tr|A0A2I3SSU0|A0A2I3SSU0_PANTR	tr|Q3UY21|Q3UY21_MOUSE	tr|Q6MFX9|Q6MFX9_RAT	tr|G3VTE6|G3VTE6_SARHA	tr|A0A1L1S097|A0A1L1S097_CHICK	-	tr|A0A6I8RUB5|A0A6I8RUB5_XENTR	tr|F1R016|F1R016_DANRE	-	MOG_HUMAN	n	n	0.63
284	sp|Q00325|MPCP_HUMAN	tr|G2HHM5|G2HHM5_PANTR	tr|G5E902|G5E902_MOUSE	tr|Q6IRH6|Q6IRH6_RAT	tr|G3WBE3|G3WBE3_SARHA	tr|A0A3S5ZPB7|A0A3S5ZPB7_CHICK	tr|G1KNG5|G1KNG5_ANOCA	tr|Q6P7N3|Q6P7N3_XENTR	tr|Q6PC47|Q6PC47_DANRE	tr|H2TRS1|H2TRS1_TAKRU	MPCP_HUMAN	n	n	0.63
285	sp|Q96HT8|MR1L1_HUMAN	tr|H2QP65|H2QP65_PANTR	sp|Q9CQL7|MOFA1_MOUSE	sp|Q5M820|MOFA1_RAT	-	-	-	-	-	-	MR1L1_HUMAN	n	n	0.63
286	tr|F8W7U8|F8W7U8_HUMAN	tr|K7CQU3|K7CQU3_PANTR	sp|Q61216|MRE11_MOUSE	tr|G3V781|G3V781_RAT	tr|G3WZQ4|G3WZQ4_SARHA	tr|F1NYL0|F1NYL0_CHICK	tr|G1KPL7|G1KPL7_ANOCA	tr|A9UMK4|A9UMK4_XENTR	tr|A0A0R4ITV5|A0A0R4ITV5_DANRE	tr|H2UC79|H2UC79_TAKRU	MRE11_HUMAN	n	n	0.63
287	sp|P42345|MTOR_HUMAN	tr|K7B4P2|K7B4P2_PANTR	sp|Q9JLN9|MTOR_MOUSE	tr|A0A0G2JX74|A0A0G2JX74_RAT	tr|G3WIT2|G3WIT2_SARHA	tr|F1NUX4|F1NUX4_CHICK	tr|H9G3T4|H9G3T4_ANOCA	tr|G1K3B4|G1K3B4_XENTR	tr|F1Q9H9|F1Q9H9_DANRE	tr|H2TDG4|H2TDG4_TAKRU	MTOR_HUMAN	n	n	0.63
288	sp|Q9ULD2|MTUS1_HUMAN	tr|K7CHJ5|K7CHJ5_PANTR	tr|A0A0R4J1L9|A0A0R4J1L9_MOUSE	tr|B1A2U8|B1A2U8_RAT	-	tr|E1BX08|E1BX08_CHICK	-	tr|F7AFR2|F7AFR2_XENTR	tr|A0A140LH04|A0A140LH04_DANRE	-	MTUS1_HUMAN	n	n	0.63
289	sp|O75431|MTX2_HUMAN	tr|H2QJ15|H2QJ15_PANTR	sp|O88441|MTX2_MOUSE	tr|Q5U1Z9|Q5U1Z9_RAT	tr|G3WV32|G3WV32_SARHA	tr|E1BVN1|E1BVN1_CHICK	tr|H9GBJ9|H9GBJ9_ANOCA	-	tr|Q6WFZ4|Q6WFZ4_DANRE	tr|Q1KKR5|Q1KKR5_TAKRU	MTX2_HUMAN	n	n	0.63
290	sp|Q13562|NDF1_HUMAN	tr|A0A2I3RC92|A0A2I3RC92_PANTR	sp|Q60867|NDF1_MOUSE	sp|Q64289|NDF1_RAT	tr|G3WR72|G3WR72_SARHA	tr|F1NKX5|F1NKX5_CHICK	tr|H9GLM5|H9GLM5_ANOCA	tr|Q0P4T4|Q0P4T4_XENTR	sp|O42202|NDF1_DANRE	tr|H2UHM4|H2UHM4_TAKRU	NDF1_HUMAN	n	n	0.63
291	tr|Q4TT34|Q4TT34_HUMAN	tr|H2RAF0|H2RAF0_PANTR	tr|A0A494BA94|A0A494BA94_MOUSE	tr|D3ZMT9|D3ZMT9_RAT	tr|G3W378|G3W378_SARHA	tr|F1NG65|F1NG65_CHICK	tr|R4GBW6|R4GBW6_ANOCA	tr|F6ZNC9|F6ZNC9_XENTR	tr|Q7ZUI5|Q7ZUI5_DANRE	tr|H2SJJ1|H2SJJ1_TAKRU	NDKM_HUMAN	n	n	0.63
292	sp|P51970|NDUA8_HUMAN	sp|Q0MQB1|NDUA8_PANTR	sp|Q9DCJ5|NDUA8_MOUSE	tr|A0A0G2JVL6|A0A0G2JVL6_RAT	tr|G3WCZ3|G3WCZ3_SARHA	tr|A0A1D5P3K4|A0A1D5P3K4_CHICK	tr|H9GIW3|H9GIW3_ANOCA	-	tr|Q6PC22|Q6PC22_DANRE	tr|H2RPM0|H2RPM0_TAKRU	NDUA8_HUMAN	n	n	0.63
293	sp|P19404|NDUV2_HUMAN	sp|Q0MQI9|NDUV2_PANTR	sp|Q9D6J6|NDUV2_MOUSE	sp|P19234|NDUV2_RAT	tr|G3VK59|G3VK59_SARHA	tr|A0A1D5PI06|A0A1D5PI06_CHICK	tr|H9G7I6|H9G7I6_ANOCA	tr|A0A6I8QJS7|A0A6I8QJS7_XENTR	tr|Q6PBX8|Q6PBX8_DANRE	tr|H2T793|H2T793_TAKRU	NDUV2_HUMAN	n	n	0.63
294	sp|P49146|NPY2R_HUMAN	tr|A0A2K6HM81|A0A2K6HM81_PANTR	sp|P97295|NPY2R_MOUSE	tr|Q9ERC0|Q9ERC0_RAT	tr|G3WB70|G3WB70_SARHA	sp|Q9DDN6|NPY2R_CHICK	tr|G1KR99|G1KR99_ANOCA	tr|A0A6I8Q1F3|A0A6I8Q1F3_XENTR	tr|E7F951|E7F951_DANRE	tr|A0A6D2XN47|A0A6D2XN47_TAKRU	NPY2R_HUMAN	n	n	0.63
295	tr|H3BM74|H3BM74_HUMAN	tr|H2R4U9|H2R4U9_PANTR	tr|A0A0G2JGQ4|A0A0G2JGQ4_MOUSE	tr|F7ES73|F7ES73_RAT	-	tr|E1BZ00|E1BZ00_CHICK	tr|G1KLX0|G1KLX0_ANOCA	tr|F6YQ17|F6YQ17_XENTR	tr|E7F3W3|E7F3W3_DANRE	tr|H2V6H1|H2V6H1_TAKRU	NUB1_HUMAN	n	n	0.63
296	sp|Q9ULJ1|ODF2L_HUMAN	tr|A0A2I3SUB9|A0A2I3SUB9_PANTR	sp|Q9D478|ODF2L_MOUSE	tr|A0A0G2K7F1|A0A0G2K7F1_RAT	tr|G3W1K5|G3W1K5_SARHA	tr|A0A3Q2TX82|A0A3Q2TX82_CHICK	tr|G1KYP9|G1KYP9_ANOCA	tr|F6WYT6|F6WYT6_XENTR	-	-	ODF2L_HUMAN	n	n	0.63
297	sp|P36957|ODO2_HUMAN	tr|K7BEL6|K7BEL6_PANTR	sp|Q9D2G2|ODO2_MOUSE	tr|G3V6P2|G3V6P2_RAT	tr|G3X1L7|G3X1L7_SARHA	tr|F1NQH8|F1NQH8_CHICK	tr|G1KT20|G1KT20_ANOCA	tr|Q6DIZ2|Q6DIZ2_XENTR	tr|F1QFQ6|F1QFQ6_DANRE	tr|H2VCN3|H2VCN3_TAKRU	ODO2_HUMAN	n	n	0.63
298	sp|P10515|ODP2_HUMAN	tr|K7CCG1|K7CCG1_PANTR	sp|Q8BMF4|ODP2_MOUSE	sp|P08461|ODP2_RAT	tr|G3WHY3|G3WHY3_SARHA	tr|E1C6N5|E1C6N5_CHICK	tr|H9GQK6|H9GQK6_ANOCA	tr|A0A6I8RAG6|A0A6I8RAG6_XENTR	tr|B3DIV6|B3DIV6_DANRE	tr|H2V386|H2V386_TAKRU	ODP2_HUMAN	n	n	0.63
299	tr|L0E130|L0E130_HUMAN	tr|H2R2B3|H2R2B3_PANTR	tr|E9QAQ1|E9QAQ1_MOUSE	sp|P33535|OPRM_RAT	tr|G3VRY8|G3VRY8_SARHA	tr|F1NW54|F1NW54_CHICK	tr|G1KE66|G1KE66_ANOCA	tr|F6TLL1|F6TLL1_XENTR	tr|B8JHS2|B8JHS2_DANRE	tr|H2SJY2|H2SJY2_TAKRU	OPRM_HUMAN	n	n	0.63
300	sp|P13674|P4HA1_HUMAN	tr|H2Q231|H2Q231_PANTR	sp|Q60715|P4HA1_MOUSE	sp|P54001|P4HA1_RAT	tr|G3W1K6|G3W1K6_SARHA	tr|E1BY52|E1BY52_CHICK	tr|G1K8Q8|G1K8Q8_ANOCA	tr|A0A6I8SX18|A0A6I8SX18_XENTR	tr|Q7ZVE9|Q7ZVE9_DANRE	tr|H2SBA1|H2SBA1_TAKRU	P4HA1_HUMAN	n	n	0.63
301	sp|Q92569|P55G_HUMAN	tr|H2PYY1|H2PYY1_PANTR	sp|Q64143|P55G_MOUSE	tr|G3V605|G3V605_RAT	tr|G3W1N3|G3W1N3_SARHA	tr|E1C8M6|E1C8M6_CHICK	tr|G1KRT8|G1KRT8_ANOCA	tr|Q28IS1|Q28IS1_XENTR	tr|Q7ZVW3|Q7ZVW3_DANRE	tr|H2RJJ2|H2RJJ2_TAKRU	P55G_HUMAN	n	n	0.63
302	sp|O00459|P85B_HUMAN	tr|H2QFS6|H2QFS6_PANTR	sp|O08908|P85B_MOUSE	tr|Q5FVS6|Q5FVS6_RAT	tr|G3W7B7|G3W7B7_SARHA	tr|E1C2C5|E1C2C5_CHICK	tr|G1KSH1|G1KSH1_ANOCA	tr|A0A6I8RY74|A0A6I8RY74_XENTR	tr|F6NVP6|F6NVP6_DANRE	tr|H2TSE5|H2TSE5_TAKRU	P85B_HUMAN	n	y	0.63
303	sp|Q13177|PAK2_HUMAN	tr|H2QP14|H2QP14_PANTR	sp|Q8CIN4|PAK2_MOUSE	sp|Q64303|PAK2_RAT	tr|G3WDF0|G3WDF0_SARHA	tr|E1BS97|E1BS97_CHICK	tr|G1KSD4|G1KSD4_ANOCA	tr|F6SK33|F6SK33_XENTR	tr|Q6DG42|Q6DG42_DANRE	tr|A0A6D2W1U0|A0A6D2W1U0_TAKRU	PAK2_HUMAN	n	n	0.63
304	sp|Q9NPB6|PAR6A_HUMAN	tr|H2QBC2|H2QBC2_PANTR	sp|Q9Z101|PAR6A_MOUSE	tr|A0A0G2JUC3|A0A0G2JUC3_RAT	tr|G3VRH0|G3VRH0_SARHA	tr|F1P0U8|F1P0U8_CHICK	tr|H9G4X6|H9G4X6_ANOCA	tr|Q28DJ8|Q28DJ8_XENTR	tr|F1R754|F1R754_DANRE	tr|A0A674NJF8|A0A674NJF8_TAKRU	PAR6A_HUMAN	n	n	0.63
305	sp|Q8TEW0|PARD3_HUMAN	tr|H2R1H3|H2R1H3_PANTR	tr|G3XA13|G3XA13_MOUSE	tr|A0A0G2K9M8|A0A0G2K9M8_RAT	-	tr|F1N8E7|F1N8E7_CHICK	tr|G1K955|G1K955_ANOCA	tr|A0A6I8SJ51|A0A6I8SJ51_XENTR	tr|A2BEM5|A2BEM5_DANRE	tr|H2S2U4|H2S2U4_TAKRU	PARD3_HUMAN	n	n	0.63
306	sp|Q15119|PDK2_HUMAN	tr|K7A1E7|K7A1E7_PANTR	sp|Q9JK42|PDK2_MOUSE	tr|F1LMM8|F1LMM8_RAT	tr|G3WI52|G3WI52_SARHA	tr|A0A1L1RN99|A0A1L1RN99_CHICK	tr|G1KE56|G1KE56_ANOCA	tr|F6XSG5|F6XSG5_XENTR	tr|F1Q8X6|F1Q8X6_DANRE	tr|H2U8G4|H2U8G4_TAKRU	PDK2_HUMAN	n	n	0.63
307	tr|K7EKI8|K7EKI8_HUMAN	tr|H2QAI9|H2QAI9_PANTR	tr|G5E898|G5E898_MOUSE	tr|D4A5T8|D4A5T8_RAT	tr|G3VRW0|G3VRW0_SARHA	tr|F1NV96|F1NV96_CHICK	tr|H9GBH0|H9GBH0_ANOCA	tr|F6WKL1|F6WKL1_XENTR	tr|A0A286YAI4|A0A286YAI4_DANRE	tr|H2U1G3|H2U1G3_TAKRU	PEPL_HUMAN	n	y	0.63
308	sp|Q9H7Z7|PGES2_HUMAN	tr|G2HJX9|G2HJX9_PANTR	sp|Q8BWM0|PGES2_MOUSE	tr|D4AE56|D4AE56_RAT	tr|G3X2W0|G3X2W0_SARHA	tr|A0A1D5PE83|A0A1D5PE83_CHICK	tr|H9GKS2|H9GKS2_ANOCA	tr|F6WU31|F6WU31_XENTR	tr|B0S751|B0S751_DANRE	tr|H2SXF4|H2SXF4_TAKRU	PGES2_HUMAN	n	n	0.63
309	sp|O75925|PIAS1_HUMAN	tr|H2RH26|H2RH26_PANTR	sp|O88907|PIAS1_MOUSE	tr|G3V9T0|G3V9T0_RAT	tr|G3X2P5|G3X2P5_SARHA	tr|F1NSG6|F1NSG6_CHICK	tr|H9GG63|H9GG63_ANOCA	tr|F7AB97|F7AB97_XENTR	tr|X1WDM3|X1WDM3_DANRE	tr|H2V1S3|H2V1S3_TAKRU	PIAS1_HUMAN	n	n	0.63
310	sp|Q8WXW3|PIBF1_HUMAN	tr|H2Q7M9|H2Q7M9_PANTR	tr|E9Q6K3|E9Q6K3_MOUSE	tr|D3ZU21|D3ZU21_RAT	tr|G3WRE6|G3WRE6_SARHA	tr|E1BXX7|E1BXX7_CHICK	tr|G1K8V9|G1K8V9_ANOCA	tr|F7EUC6|F7EUC6_XENTR	tr|B8JHR8|B8JHR8_DANRE	tr|A0A674PMS3|A0A674PMS3_TAKRU	PIBF1_HUMAN	n	n	0.63
311	sp|Q9ULU4|PKCB1_HUMAN	tr|H2QKJ0|H2QKJ0_PANTR	tr|E9Q8D1|E9Q8D1_MOUSE	tr|A8C4G9|A8C4G9_RAT	tr|G3WW67|G3WW67_SARHA	tr|F1NME8|F1NME8_CHICK	tr|G1KSU5|G1KSU5_ANOCA	tr|F6Y9K1|F6Y9K1_XENTR	tr|A0A2R8QIN7|A0A2R8QIN7_DANRE	tr|H2SP77|H2SP77_TAKRU	PKCB1_HUMAN	n	n	0.63
312	sp|Q96Q06|PLIN4_HUMAN	-	-	-	-	-	-	-	-	-	PLIN4_HUMAN	n	n	0.63
313	sp|P37231|PPARG_HUMAN	tr|A0A2I3SI31|A0A2I3SI31_PANTR	tr|Q6GU14|Q6GU14_MOUSE	sp|O88275|PPARG_RAT	tr|G3W3E2|G3W3E2_SARHA	tr|Q9I878|Q9I878_CHICK	tr|G1KNP4|G1KNP4_ANOCA	tr|G1K3J9|G1K3J9_XENTR	tr|F8W3D2|F8W3D2_DANRE	tr|H2URX2|H2URX2_TAKRU	PPARG_HUMAN	n	n	0.63
314	sp|P05186|PPBT_HUMAN	tr|K7B4Y6|K7B4Y6_PANTR	sp|P09242|PPBT_MOUSE	tr|A0A0G2K0X8|A0A0G2K0X8_RAT	tr|G3WYY8|G3WYY8_SARHA	tr|F1NN44|F1NN44_CHICK	tr|H9GA51|H9GA51_ANOCA	tr|A0A6I8R0W4|A0A6I8R0W4_XENTR	tr|F1Q5B5|F1Q5B5_DANRE	tr|H2SDY6|H2SDY6_TAKRU	PPBT_HUMAN	n	n	0.63
315	sp|Q99436|PSB7_HUMAN	tr|H2QXV4|H2QXV4_PANTR	sp|P70195|PSB7_MOUSE	sp|Q9JHW0|PSB7_RAT	tr|G3WU12|G3WU12_SARHA	tr|Q7ZT63|Q7ZT63_CHICK	tr|H9GSM5|H9GSM5_ANOCA	tr|A0A6I8SMH4|A0A6I8SMH4_XENTR	tr|Q7T002|Q7T002_DANRE	tr|H2UH66|H2UH66_TAKRU	PSB7_HUMAN	n	n	0.63
316	tr|Q5VWC4|Q5VWC4_HUMAN	tr|H2PZY5|H2PZY5_PANTR	sp|O35226|PSMD4_MOUSE	tr|O88321|O88321_RAT	tr|G3WM58|G3WM58_SARHA	tr|R4GLK3|R4GLK3_CHICK	tr|H9GLS5|H9GLS5_ANOCA	-	tr|Q6IQC6|Q6IQC6_DANRE	tr|A0A674PF30|A0A674PF30_TAKRU	PSMD4_HUMAN	n	n	0.63
317	sp|Q13882|PTK6_HUMAN	tr|A0A2I3RCA3|A0A2I3RCA3_PANTR	sp|Q64434|PTK6_MOUSE	tr|D3ZDS3|D3ZDS3_RAT	tr|G3X1S8|G3X1S8_SARHA	tr|F1N996|F1N996_CHICK	tr|G1KF23|G1KF23_ANOCA	tr|A0A6I8Q2T5|A0A6I8Q2T5_XENTR	tr|Q08BY6|Q08BY6_DANRE	tr|A0A674PGH5|A0A674PGH5_TAKRU	PTK6_HUMAN	n	y	0.63
318	sp|Q6NZI2|CAVN1_HUMAN	tr|H2RE35|H2RE35_PANTR	sp|O54724|CAVN1_MOUSE	tr|G3V8L9|G3V8L9_RAT	tr|G3WP13|G3WP13_SARHA	tr|Q90838|Q90838_CHICK	tr|G1KUJ9|G1KUJ9_ANOCA	tr|A0A6I8PTS3|A0A6I8PTS3_XENTR	tr|A6NA21|A6NA21_DANRE	tr|H2SQE6|H2SQE6_TAKRU	PTRF_HUMAN	n	n	0.63
319	sp|O96011|PX11B_HUMAN	tr|H2RI44|H2RI44_PANTR	sp|Q9Z210|PX11B_MOUSE	tr|Q4KM24|Q4KM24_RAT	tr|G3X2U3|G3X2U3_SARHA	tr|E1BWU0|E1BWU0_CHICK	tr|H9GKZ9|H9GKZ9_ANOCA	tr|A0A6I8QMF9|A0A6I8QMF9_XENTR	tr|Q0P453|Q0P453_DANRE	tr|H2SGA1|H2SGA1_TAKRU	PX11B_HUMAN	n	n	0.63
320	sp|Q15771|RAB30_HUMAN	tr|H2Q4H7|H2Q4H7_PANTR	sp|Q923S9|RAB30_MOUSE	tr|A0A0G2JTT4|A0A0G2JTT4_RAT	tr|G3X0X8|G3X0X8_SARHA	tr|F1NWF1|F1NWF1_CHICK	tr|G1K925|G1K925_ANOCA	tr|Q6GLH0|Q6GLH0_XENTR	tr|Q6DGB3|Q6DGB3_DANRE	tr|A0A674N7K7|A0A674N7K7_TAKRU	RAB30_HUMAN	n	n	0.63
321	sp|O95716|RAB3D_HUMAN	tr|H2QFD5|H2QFD5_PANTR	sp|P35276|RAB3D_MOUSE	sp|Q63942|RAB3D_RAT	tr|G3VYK3|G3VYK3_SARHA	tr|E1C8J9|E1C8J9_CHICK	tr|G1KT46|G1KT46_ANOCA	tr|Q28H43|Q28H43_XENTR	tr|Q6DI07|Q6DI07_DANRE	tr|H2UBN8|H2UBN8_TAKRU	RAB3D_HUMAN	n	n	0.63
322	sp|P62491|RB11A_HUMAN	tr|H2Q9M8|H2Q9M8_PANTR	sp|P62492|RB11A_MOUSE	sp|P62494|RB11A_RAT	tr|G3VWR2|G3VWR2_SARHA	sp|Q5ZJN2|RB11A_CHICK	tr|H9G954|H9G954_ANOCA	tr|Q6DJB4|Q6DJB4_XENTR	tr|Q5U3E1|Q5U3E1_DANRE	tr|A0A3B5K2N7|A0A3B5K2N7_TAKRU	RB11A_HUMAN	n	n	0.63
323	sp|Q14257|RCN2_HUMAN	tr|H2RCH9|H2RCH9_PANTR	sp|Q8BP92|RCN2_MOUSE	sp|Q62703|RCN2_RAT	tr|G3WP70|G3WP70_SARHA	tr|A0A1D5P5X1|A0A1D5P5X1_CHICK	tr|G1KAQ8|G1KAQ8_ANOCA	tr|F6QET6|F6QET6_XENTR	tr|F1Q7B2|F1Q7B2_DANRE	tr|H2T8P8|H2T8P8_TAKRU	RCN2_HUMAN	n	n	0.63
324	sp|Q9H1J1|REN3A_HUMAN	tr|H2Q7V0|H2Q7V0_PANTR	tr|Q3ULJ3|Q3ULJ3_MOUSE	tr|Q5I0C8|Q5I0C8_RAT	tr|G3W7V7|G3W7V7_SARHA	tr|F1NQA5|F1NQA5_CHICK	tr|G1K9N0|G1K9N0_ANOCA	tr|F7DUM7|F7DUM7_XENTR	sp|B0S733|REN3A_DANRE	-	REN3A_HUMAN	n	n	0.63
325	sp|O14593|RFXK_HUMAN	tr|H2QFU8|H2QFU8_PANTR	sp|Q9Z205|RFXK_MOUSE	tr|Q5PQM6|Q5PQM6_RAT	tr|G3WD08|G3WD08_SARHA	tr|A0A1D5PXS6|A0A1D5PXS6_CHICK	tr|G1KIY9|G1KIY9_ANOCA	tr|F6QP14|F6QP14_XENTR	tr|Q7T331|Q7T331_DANRE	tr|H2VB74|H2VB74_TAKRU	RFXK_HUMAN	n	n	0.63
326	sp|Q8N264|RHG24_HUMAN	tr|H2QPU1|H2QPU1_PANTR	tr|G3X9N1|G3X9N1_MOUSE	sp|Q5U2Z7|RHG24_RAT	tr|G3VR53|G3VR53_SARHA	tr|E1C6N8|E1C6N8_CHICK	tr|G1KLG5|G1KLG5_ANOCA	tr|F7AEP6|F7AEP6_XENTR	tr|A0A0R4IRU6|A0A0R4IRU6_DANRE	tr|H2U6X7|H2U6X7_TAKRU	RHG24_HUMAN	n	n	0.63
327	sp|P42331|RHG25_HUMAN	tr|H2QI10|H2QI10_PANTR	sp|Q8BYW1|RHG25_MOUSE	tr|D3ZGL1|D3ZGL1_RAT	tr|G3W9F9|G3W9F9_SARHA	tr|A0A1D5PK72|A0A1D5PK72_CHICK	tr|G1KLG5|G1KLG5_ANOCA	tr|A0A6I8SQQ6|A0A6I8SQQ6_XENTR	tr|E7F065|E7F065_DANRE	tr|H2UN15|H2UN15_TAKRU	RHG25_HUMAN	n	n	0.63
328	sp|P36578|RL4_HUMAN	tr|H2Q9N4|H2Q9N4_PANTR	sp|Q9D8E6|RL4_MOUSE	tr|Q6P3V9|Q6P3V9_RAT	tr|G3VHT1|G3VHT1_SARHA	tr|A0A1D5NUQ4|A0A1D5NUQ4_CHICK	tr|H9GFN7|H9GFN7_ANOCA	-	tr|Q7ZW95|Q7ZW95_DANRE	tr|H2UKK2|H2UKK2_TAKRU	RL4_HUMAN	n	n	0.63
329	sp|O94885|SASH1_HUMAN	tr|A0A2I3TK56|A0A2I3TK56_PANTR	tr|F8VQK5|F8VQK5_MOUSE	tr|F1LU97|F1LU97_RAT	tr|G3WIJ3|G3WIJ3_SARHA	tr|F1NAM5|F1NAM5_CHICK	tr|G1KG51|G1KG51_ANOCA	-	tr|Q5TZ33|Q5TZ33_DANRE	tr|H2VCW9|H2VCW9_TAKRU	SASH1_HUMAN	n	y	0.63
330	tr|A0A1P0AYU5|A0A1P0AYU5_HUMAN	tr|A0A2I3SK35|A0A2I3SK35_PANTR	sp|Q91V61|SFXN3_MOUSE	tr|G3V804|G3V804_RAT	tr|G3VMM5|G3VMM5_SARHA	tr|A0A3Q2U0F7|A0A3Q2U0F7_CHICK	tr|R4GB01|R4GB01_ANOCA	tr|Q28FS9|Q28FS9_XENTR	tr|F1R5W5|F1R5W5_DANRE	tr|H2U5R3|H2U5R3_TAKRU	SFXN3_HUMAN	n	n	0.63
331	sp|Q8IUQ4|SIAH1_HUMAN	tr|K7B016|K7B016_PANTR	tr|A2AHZ2|A2AHZ2_MOUSE	sp|Q920M9|SIAH1_RAT	tr|G3WTP1|G3WTP1_SARHA	tr|F1P2G0|F1P2G0_CHICK	tr|H9GL05|H9GL05_ANOCA	tr|A0A6I8S8J7|A0A6I8S8J7_XENTR	tr|A0A0R4IPD0|A0A0R4IPD0_DANRE	tr|H2S8H0|H2S8H0_TAKRU	SIAH1_HUMAN	n	n	0.63
332	tr|A0A087WZQ7|A0A087WZQ7_HUMAN	tr|H2QK28|H2QK28_PANTR	sp|P28663|SNAB_MOUSE	tr|F8WFM2|F8WFM2_RAT	tr|G3W570|G3W570_SARHA	tr|E1BQW1|E1BQW1_CHICK	tr|G1KQP4|G1KQP4_ANOCA	tr|Q05B34|Q05B34_XENTR	tr|F1Q9P4|F1Q9P4_DANRE	tr|H2SY61|H2SY61_TAKRU	SNAB_HUMAN	n	n	0.63
333	tr|Q5JZH3|Q5JZH3_HUMAN	tr|A0A2I3S9R7|A0A2I3S9R7_PANTR	sp|Q3UR97|SNX21_MOUSE	tr|A0A0G2K9D8|A0A0G2K9D8_RAT	tr|G3VFN3|G3VFN3_SARHA	tr|A0A1D5P565|A0A1D5P565_CHICK	tr|H9GKZ4|H9GKZ4_ANOCA	tr|A0A6I8S9M6|A0A6I8S9M6_XENTR	tr|Q08BL4|Q08BL4_DANRE	tr|A0A674P6C9|A0A674P6C9_TAKRU	SNX21_HUMAN	n	n	0.63
334	tr|H0Y6K5|H0Y6K5_HUMAN	tr|K7CG32|K7CG32_PANTR	sp|O70494|SP3_MOUSE	tr|A0A0G2K5M1|A0A0G2K5M1_RAT	tr|G3WLQ6|G3WLQ6_SARHA	sp|Q90WR8|SP3_CHICK	tr|H9GNW9|H9GNW9_ANOCA	tr|A0A6I8PVP8|A0A6I8PVP8_XENTR	tr|A4QP61|A4QP61_DANRE	tr|H2V7I2|H2V7I2_TAKRU	SP3_HUMAN	n	n	0.63
335	sp|O00267|SPT5H_HUMAN	tr|A0A2J8QFK1|A0A2J8QFK1_PANTR	sp|O55201|SPT5H_MOUSE	tr|E9PTB2|E9PTB2_RAT	tr|G3W6H7|G3W6H7_SARHA	sp|Q5ZI08|SPT5H_CHICK	tr|H9G404|H9G404_ANOCA	tr|F7BK57|F7BK57_XENTR	tr|F1QD27|F1QD27_DANRE	tr|H2RZ98|H2RZ98_TAKRU	SPT5H_HUMAN	n	n	0.63
336	tr|A0A0D9SGF6|A0A0D9SGF6_HUMAN	tr|H2R2T8|H2R2T8_PANTR	tr|E9Q447|E9Q447_MOUSE	tr|Q6IRK8|Q6IRK8_RAT	tr|G3X3E9|G3X3E9_SARHA	tr|F1NHT3|F1NHT3_CHICK	tr|H9G6R2|H9G6R2_ANOCA	tr|F7ENH4|F7ENH4_XENTR	tr|F1R446|F1R446_DANRE	tr|H2UGD2|H2UGD2_TAKRU	SPTA2_HUMAN	n	y	0.63
337	sp|Q12772|SRBP2_HUMAN	tr|K7D4A6|K7D4A6_PANTR	sp|Q3U1N2|SRBP2_MOUSE	tr|F1MA23|F1MA23_RAT	tr|G3WE13|G3WE13_SARHA	tr|A0A1D5PX69|A0A1D5PX69_CHICK	tr|G1KCS0|G1KCS0_ANOCA	tr|A0A6I8RLU2|A0A6I8RLU2_XENTR	tr|F1RC21|F1RC21_DANRE	tr|H2T0Y2|H2T0Y2_TAKRU	SRBP2_HUMAN	n	n	0.63
338	sp|Q9BX66|SRBS1_HUMAN	tr|A0A2J8PDY8|A0A2J8PDY8_PANTR	tr|A0A5F8MPJ2|A0A5F8MPJ2_MOUSE	tr|F1M8Z8|F1M8Z8_RAT	tr|G3WHZ4|G3WHZ4_SARHA	tr|A0A3Q3AT01|A0A3Q3AT01_CHICK	tr|H9GIX7|H9GIX7_ANOCA	tr|F6ZLS1|F6ZLS1_XENTR	tr|A0A0R4IP30|A0A0R4IP30_DANRE	tr|H2V992|H2V992_TAKRU	SRBS1_HUMAN	n	y	0.63
339	sp|Q7Z6B7|SRGP1_HUMAN	tr|H2R1I1|H2R1I1_PANTR	tr|D3YZW1|D3YZW1_MOUSE	tr|F1M287|F1M287_RAT	tr|G3WIB7|G3WIB7_SARHA	tr|A1KXK6|A1KXK6_CHICK	tr|G1KBH9|G1KBH9_ANOCA	tr|F6UY60|F6UY60_XENTR	tr|F1Q4Y5|F1Q4Y5_DANRE	tr|H2SVF2|H2SVF2_TAKRU	SRGP1_HUMAN	n	y	0.63
340	sp|O43295|SRGP3_HUMAN	tr|H2R481|H2R481_PANTR	tr|F8VPQ4|F8VPQ4_MOUSE	tr|F1M5M9|F1M5M9_RAT	tr|G3WIB7|G3WIB7_SARHA	tr|A0A1L1RM91|A0A1L1RM91_CHICK	tr|H9GLY9|H9GLY9_ANOCA	tr|F6ZUF3|F6ZUF3_XENTR	tr|E7EYC8|E7EYC8_DANRE	tr|A0A674NS95|A0A674NS95_TAKRU	SRGP3_HUMAN	n	y	0.63
341	sp|Q9BXP5|SRRT_HUMAN	tr|K7BA77|K7BA77_PANTR	sp|Q99MR6|SRRT_MOUSE	tr|M0R7E6|M0R7E6_RAT	tr|G3VZ80|G3VZ80_SARHA	-	tr|H9G4S9|H9G4S9_ANOCA	tr|F7DHG1|F7DHG1_XENTR	tr|A0A0R4IM33|A0A0R4IM33_DANRE	tr|H2UVX4|H2UVX4_TAKRU	SRRT_HUMAN	n	n	0.63
342	sp|Q92777|SYN2_HUMAN	tr|A0A2I3TNF5|A0A2I3TNF5_PANTR	sp|Q64332|SYN2_MOUSE	tr|G3V733|G3V733_RAT	tr|G3VW34|G3VW34_SARHA	tr|A0A1D5PMP8|A0A1D5PMP8_CHICK	tr|G1KNS8|G1KNS8_ANOCA	tr|A0A6I8PVL4|A0A6I8PVL4_XENTR	tr|A0A0R4IJU5|A0A0R4IJU5_DANRE	tr|Q7ZTB2|Q7ZTB2_TAKRU	SYN2_HUMAN	n	n	0.63
343	sp|Q8IV01|SYT12_HUMAN	tr|A0A2J8QB49|A0A2J8QB49_PANTR	sp|Q920N7|SYT12_MOUSE	sp|P97610|SYT12_RAT	tr|G3VRT2|G3VRT2_SARHA	tr|E1BY95|E1BY95_CHICK	tr|G1KP17|G1KP17_ANOCA	tr|F6V0P4|F6V0P4_XENTR	tr|B3DJ38|B3DJ38_DANRE	tr|H2UWF9|H2UWF9_TAKRU	SYT12_HUMAN	n	n	0.63
344	tr|J3KQA0|J3KQA0_HUMAN	tr|H2R3R2|H2R3R2_PANTR	sp|P46096|SYT1_MOUSE	sp|P21707|SYT1_RAT	tr|G3W694|G3W694_SARHA	tr|A0A3Q2U6N8|A0A3Q2U6N8_CHICK	tr|G1KPD2|G1KPD2_ANOCA	tr|F6VHD0|F6VHD0_XENTR	tr|Q5TZ27|Q5TZ27_DANRE	tr|H2UDP5|H2UDP5_TAKRU	SYT1_HUMAN	n	n	0.63
345	sp|Q92844|TANK_HUMAN	tr|H2QIV9|H2QIV9_PANTR	tr|Q8C2D3|Q8C2D3_MOUSE	tr|F1M101|F1M101_RAT	tr|G3WTC1|G3WTC1_SARHA	tr|A0A3Q3AI45|A0A3Q3AI45_CHICK	tr|H9GRY7|H9GRY7_ANOCA	tr|A0A6I8SMT6|A0A6I8SMT6_XENTR	tr|A0A0G2KRG1|A0A0G2KRG1_DANRE	tr|A0A3B5KJC4|A0A3B5KJC4_TAKRU	TANK_HUMAN	n	n	0.63
346	tr|F5H5D3|F5H5D3_HUMAN	tr|H2Q5V0|H2Q5V0_PANTR	tr|A0A0A0MQA5|A0A0A0MQA5_MOUSE	tr|A0A0H2UHM7|A0A0H2UHM7_RAT	tr|G3WSM9|G3WSM9_SARHA	tr|F1NWX0|F1NWX0_CHICK	tr|L7N005|L7N005_ANOCA	tr|Q6P8G7|Q6P8G7_XENTR	tr|Q6P972|Q6P972_DANRE	tr|A0A674P083|A0A674P083_TAKRU	TBA1A_HUMAN	n	n	0.63
347	sp|Q9Y5Q9|TF3C3_HUMAN	tr|H2QJ67|H2QJ67_PANTR	tr|Q3TMP1|Q3TMP1_MOUSE	tr|D4A7Q9|D4A7Q9_RAT	tr|G3WVF5|G3WVF5_SARHA	tr|A0A1D5NW24|A0A1D5NW24_CHICK	tr|H9GU45|H9GU45_ANOCA	tr|F6ZBK6|F6ZBK6_XENTR	tr|F1RDA7|F1RDA7_DANRE	tr|H2U0T2|H2U0T2_TAKRU	TF3C3_HUMAN	n	n	0.63
348	sp|P29401|TKT_HUMAN	tr|K7D7E2|K7D7E2_PANTR	sp|P40142|TKT_MOUSE	tr|G3V826|G3V826_RAT	tr|G3W8C3|G3W8C3_SARHA	tr|F1P1A5|F1P1A5_CHICK	tr|G1KKR0|G1KKR0_ANOCA	tr|F6PRC6|F6PRC6_XENTR	tr|Q6PHI8|Q6PHI8_DANRE	tr|H2S3Q6|H2S3Q6_TAKRU	TKT_HUMAN	n	n	0.63
349	sp|P60174|TPIS_HUMAN	tr|A0A2J8JEJ3|A0A2J8JEJ3_PANTR	sp|P17751|TPIS_MOUSE	tr|A0A0G2JWU1|A0A0G2JWU1_RAT	tr|G3WU20|G3WU20_SARHA	sp|P00940|TPIS_CHICK	tr|H9GAG2|H9GAG2_ANOCA	tr|A0A6I8RW99|A0A6I8RW99_XENTR	tr|A0A2R8QNR8|A0A2R8QNR8_DANRE	tr|H2TD56|H2TD56_TAKRU	TPIS_HUMAN	n	n	0.63
350	sp|Q9Y4K3|TRAF6_HUMAN	tr|H2Q3F3|H2Q3F3_PANTR	sp|P70196|TRAF6_MOUSE	sp|B5DF45|TRAF6_RAT	tr|G3WLM2|G3WLM2_SARHA	tr|E1C626|E1C626_CHICK	tr|G1KDM3|G1KDM3_ANOCA	sp|Q28DL4|TRAF6_XENTR	sp|Q6IWL4|TRAF6_DANRE	tr|H2UXL8|H2UXL8_TAKRU	TRAF6_HUMAN	n	n	0.63
351	sp|Q63HK5|TSH3_HUMAN	tr|K7D406|K7D406_PANTR	tr|A0A0R4J017|A0A0R4J017_MOUSE	tr|A0A0A0MP78|A0A0A0MP78_RAT	tr|G3VV42|G3VV42_SARHA	tr|F1NMF8|F1NMF8_CHICK	tr|H9GIQ2|H9GIQ2_ANOCA	tr|L7N3H9|L7N3H9_XENTR	tr|A0A2R8QQI8|A0A2R8QQI8_DANRE	tr|A0A674PKQ0|A0A674PKQ0_TAKRU	TSH3_HUMAN	n	n	0.63
352	sp|Q5W5X9|TTC23_HUMAN	tr|H2QA52|H2QA52_PANTR	tr|E9QKU9|E9QKU9_MOUSE	tr|M0R9N4|M0R9N4_RAT	tr|G3WT91|G3WT91_SARHA	-	tr|H9GDZ8|H9GDZ8_ANOCA	tr|A0A6I8RCQ4|A0A6I8RCQ4_XENTR	tr|F1R4Z4|F1R4Z4_DANRE	tr|A0A674P6K5|A0A674P6K5_TAKRU	TTC23_HUMAN	n	n	0.63
353	sp|Q6PKC3|TXD11_HUMAN	tr|K7BUL9|K7BUL9_PANTR	sp|Q8K2W3|TXD11_MOUSE	tr|B2RYB1|B2RYB1_RAT	tr|G3WA85|G3WA85_SARHA	tr|E1C358|E1C358_CHICK	tr|H9GAB5|H9GAB5_ANOCA	tr|G1K3H6|G1K3H6_XENTR	tr|A0A0R4IQE1|A0A0R4IQE1_DANRE	tr|H2UQG0|H2UQG0_TAKRU	TXD11_HUMAN	n	n	0.63
354	sp|Q969T4|UB2E3_HUMAN	tr|K7DG87|K7DG87_PANTR	sp|P52483|UB2E3_MOUSE	tr|A0A0G2K964|A0A0G2K964_RAT	tr|G3VEI6|G3VEI6_SARHA	tr|E1BQY2|E1BQY2_CHICK	tr|H9GHD7|H9GHD7_ANOCA	tr|B0BM03|B0BM03_XENTR	tr|Q6DG68|Q6DG68_DANRE	tr|A0A674PRF1|A0A674PRF1_TAKRU	UB2E3_HUMAN	n	n	0.63
355	sp|P54578|UBP14_HUMAN	sp|P60051|UBP14_PANTR	sp|Q9JMA1|UBP14_MOUSE	tr|Q5U2N2|Q5U2N2_RAT	tr|G3WPF3|G3WPF3_SARHA	tr|E1C4M6|E1C4M6_CHICK	tr|G1KHK9|G1KHK9_ANOCA	tr|F6VIT5|F6VIT5_XENTR	tr|F1R4B7|F1R4B7_DANRE	tr|A0A674NQW4|A0A674NQW4_TAKRU	UBP14_HUMAN	n	n	0.63
356	sp|P40818|UBP8_HUMAN	tr|H2Q9F0|H2Q9F0_PANTR	tr|A2AI52|A2AI52_MOUSE	tr|D3ZN39|D3ZN39_RAT	tr|G3WFD6|G3WFD6_SARHA	tr|F1NE88|F1NE88_CHICK	tr|H9G8L0|H9G8L0_ANOCA	tr|A0A6I8SFL6|A0A6I8SFL6_XENTR	tr|I3IT16|I3IT16_DANRE	tr|H2V304|H2V304_TAKRU	UBP8_HUMAN	n	n	0.63
357	sp|Q9UMX0|UBQL1_HUMAN	tr|K7BLR4|K7BLR4_PANTR	sp|Q8R317|UBQL1_MOUSE	tr|A0A140TAI1|A0A140TAI1_RAT	tr|G3WZI3|G3WZI3_SARHA	tr|E1C477|E1C477_CHICK	tr|G1KA21|G1KA21_ANOCA	tr|A0A6I8T031|A0A6I8T031_XENTR	tr|F1Q8U2|F1Q8U2_DANRE	tr|H2UJG7|H2UJG7_TAKRU	UBQL1_HUMAN	n	n	0.63
358	sp|Q9UHD9|UBQL2_HUMAN	tr|A0A2I3RI61|A0A2I3RI61_PANTR	sp|Q9QZM0|UBQL2_MOUSE	tr|D4AA63|D4AA63_RAT	tr|G3WZI3|G3WZI3_SARHA	tr|E1C477|E1C477_CHICK	tr|G1KA21|G1KA21_ANOCA	tr|A0A6I8T031|A0A6I8T031_XENTR	tr|F1Q8U2|F1Q8U2_DANRE	tr|H2UJG7|H2UJG7_TAKRU	UBQL2_HUMAN	n	n	0.63
359	sp|Q93008|USP9X_HUMAN	tr|A0A2I3S2M4|A0A2I3S2M4_PANTR	tr|Q4FE56|Q4FE56_MOUSE	tr|D3ZC84|D3ZC84_RAT	tr|G3W3Y4|G3W3Y4_SARHA	tr|E1BWJ5|E1BWJ5_CHICK	tr|R4GBE0|R4GBE0_ANOCA	tr|F6XUT9|F6XUT9_XENTR	tr|Q4FE55|Q4FE55_DANRE	tr|H2UDJ3|H2UDJ3_TAKRU	USP9X_HUMAN	n	n	0.63
360	sp|Q9BTA9|WAC_HUMAN	tr|H2Q1S2|H2Q1S2_PANTR	sp|Q924H7|WAC_MOUSE	tr|F1LW69|F1LW69_RAT	tr|G3WBE1|G3WBE1_SARHA	tr|A0A1D5NWC1|A0A1D5NWC1_CHICK	tr|G1KGV5|G1KGV5_ANOCA	sp|Q5U4Q0|WAC_XENTR	tr|F1QS79|F1QS79_DANRE	tr|H2S7K6|H2S7K6_TAKRU	WAC_HUMAN	y	n	0.63	1
361	sp|O75554|WBP4_HUMAN	tr|K7BPV3|K7BPV3_PANTR	sp|Q61048|WBP4_MOUSE	sp|Q5HZF2|WBP4_RAT	tr|G3X0R3|G3X0R3_SARHA	tr|F1NXG2|F1NXG2_CHICK	tr|G1K8U7|G1K8U7_ANOCA	tr|Q28FN3|Q28FN3_XENTR	-	tr|H2RL34|H2RL34_TAKRU	WBP4_HUMAN	y	n	0.63	2
362	sp|A4D1P6|WDR91_HUMAN	tr|H2QVF2|H2QVF2_PANTR	sp|Q7TMQ7|WDR91_MOUSE	sp|B2RYI0|WDR91_RAT	tr|G3WHP7|G3WHP7_SARHA	tr|F1NQ61|F1NQ61_CHICK	tr|G1KKQ6|G1KKQ6_ANOCA	tr|A0A6I8RSE2|A0A6I8RSE2_XENTR	tr|F1QCS8|F1QCS8_DANRE	tr|A0A674MX99|A0A674MX99_TAKRU	WDR91_HUMAN	n	n	0.63
363	sp|Q05516|ZBT16_HUMAN	tr|H2Q4T2|H2Q4T2_PANTR	tr|Q3UQ17|Q3UQ17_MOUSE	tr|Q5S3S9|Q5S3S9_RAT	tr|G3W7U0|G3W7U0_SARHA	tr|A0A1D5P781|A0A1D5P781_CHICK	tr|H9GF05|H9GF05_ANOCA	tr|A0A6I8PTS6|A0A6I8PTS6_XENTR	tr|E7FDS7|E7FDS7_DANRE	tr|H2S3C8|H2S3C8_TAKRU	ZBT16_HUMAN	n	n	0.63
364	sp|O60293|ZC3H1_HUMAN	tr|H2R788|H2R788_PANTR	tr|B2RT41|B2RT41_MOUSE	tr|A0A0G2K5R4|A0A0G2K5R4_RAT	tr|G3VHU5|G3VHU5_SARHA	tr|A0A1D5PEY1|A0A1D5PEY1_CHICK	tr|G1KGH6|G1KGH6_ANOCA	tr|A0A6I8PUF6|A0A6I8PUF6_XENTR	-	tr|H2SEC4|H2SEC4_TAKRU	ZC3H1_HUMAN	n	n	0.63
365	sp|P52736|ZN133_HUMAN	-	-	-	-	-	-	-	-	-	ZN133_HUMAN	n	n	0.63
366	tr|E9PH99|E9PH99_HUMAN	tr|H2QT88|H2QT88_PANTR	sp|Q8C0P7|ZN451_MOUSE	tr|G3V7N7|G3V7N7_RAT	tr|G3VJU2|G3VJU2_SARHA	tr|E1BU31|E1BU31_CHICK	tr|G1KFJ5|G1KFJ5_ANOCA	tr|A0A6I8R9Y7|A0A6I8R9Y7_XENTR	tr|B8A455|B8A455_DANRE	tr|H2USU4|H2USU4_TAKRU	ZN451_HUMAN	n	n	0.63
367	sp|Q8TD23|ZN675_HUMAN	-	-	-	-	-	-	-	-	-	ZN675_HUMAN	n	n	0.63
368	sp|Q05481|ZNF91_HUMAN	-	-	-	-	-	-	-	-	-	ZNF91_HUMAN	n	n	0.63
369	sp|O75446|SAP30_HUMAN	tr|H2QQF7|H2QQF7_PANTR	sp|O88574|SAP30_MOUSE	tr|D3ZC08|D3ZC08_RAT	tr|G3WFP4|G3WFP4_SARHA	tr|A0A1D5PS35|A0A1D5PS35_CHICK	tr|G1KE52|G1KE52_ANOCA	tr|Q28IA6|Q28IA6_XENTR	sp|Q6NYV5|SP30L_DANRE	tr|A0A674MPB5|A0A674MPB5_TAKRU	SAP30_HUMAN	n	n	0.62
370	sp|Q96ST3|SIN3A_HUMAN	tr|H2R491|H2R491_PANTR	sp|Q60520|SIN3A_MOUSE	tr|A0A0G2K3H5|A0A0G2K3H5_RAT	tr|G3VDE3|G3VDE3_SARHA	tr|E1BX21|E1BX21_CHICK	tr|H9GS32|H9GS32_ANOCA	tr|A0A6I8R6M1|A0A6I8R6M1_XENTR	tr|E7F0R9|E7F0R9_DANRE	tr|H2UVC3|H2UVC3_TAKRU	SIN3A_HUMAN	n	n	0.62
371	tr|Q32MN6|Q32MN6_HUMAN	tr|H2RD22|H2RD22_PANTR	sp|P29037|TBP_MOUSE	tr|Q66HB1|Q66HB1_RAT	tr|G3WT83|G3WT83_SARHA	tr|Q6JLB1|Q6JLB1_CHICK	tr|G1KAY5|G1KAY5_ANOCA	tr|A0A6I8SGD9|A0A6I8SGD9_XENTR	sp|Q7SXL3|TBP_DANRE	tr|A6H913|A6H913_TAKRU	TBP_HUMAN	n	n	0.62
372	sp|P21980|TGM2_HUMAN	tr|K7D7G1|K7D7G1_PANTR	sp|P21981|TGM2_MOUSE	tr|Q9WVJ6|Q9WVJ6_RAT	tr|G3X211|G3X211_SARHA	tr|E1BY44|E1BY44_CHICK	tr|H9GJU5|H9GJU5_ANOCA	tr|A0A6I8SWR7|A0A6I8SWR7_XENTR	tr|Q1ECX3|Q1ECX3_DANRE	tr|H2U848|H2U848_TAKRU	TGM2_HUMAN	n	n	0.62
373	sp|P17752|TPH1_HUMAN	tr|A0A2I3SMD3|A0A2I3SMD3_PANTR	sp|P17532|TPH1_MOUSE	sp|P09810|TPH1_RAT	tr|G3WVJ6|G3WVJ6_SARHA	tr|A0A1L1RWF7|A0A1L1RWF7_CHICK	tr|G1K884|G1K884_ANOCA	tr|F6X1Y3|F6X1Y3_XENTR	tr|Q6PBX4|Q6PBX4_DANRE	tr|H2S3G1|H2S3G1_TAKRU	TPH1_HUMAN	n	n	0.62
374	sp|P42574|CASP3_HUMAN	sp|Q5IS54|CASP3_PANTR	sp|P70677|CASP3_MOUSE	sp|P55213|CASP3_RAT	tr|G3W5D0|G3W5D0_SARHA	tr|O93417|O93417_CHICK	tr|H9GG11|H9GG11_ANOCA	tr|A0A6I8PZK4|A0A6I8PZK4_XENTR	tr|U3JAP7|U3JAP7_DANRE	tr|A0A6D2W0G5|A0A6D2W0G5_TAKRU	CASP3_HUMAN	n	n	0.59
375	sp|Q9Y2J2|E41L3_HUMAN	tr|H2QE82|H2QE82_PANTR	tr|D0VYV6|D0VYV6_MOUSE	tr|Q9JMB3|Q9JMB3_RAT	tr|G3VZ11|G3VZ11_SARHA	tr|A0A1D5PJE1|A0A1D5PJE1_CHICK	tr|G1KJF2|G1KJF2_ANOCA	tr|L7N344|L7N344_XENTR	tr|Q68EI5|Q68EI5_DANRE	tr|A0A674PHR2|A0A674PHR2_TAKRU	E41L3_HUMAN	n	n	0.56
376	sp|P07900|HS90A_HUMAN	tr|H2RD80|H2RD80_PANTR	sp|P07901|HS90A_MOUSE	sp|P82995|HS90A_RAT	tr|G3W1D6|G3W1D6_SARHA	tr|A0A1L1RND0|A0A1L1RND0_CHICK	tr|H9G3B6|H9G3B6_ANOCA	tr|F7AT22|F7AT22_XENTR	tr|Q5RG12|Q5RG12_DANRE	tr|H2U3M5|H2U3M5_TAKRU	HS90A_HUMAN	n	n	0.56
377	sp|Q92831|KAT2B_HUMAN	tr|H2QM64|H2QM64_PANTR	sp|Q9JHD1|KAT2B_MOUSE	tr|D4ACX5|D4ACX5_RAT	tr|G3W1X8|G3W1X8_SARHA	tr|A0A1D5PLS6|A0A1D5PLS6_CHICK	tr|G1KUL2|G1KUL2_ANOCA	tr|F6WKW9|F6WKW9_XENTR	sp|Q1LUC3|KAT2B_DANRE	tr|H2VAU0|H2VAU0_TAKRU	KAT2B_HUMAN	n	n	0.56
378	tr|A0A087X1B1|A0A087X1B1_HUMAN	tr|H2RI27|H2RI27_PANTR	tr|Q8VC91|Q8VC91_MOUSE	sp|Q6TMG5|NEMO_RAT	tr|G3VKD7|G3VKD7_SARHA	sp|Q90Z16|OPTN_CHICK	tr|G1KMI1|G1KMI1_ANOCA	tr|A0A6I8Q522|A0A6I8Q522_XENTR	tr|F1QHM5|F1QHM5_DANRE	tr|H2RZL2|H2RZL2_TAKRU	NEMO_HUMAN	n	n	0.56
379	sp|P29590|PML_HUMAN	tr|H2Q9S3|H2Q9S3_PANTR	sp|Q60953|PML_MOUSE	tr|F1M589|F1M589_RAT	-	tr|A0A1L1RZK6|A0A1L1RZK6_CHICK	-	-	-	-	PML_HUMAN	n	n	0.56
380	sp|P31749|AKT1_HUMAN	tr|K7AGW5|K7AGW5_PANTR	sp|P31750|AKT1_MOUSE	sp|P47196|AKT1_RAT	tr|G3W4L9|G3W4L9_SARHA	tr|F1NMS0|F1NMS0_CHICK	tr|G1KLB6|G1KLB6_ANOCA	tr|F7D9G1|F7D9G1_XENTR	tr|Q8UUX0|Q8UUX0_DANRE	tr|H2UBQ0|H2UBQ0_TAKRU	AKT1_HUMAN	n	n	0.55
381	sp|Q9ULX6|AKP8L_HUMAN	tr|K7DCK3|K7DCK3_PANTR	sp|Q9R0L7|AKP8L_MOUSE	tr|Q5U306|Q5U306_RAT	tr|G3WAM7|G3WAM7_SARHA	tr|A0A3Q2TTD8|A0A3Q2TTD8_CHICK	tr|G1KTQ8|G1KTQ8_ANOCA	tr|A0A6I8SFM3|A0A6I8SFM3_XENTR	tr|A0A0H2UKW6|A0A0H2UKW6_DANRE	tr|H2UVP2|H2UVP2_TAKRU	AKP8L_HUMAN	n	n	0.52
382	sp|P29466|CASP1_HUMAN	tr|A0A2I3SPD8|A0A2I3SPD8_PANTR	sp|P29452|CASP1_MOUSE	tr|F1LQZ4|F1LQZ4_RAT	tr|G3W251|G3W251_SARHA	tr|F1P0X7|F1P0X7_CHICK	tr|H9GK20|H9GK20_ANOCA	tr|A0A6I8Q482|A0A6I8Q482_XENTR	tr|F1R234|F1R234_DANRE	tr|H2T5B5|H2T5B5_TAKRU	CASP1_HUMAN	n	n	0.52
383	sp|P55212|CASP6_HUMAN	tr|K7B3Z2|K7B3Z2_PANTR	sp|O08738|CASP6_MOUSE	tr|Q6AZ23|Q6AZ23_RAT	tr|G3VR02|G3VR02_SARHA	tr|F1NEL6|F1NEL6_CHICK	tr|G1KMX0|G1KMX0_ANOCA	tr|A0A6I8PZK4|A0A6I8PZK4_XENTR	tr|F1QBU9|F1QBU9_DANRE	tr|H2TDB0|H2TDB0_TAKRU	CASP6_HUMAN	n	n	0.52
384	sp|O75146|HIP1R_HUMAN	tr|K7CDK7|K7CDK7_PANTR	sp|Q9JKY5|HIP1R_MOUSE	tr|F1LML7|F1LML7_RAT	tr|G3WHQ4|G3WHQ4_SARHA	tr|A0A1D5PCR1|A0A1D5PCR1_CHICK	tr|H9GMU9|H9GMU9_ANOCA	tr|F7BXC9|F7BXC9_XENTR	tr|A0A0R4IKR8|A0A0R4IKR8_DANRE	tr|A0A3B5KKQ4|A0A3B5KKQ4_TAKRU	HIP1R_HUMAN	n	n	0.52
385	sp|O15111|IKKA_HUMAN	tr|H2RBD4|H2RBD4_PANTR	tr|E9QNL4|E9QNL4_MOUSE	tr|G3V926|G3V926_RAT	tr|G3VA36|G3VA36_SARHA	tr|A0A1D5PFM2|A0A1D5PFM2_CHICK	tr|H9GIN6|H9GIN6_ANOCA	tr|A0A6I8QTU8|A0A6I8QTU8_XENTR	tr|B8JIH4|B8JIH4_DANRE	tr|H2TDT0|H2TDT0_TAKRU	IKKA_HUMAN	n	n	0.52
386	sp|O14920|IKKB_HUMAN	tr|K7CMD5|K7CMD5_PANTR	tr|Q5D0E0|Q5D0E0_MOUSE	tr|G3V8H5|G3V8H5_RAT	tr|G3WZY2|G3WZY2_SARHA	tr|A0A1D5PFV1|A0A1D5PFV1_CHICK	tr|H9GJE7|H9GJE7_ANOCA	tr|A0A6I8SJE7|A0A6I8SJE7_XENTR	tr|B0R199|B0R199_DANRE	tr|H2UY88|H2UY88_TAKRU	IKKB_HUMAN	n	n	0.52
387	sp|Q9NP61|ARFG3_HUMAN	tr|G2HJF0|G2HJF0_PANTR	tr|A0A0R4J0T8|A0A0R4J0T8_MOUSE	sp|Q4KLN7|ARFG3_RAT	tr|G3VJY3|G3VJY3_SARHA	tr|A0A1D5PV58|A0A1D5PV58_CHICK	tr|G1KS32|G1KS32_ANOCA	sp|Q28CM8|ARFG2_XENTR	tr|F1RB32|F1RB32_DANRE	tr|H2U664|H2U664_TAKRU	ARFG3_HUMAN	n	n	0.49
388	sp|Q9UK73|FEM1B_HUMAN	tr|A0A2I3SXM4|A0A2I3SXM4_PANTR	sp|Q9Z2G0|FEM1B_MOUSE	sp|P0C6P7|FEM1B_RAT	tr|G3VQG6|G3VQG6_SARHA	tr|R4GJS8|R4GJS8_CHICK	tr|H9G4Z8|H9G4Z8_ANOCA	tr|F7E455|F7E455_XENTR	tr|E7F7Y4|E7F7Y4_DANRE	tr|A0A674MI32|A0A674MI32_TAKRU	FEM1B_HUMAN	n	n	0.49
389	sp|Q13588|GRAP_HUMAN	tr|G2HGD2|G2HGD2_PANTR	sp|Q9CX99|GRAP_MOUSE	tr|Q4KM68|Q4KM68_RAT	tr|G3WER2|G3WER2_SARHA	tr|E1BXR0|E1BXR0_CHICK	tr|H9GE25|H9GE25_ANOCA	tr|F6T3X2|F6T3X2_XENTR	tr|Q6PC73|Q6PC73_DANRE	tr|H2T7L9|H2T7L9_TAKRU	GRAP_HUMAN	n	y	0.49
390	sp|P23443|KS6B1_HUMAN	tr|H2QDK7|H2QDK7_PANTR	sp|Q8BSK8|KS6B1_MOUSE	sp|P67999|KS6B1_RAT	tr|G3WU29|G3WU29_SARHA	tr|F1P4J0|F1P4J0_CHICK	tr|H9GJI7|H9GJI7_ANOCA	tr|A0A6I8R6N6|A0A6I8R6N6_XENTR	tr|F1R3V1|F1R3V1_DANRE	tr|H2T8K6|H2T8K6_TAKRU	KS6B1_HUMAN	n	n	0.49
391	sp|P50221|MEOX1_HUMAN	tr|H2QD53|H2QD53_PANTR	sp|P32442|MEOX1_MOUSE	tr|D4A532|D4A532_RAT	tr|G3W2Z8|G3W2Z8_SARHA	tr|F6RDX4|F6RDX4_CHICK	tr|G1KD69|G1KD69_ANOCA	tr|A0A6I8RP56|A0A6I8RP56_XENTR	sp|F1Q4R9|MEOX1_DANRE	tr|H2SJ86|H2SJ86_TAKRU	MEOX1_HUMAN	n	n	0.49
392	sp|O75781|PALM_HUMAN	tr|K7AJD7|K7AJD7_PANTR	sp|Q9Z0P4|PALM_MOUSE	sp|Q920Q0|PALM_RAT	tr|G3W0H7|G3W0H7_SARHA	tr|A0A1L1RL66|A0A1L1RL66_CHICK	-	tr|F7DS14|F7DS14_XENTR	tr|E9QIM7|E9QIM7_DANRE	tr|H2T6J9|H2T6J9_TAKRU	PALM_HUMAN	n	n	0.49
393	sp|P54750|PDE1A_HUMAN	tr|H2QJ34|H2QJ34_PANTR	sp|Q61481|PDE1A_MOUSE	tr|A0A0G2K2K1|A0A0G2K2K1_RAT	tr|G3WG99|G3WG99_SARHA	tr|E1BYT8|E1BYT8_CHICK	tr|H9G7A5|H9G7A5_ANOCA	tr|F6R8Z5|F6R8Z5_XENTR	tr|E7F6Z8|E7F6Z8_DANRE	tr|H2U1H1|H2U1H1_TAKRU	PDE1A_HUMAN	n	n	0.49
394	sp|P67775|PP2AA_HUMAN	tr|K7DAZ4|K7DAZ4_PANTR	sp|P63330|PP2AA_MOUSE	tr|A0A0G2JYA4|A0A0G2JYA4_RAT	tr|G3WVY5|G3WVY5_SARHA	tr|Q5ZM47|Q5ZM47_CHICK	tr|H9G796|H9G796_ANOCA	tr|A0A6I8PSB7|A0A6I8PSB7_XENTR	tr|Q803G3|Q803G3_DANRE	tr|H2TU36|H2TU36_TAKRU	PP2AA_HUMAN	n	n	0.49
395	sp|O60828|PQBP1_HUMAN	tr|H2QYK3|H2QYK3_PANTR	sp|Q91VJ5|PQBP1_MOUSE	tr|G3V705|G3V705_RAT	tr|G3W6V2|G3W6V2_SARHA	-	tr|H9GD11|H9GD11_ANOCA	-	tr|Q6DH51|Q6DH51_DANRE	tr|A0A3B5KQP3|A0A3B5KQP3_TAKRU	PQBP1_HUMAN	y	n	0.49	1
396	tr|E9PFK9|E9PFK9_HUMAN	tr|H2R595|H2R595_PANTR	sp|Q9JM13|RABX5_MOUSE	tr|G3V631|G3V631_RAT	tr|G3VK33|G3VK33_SARHA	tr|E1C0P2|E1C0P2_CHICK	-	tr|F7ELJ0|F7ELJ0_XENTR	tr|Q6P6Y4|Q6P6Y4_DANRE	tr|H2T954|H2T954_TAKRU	RABX5_HUMAN	n	n	0.49
397	sp|Q8N0X7|SPART_HUMAN	tr|H2R0R5|H2R0R5_PANTR	sp|Q8R1X6|SPART_MOUSE	tr|E9PT90|E9PT90_RAT	tr|G3WLW7|G3WLW7_SARHA	tr|F1P4M9|F1P4M9_CHICK	tr|G1KCR4|G1KCR4_ANOCA	tr|A0A6I8PRF1|A0A6I8PRF1_XENTR	tr|A0A0R4ITC8|A0A0R4ITC8_DANRE	tr|H2T6S9|H2T6S9_TAKRU	SPG20_HUMAN	n	n	0.49
398	sp|Q96DZ7|T4S19_HUMAN	tr|A0A2I3SZB6|A0A2I3SZB6_PANTR	tr|E9Q9H8|E9Q9H8_MOUSE	tr|D4ADI7|D4ADI7_RAT	tr|G3W8B5|G3W8B5_SARHA	tr|F1P3K0|F1P3K0_CHICK	tr|G1K8H5|G1K8H5_ANOCA	tr|A0A6I8PT79|A0A6I8PT79_XENTR	tr|A2BEN8|A2BEN8_DANRE	tr|A0A674MH82|A0A674MH82_TAKRU	T4S19_HUMAN	n	n	0.49
399	sp|Q9NRH3|TBG2_HUMAN	tr|H2QD30|H2QD30_PANTR	sp|Q8VCK3|TBG2_MOUSE	tr|F1LUW9|F1LUW9_RAT	tr|G3WM03|G3WM03_SARHA	tr|A0A1D5NU82|A0A1D5NU82_CHICK	tr|G1KP80|G1KP80_ANOCA	tr|A0A6I8RGB3|A0A6I8RGB3_XENTR	tr|Q7ZVM5|Q7ZVM5_DANRE	tr|H2ULC6|H2ULC6_TAKRU	TBG1_HUMAN	n	n	0.49
400	sp|O15344|TRI18_HUMAN	tr|H2QYA1|H2QYA1_PANTR	sp|O70583|TRI18_MOUSE	sp|P82458|TRI18_RAT	tr|G3WM73|G3WM73_SARHA	tr|Q71R46|Q71R46_CHICK	tr|G1K9B6|G1K9B6_ANOCA	tr|Q6DEU6|Q6DEU6_XENTR	tr|E7FAU0|E7FAU0_DANRE	tr|H2T2Q6|H2T2Q6_TAKRU	TRI18_HUMAN	n	n	0.49
401	sp|P55210|CASP7_HUMAN	tr|A0A2I3RUL4|A0A2I3RUL4_PANTR	sp|P97864|CASP7_MOUSE	tr|O88550|O88550_RAT	tr|G3WUJ7|G3WUJ7_SARHA	tr|F1NV61|F1NV61_CHICK	tr|H9GG11|H9GG11_ANOCA	tr|A0A6I8PZK4|A0A6I8PZK4_XENTR	tr|U3JAP7|U3JAP7_DANRE	tr|A0A674PGE4|A0A674PGE4_TAKRU	CASP7_HUMAN	n	n	0
402	sp|Q14790|CASP8_HUMAN	tr|H2QJ86|H2QJ86_PANTR	tr|A0A087WQT6|A0A087WQT6_MOUSE	sp|Q9JHX4|CASP8_RAT	tr|G3VCE6|G3VCE6_SARHA	tr|F1NXP6|F1NXP6_CHICK	tr|H9G5F8|H9G5F8_ANOCA	tr|A0A6I8S1X4|A0A6I8S1X4_XENTR	tr|F1QLH0|F1QLH0_DANRE	tr|H2V632|H2V632_TAKRU	CASP8_HUMAN	n	n	0
