# Supplementary material for: The Role of Low Complexity Regions in Protein Interaction Modes: An Illustration in Huntingtin
Source: Int J Mol Sci. 2021 Feb 9;22(4):1727. doi: 10.3390/ijms22041727 (PMC7915032; doi:10.3390/ijms22041727)
Supplement: Supplementary file 1 [file ijms-22-01727-s001.zip › Suppl_FileS5_rawCC.txt]

human_protein	joined_cc	H.sapiens	P.troglodytes	P.abelii	M.musculus	R.norvegicus	S.harrisii	G.gallus	X.tropicalis	D.rerio	T.rubripes
P54257	219-476	220-443	226-246;326-367;386-413;421-441	226-246;326-367;421-441	220-364;390-430	226-253;326-360	-	-	-	226-253;326-353;400-476	219-253;319-346;372-476
Q99963	48-68	-	-	-	-	-	-	48-68	-	-	-
Q99963	195-216	196-216	-	-	195-215	195-216	-	-	-	-	-
Q99963	245-265	-	-	-	-	-	-	-	-	245-265	-
A0A0C4DGN6	262-284	264-284	264-284	264-284	264-284	262-284	264-284	264-284	264-284	264-284	264-284
A0A0C4DGN6	462-516	-	-	-	469-516	469-516	-	-	462-516	-	462-489
P42858	1529-1551	-	1529-1551	-	-	-	-	-	-	-	-
O00291	373-671	373-671	383-403;408-494;502-561;590-617	383-403;408-494;502-561;590-617	381-671	383-494;509-561;590-610	383-403;474-494;502-547;597-617	376-494	-	376-403;408-480;509-561;615-642	376-428;436-480;505-536;569-596;622-668
O00291	1006-1035	-	1006-1035	1006-1035	-	1006-1035	1006-1035	1006-1035	-	1015-1035	1015-1035
Q96CV9	56-202	57-202	63-83	63-83	57-202	95-136;152-199	-	63-83;95-160;172-199	56-136;165-199	56-83;95-136;140-185	56-83;95-129;162-202
Q96CV9	271-615	277-548	351-378;396-416;433-453;463-504;522-542	351-378;396-416;433-457;463-504;522-542	277-312;342-548	351-378;396-453;463-504;522-542	351-378;396-416;433-453;463-497;522-542	341-385;389-418;426-453;463-504	271-306;330-378;389-453;522-549	389-449;463-497;522-615	426-497;522-549
O75400	554-596	-	569-596	569-596	-	569-596	569-596	-	554-596	-	-
O75400	639-659	-	-	-	-	-	-	-	639-659	-	-
O75400	701-733	-	701-733	701-733	-	701-733	701-733	-	701-733	-	-
O75400	844-870	-	844-870	844-870	-	-	844-870	-	-	-	-
Q9BYW2	2375-2395	-	-	-	-	-	-	-	-	2375-2395	-
Q9BYW2	2408-2428	-	2408-2428	-	-	-	-	-	-	-	-
Q9BYW2	3224-3297	3224-3296	-	-	3224-3296	-	-	3229-3297	-	-	3229-3290
Q9BY11	29-308	29-308	-	29-308	29-308	-	-	-	214-248	150-171;217-253	-
O14776	211-303	219-295	-	-	219-303	232-299	213-233	-	211-287	-	-
O14776	530-569	-	-	-	-	-	-	-	-	530-554	530-569
O14776	678-729	679-729	-	-	678-729	-	-	-	-	-	-
O14776	785-816	-	-	785-812	-	785-812	-	785-812	785-812	785-812	785-816
O14776	910-1000	918-1000	-	-	918-1000	-	-	-	-	974-994	910-950
O14776	1033-1061	-	-	-	-	-	-	-	-	1033-1053	1033-1061
O00268	1077-1104	-	-	-	-	-	-	-	-	1077-1104	-
O00268	1116-1137	-	-	1116-1137	1116-1137	1116-1137	-	-	1116-1137	1116-1137	-
Q15642	43-259	67-259	-	67-259	67-259	67-259	117-175	131-175	43-66;131-151;155-175	106-151;155-175	106-144;155-175
Q15642	409-502	409-502	-	409-502	409-502	409-502	-	421-455	421-448	421-441	421-445
F8VU11	514-560	514-553	514-553	-	514-553	514-553	514-553	526-553	514-560	526-546	526-546
F8VU11	596-616	596-616	596-616	-	596-616	596-616	596-616	-	596-616	596-616	596-616
F8VU11	651-691	651-691	651-691	-	651-691	651-691	651-691	658-690	-	658-690	658-690
F8VU11	801-833	801-826	801-826	-	801-826	801-826	801-826	801-827	-	801-827	801-833
Q99689	257-325	257-325	270-290	-	257-325	257-325	-	-	-	270-290	270-290
A0A087WVQ6	1609-1639	-	1609-1639	-	-	-	-	-	-	-	-
Q02779	420-487	-	434-455;467-487	434-455;467-487	434-455;467-487	-	420-487	-	420-471	420-472	420-475
P55345	202-236	-	-	-	-	-	202-236	209-229	-	-	-
Q9NX55	86-131	86-131	94-114	-	86-131	94-114	94-114	-	-	-	-
Q16891	240-273	-	247-268	-	240-273	247-271	-	-	-	-	-
Q16891	321-360	-	322-357	-	321-360	322-357	322-356	336-357	329-357	336-357	329-349
Q16891	366-393	-	-	-	-	-	366-393	-	-	-	-
Q16891	440-485	-	440-467	440-467	440-485	440-484	440-478	440-478	440-484	440-467	440-467
Q16891	495-523	-	-	-	-	-	-	495-515	-	-	503-523
Q16891	533-572	-	552-572	552-572	-	-	552-572	542-572	552-572	533-557	-
Q9Y383	100-183	108-183	100-152;155-178	100-152;155-178	108-183	118-152;155-178	100-152;155-178	100-152;158-178	118-152	100-152;155-178	100-152;155-178
A0A087WW40	157-236	160-187	160-187	157-230	160-187	158-187	-	-	167-236	167-187	-
Q12873	509-550	-	-	-	509-549	-	-	-	517-550	514-546	-
Q12873	1161-1181	-	-	-	-	-	-	-	-	1161-1181	1161-1181
Q12873	1441-1461	-	-	1441-1461	1441-1461	1441-1461	1441-1461	1441-1461	1441-1461	1441-1461	1441-1461
Q12873	2071-2091	-	-	2071-2091	2071-2091	2071-2091	2071-2091	2071-2091	2071-2091	2071-2091	2071-2091
O95163	1236-1256	-	-	-	-	-	-	-	-	-	1236-1256
Q14204	82-118	-	-	-	82-118	-	-	-	-	-	-
Q14204	329-351	329-351	-	-	329-351	-	-	-	-	-	-
Q14204	676-705	676-705	-	-	676-705	-	-	-	-	-	-
Q14204	780-808	780-808	780-805	-	780-808	780-805	780-805	780-805	780-805	-	-
Q14204	1143-1170	-	-	-	-	-	-	-	-	1143-1170	-
Q14204	1520-1543	-	-	-	-	-	-	-	-	1520-1543	-
Q14204	1559-1646	1559-1646	1561-1588	-	1559-1591;1620-1646	1561-1588	1561-1588	1561-1588	1561-1581	-	-
Q14204	1674-1709	-	-	1674-1698	-	-	-	-	-	1674-1709	-
Q14204	1761-1777	1761-1777	-	-	1761-1777	-	-	-	-	-	-
Q14204	3848-3934	3848-3934	3864-3912	-	3848-3934	3864-3912	3864-3912	3864-3912	3864-3894	3867-3887;3906-3929	3864-3901;3906-3929
Q14204	4074-4248	4074-4242	4080-4241	4094-4114;4122-4156	4074-4242	4080-4241	4080-4241	4080-4241	4080-4241	4094-4248	4094-4149
Q14204	4465-4544	4481-4544	4514-4534	4468-4492;4514-4534	4481-4544	4514-4534	4514-4534	4514-4534	4514-4534	4465-4488;4514-4534	4465-4492
E9PKE3	518-541	518-541	518-541	518-541	518-541	518-541	518-541	518-541	518-541	-	-
Q9P2H0	45-137	65-137	-	91-125	64-137	91-112	62-86;92-137	-	45-82;90-118	98-118	-
Q9P2H0	210-251	-	-	-	210-251	-	-	-	-	-	-
O75376	187-264	187-230	-	-	-	-	-	-	-	191-264	-
O75376	325-354	325-354	334-354	334-354	334-354	334-354	-	334-354	334-354	334-354	334-354
O75376	548-607	548-607	-	-	-	-	-	-	-	-	-
O75376	2260-2280	-	-	-	2260-2280	-	-	-	-	-	-
Q5JP53	408-428	-	-	-	-	408-428	-	-	408-428	408-428	-
A0A0G2JS82	48-68	-	48-68	48-68	-	48-68	48-68	48-68	48-68	48-68	48-68
A0A499FIY3	200-283	-	-	-	200-279	200-279	203-244;253-273	-	203-273	210-283	-
P12270	123-476	130-476	130-150;162-273;320-382;394-467	130-150;162-273;320-382;422-467	130-150;162-206;211-273;320-382;422-467	125-476	130-150;162-273;320-382;422-445	130-150;281-301;313-382;415-467	130-150;162-227;232-273;320-375;408-428;440-460	123-150;176-273;320-382;394-467	176-196;204-259;270-290;313-375;394-435;440-467
P12270	529-710	529-709	533-619;650-677;683-703	533-619;650-677;683-703	533-619;650-670;683-710	529-710	533-619;650-677;683-703	533-619;650-710	533-619;650-703	533-619;650-677;683-710	533-598;650-710
P12270	773-1306	773-1288	777-864;872-913;939-980;1112-1186;1211-1231;1264-1284	777-864;872-913;939-980;1049-1097;1112-1186;1211-1231;1264-1284	777-864;872-913;939-980;1112-1186;1211-1231;1264-1284	776-1287	777-864;872-913;939-980;989-1035;1042-1083;1088-1186;1225-1245;1264-1284	777-857;872-906;939-980;1109-1200;1211-1245;1257-1284	777-913;939-973;989-1026;1049-1083;1109-1168;1176-1200;1211-1238;1250-1284	802-871;879-913;939-980;989-1026;1042-1083;1095-1194;1211-1231;1264-1284	777-797;809-857;865-906;939-980;989-1019;1162-1200;1225-1245;1250-1284;1286-1306
P12270	1316-1750	1331-1750	1337-1371;1385-1419;1427-1461;1470-1532;1681-1715	-	1337-1364;1385-1419;1427-1461;1470-1532;1593-1656;1681-1715	1331-1536;1590-1750	1337-1371;1385-1419;1427-1461;1470-1550;1593-1648;1681-1715	1337-1364;1385-1447;1467-1490;1505-1539;1593-1672	1316-1364;1385-1461;1470-1490;1498-1546	1337-1364;1385-1419;1427-1454;1470-1490;1505-1532;1583-1669	1316-1336;1344-1364;1385-1454;1470-1504;1512-1550
Q5SS57	164-191	-	-	-	-	-	164-191	-	-	-	-
Q5VTR2	60-107	60-107	68-102	68-102	60-107	68-102	68-102	-	68-99	-	79-99
Q5VTR2	189-399	189-396	213-233;246-284;292-319;343-394	246-284;292-319;343-394	189-399	292-319;343-363;367-394	257-284;292-319;343-394	-	243-284;292-319;357-394	206-233;278-312;342-387	239-259;278-312;343-387
Q5VTR2	450-961	450-960	452-486;722-793;801-821;836-856;899-926	452-486;722-793;801-821;836-856;899-926	450-960	452-486;722-793;801-821;836-856;899-926	452-486;722-756;759-793;801-821;836-856;899-926	-	452-486;501-528;729-756;766-786;801-821;836-870;903-930	452-486;681-701;722-756;759-793;801-821;836-884;906-926;934-961	459-486;508-528;729-793;801-821;836-884;906-926;934-961
P16220	306-340	-	306-340	-	-	-	306-340	306-340	306-340	306-340	306-340
A0A3F2YNW8	1634-1654	1634-1654	1634-1654	1634-1654	-	1634-1654	1634-1654	1634-1654	1634-1654	-	1634-1654
A0A3F2YNW8	2766-2814	-	-	-	-	-	-	-	2773-2814	-	2766-2814
O43312	140-194	143-194	140-160	140-160	-	140-160	140-160	-	140-160	-	-
O43312	201-222	-	-	-	-	-	201-222	-	-	-	-
Q14596	61-82	-	-	-	-	-	-	61-82	-	-	-
Q14596	386-427	-	393-427	393-427	393-427	393-427	386-427	393-427	-	-	395-420
Q14596	906-935	-	-	-	906-935	-	-	-	-	-	-
Q14596	1180-1200	-	-	-	-	-	-	-	-	1180-1200	-
Q9BVL2	431-453	431-451	-	433-453	431-451	431-451	433-453	433-453	-	-	-
Q9BVL2	489-556	489-556	-	525-552	489-556	489-556	525-552	525-552	525-552	525-545	525-552
Q9BVL2	571-598	-	-	-	-	-	-	-	571-598	-	-
P27986	445-479	-	452-472	452-472	-	452-472	-	452-472	445-479	452-479	456-479
P27986	517-565	-	517-565	517-565	-	531-565	-	517-565	531-565	517-565	517-565
Q92797	1210-1230	-	-	-	-	-	-	-	1210-1230	-	-
O75410	851-1058	861-1058	865-899;919-939;968-1014;1019-1053	865-899;919-939;968-1014;1019-1053	865-899;919-939;968-1014;1019-1053	865-899;919-939;968-1014;1019-1053	865-899	851-899;919-960;968-1014;1019-1053	919-939;968-1014;1019-1053	886-906;919-939;975-1014;1019-1053	865-885;919-939;975-1007;1019-1053
Q9BVJ6	82-109	82-109	-	-	-	-	-	-	-	-	-
Q9BVJ6	261-335	261-335	-	-	-	-	-	-	-	-	-
Q9BVJ6	361-392	362-392	-	-	362-391	-	-	-	361-388	-	-
Q96K21	334-410	346-410	-	-	335-370	-	348-368	334-368;389-409	-	-	-
O95817	526-546	-	526-546	526-546	-	526-546	526-546	526-546	-	-	526-546
Q14457	144-272	144-272	147-269	144-271	144-272	144-271	147-244;249-269	147-244;249-269	147-269	145-219	176-209
Q9NP66	158-204	-	184-204	-	-	184-204	184-204	184-204	-	158-204	184-204
Q9NP66	262-325	262-306	262-303	-	262-306	262-303	262-303	262-303	262-325	262-303	262-303
Q7Z6Z7	1514-1537	-	-	-	-	1514-1537	-	-	-	-	-
Q7Z6Z7	2824-2846	-	-	-	2824-2846	2825-2846	-	-	-	-	-
Q7Z6Z7	3275-3295	-	3275-3295	3275-3295	3275-3295	3275-3295	3275-3295	-	-	-	-
H7BYN4	560-643	567-636	567-636	567-636	561-640	567-633	567-636	567-643	574-601;609-643	560-636	567-629
A0A087WW77	508-531	-	-	-	-	-	-	-	-	-	508-531
A0A087WW77	846-868	846-868	846-868	-	-	-	-	-	-	-	-
A0A087WW77	1224-1275	-	-	-	-	-	-	-	-	1224-1275	-
Q14149	849-1100	849-1100	852-928;969-996;1043-1094	-	856-1094	887-928;972-996;1043-1094	887-935;972-996;1036-1063;1071-1093	855-935;962-996;1043-1092	908-935;965-996;1036-1073	901-931;969-1003;1043-1091	908-935
A0A2R8YGD3	389-409	389-409	389-409	389-409	389-409	389-409	389-409	389-409	389-409	-	-
Q96NC0	118-183	-	-	-	-	-	-	-	-	118-183	-
P61981	23-44	-	-	-	-	-	-	-	-	23-44	-
P61981	76-107	-	-	-	-	-	-	-	76-107	87-107	87-107
P11171	1064-1084	-	-	1064-1084	1064-1084	1064-1084	-	1064-1084	1064-1084	-	-
Q9UKV5	582-628	-	-	-	-	-	-	-	-	-	582-628
Q12797	153-173	-	-	153-173	-	153-173	-	-	-	-	-
Q12797	463-519	-	-	-	-	-	463-519	-	-	-	-
Q12797	781-808	-	-	-	781-808	781-808	781-808	-	-	781-801	-
P51572	133-246	165-240	133-160;176-239	165-240	165-240	183-239	133-164;173-239	140-171;183-239	133-168;174-239	133-168;177-246	147-168;183-232
P10606	39-59	-	-	-	-	-	-	39-59	-	-	-
Q16531	145-165	-	-	-	-	-	145-165	-	-	-	-
Q96HU8	151-171	-	-	151-171	-	151-171	151-171	151-171	151-171	-	-
P29692	131-166	-	-	131-166	-	-	-	-	-	-	145-166
A0A2R8Y6G6	83-103	83-103	83-103	-	-	83-103	-	83-103	-	-	-
P62873	1-31	-	1-31	-	-	-	1-31	-	-	-	1-31
P62879	19-53	-	23-46	23-46	-	-	23-46	23-53	23-53	23-53	19-46
A0A1X7SBR3	129-177	143-177	-	-	-	-	143-177	143-177	129-177	157-177	-
A0A1X7SBR3	183-291	183-291	-	-	-	-	183-291	190-224;253-291	183-280	190-280	-
A0A1X7SBR3	338-425	345-418	-	-	-	-	345-418	338-425	338-425	338-425	-
G3V2Q1	216-275	-	-	216-275	216-251	-	219-246	-	-	-	-
O43813	72-92	-	-	-	-	-	-	72-92	-	-	-
Q9P0J0	97-117	-	-	-	-	97-117	97-117	97-117	-	-	97-117
Q9Y6M9	50-70	-	-	-	-	50-70	-	-	-	-	-
O96000	122-142	-	-	-	-	-	-	-	-	-	122-142
O96000	153-173	-	-	-	-	153-173	-	-	-	-	-
J3KPX7	198-246	208-246	208-246	-	198-246	208-246	208-246	-	-	226-246	-
P62195	37-78	-	37-78	-	-	-	37-78	37-78	37-78	37-78	37-78
E7ES33	347-446	347-367	-	347-446	347-367	347-367	347-367	347-367	-	347-367	347-432
P60880	50-84	-	57-84	-	-	-	50-77	-	50-84	-	50-84
P60880	178-198	-	178-198	-	-	-	178-198	-	-	-	178-198
P31948	112-132	-	-	-	-	-	-	-	-	112-132	112-132
Q16623	189-230	189-230	-	-	189-230	189-230	-	-	189-227	-	-
P61266	149-228	149-224	-	187-228	149-224	149-224	156-183;187-225	-	156-183;187-225	156-183;187-225	156-183;187-225
P40227	285-305	-	285-305	285-305	-	285-305	-	-	-	-	-
P12956	191-211	-	-	-	-	-	-	-	191-211	-	-
P12956	255-275	-	255-275	255-275	-	-	255-275	-	255-275	-	255-275
B9EGL1	24-44	-	-	-	-	-	-	24-44	-	-	-
B9EGL1	890-910	890-910	890-910	890-910	890-910	890-910	890-910	890-910	-	-	-
Q96J02	472-492	-	472-492	-	-	472-492	472-492	472-492	472-492	472-492	472-492
P31946	83-121	-	-	83-121	-	-	101-121	-	-	-	90-110
P31946	207-227	-	-	-	-	-	-	-	207-227	-	-
E7EVC7	79-231	79-103;111-145;160-180;196-231	79-103;111-145;160-180;196-231	-	80-231	83-103;111-194;196-231	83-103;111-194;196-231	83-103;111-194;196-231	104-194	111-194	-
P28330	360-380	-	-	-	-	-	-	-	-	-	360-380
G5E9Y1	145-165	-	-	-	-	-	-	-	145-165	-	-
P30049	132-173	-	132-159	132-159	-	132-173	-	132-166	-	132-159	132-159
P48047	87-107	-	87-107	87-107	-	-	-	-	87-107	-	-
O15169	399-437	-	-	399-426	399-429	-	399-437	399-437	-	409-431	-
O15169	739-762	-	-	-	739-762	-	739-762	-	739-762	739-762	-
Q9UQB8	7-258	138-159	-	-	-	7-258	-	-	86-113;133-153	133-153	-
Q9NRL2	315-407	315-407	-	327-404	334-404	327-404	320-404	-	358-404	330-401	-
Q9NRL2	647-722	647-722	-	-	-	-	-	-	-	-	647-667
Q9NRL2	790-811	-	-	791-811	790-811	791-811	-	-	791-811	-	-
Q9NRL2	952-972	-	-	-	-	-	-	-	-	-	952-972
O75150	52-99	52-99	71-91	71-91	63-99	63-99	71-91	60-94	71-91	64-94	64-94
O75150	287-479	287-476	328-404;428-472	328-404;428-472	287-476	287-476	324-344;356-404;428-472	342-404;428-479	328-348;356-404;435-472	370-404;428-472	370-404;428-472
O75150	536-624	536-624	537-564	537-564	536-624	536-624	537-564	537-571	537-564	537-564;586-620	537-564;586-620
O75150	754-1073	754-1073	813-847;850-884;892-912;927-947;955-975;1025-1052	813-847;850-884;892-912;927-947;955-975;1025-1052	754-1073	754-1073	820-847;850-884;927-947;955-975;1025-1052	813-847;850-884;892-912;927-947;990-1017;1025-1045	779-799;820-884;892-912;927-961;1032-1052	813-884;892-912;927-947;955-975;997-1017;1025-1052	779-799;820-847;850-884;892-912;927-947;955-975;997-1017;1025-1072
P54289	83-121	-	-	-	-	-	-	-	83-103	90-121	83-117
Q96EE4	90-111	-	-	-	-	-	-	-	-	90-111	-
Q96MT8	81-610	81-262;305-370;426-606	142-163;194-250;307-367;423-478;515-552;561-606	81-262;305-369;419-558	142-181;194-250;308-345;423-478;515-552;561-606	139-181;194-250;307-345;437-478;515-559;561-606	304-338;451-478;522-559;572-599	81-253;285-610	99-181;184-255;290-345;451-471;556-609	99-134;154-188;194-242;256-296;353-380;433-478;515-559;572-606	-
Q96MT8	626-654	-	-	-	-	-	-	-	626-654	-	-
Q96MT8	772-808	781-808	783-808	781-808	783-803	783-803	783-808	-	772-803	-	-
P10809	391-422	-	391-411	-	-	-	395-422	-	391-422	391-422	-
Q9NX63	213-283	-	-	-	-	213-243;258-283	-	219-261	218-268	-	221-241
Q9NX63	285-326	-	285-305	-	-	-	285-305	285-308	288-322	299-319	306-326
Q9NX63	335-355	-	335-355	-	-	-	335-355	-	-	-	-
Q9H444	25-186	25-185	28-48;91-111;130-150;163-183	28-80;91-111;130-150;163-183	25-185	28-48;91-111;130-150;163-183	91-111;130-150;163-186	25-185	28-48;91-111;130-150;163-186	28-48;130-150;163-183	28-51;130-150
Q7Z460	1341-1372	1341-1372	-	1350-1370	1350-1370	1350-1370	1350-1370	1350-1370	-	1350-1370	-
Q7Z460	1432-1452	-	-	1432-1452	1432-1452	1432-1452	1432-1452	1432-1452	-	1432-1452	1432-1452
Q9Y2S2	45-65	-	45-65	-	-	-	-	45-65	45-65	-	-
Q13561	100-136	103-136	107-134	-	103-136	107-134	107-134	107-134	103-136	-	100-134
Q13561	222-252	222-252	232-252	-	222-252	225-252	225-245	225-245	-	-	-
Q13561	383-408	387-407	-	-	-	-	-	383-408	387-407	-	-
Q9NVH1	94-121	-	-	-	-	-	-	-	94-121	-	-
Q9NVH1	420-462	422-462	422-442	422-462	420-462	422-442	-	-	-	422-442	-
Q5F1R6	277-308	-	277-308	277-308	-	277-308	277-308	-	277-308	277-297	277-308
Q5F1R6	313-351	-	313-340	-	-	313-348	313-348	-	313-351	313-340	313-351
A0A0A0MSY4	2025-2052	2025-2045	-	2025-2045	2025-2045	2025-2045	2025-2052	2025-2045	-	-	-
A0A0A0MSY4	2112-2139	2119-2139	-	2119-2139	2119-2139	2119-2139	2119-2139	2119-2139	2119-2139	-	2112-2132
A0A0U1RQP1	297-317	297-317	-	-	297-317	-	-	-	297-317	297-317	297-317
P50570	297-317	-	297-317	297-317	297-317	297-317	297-317	297-317	297-317	297-317	297-317
A0A0C4DH22	520-548	-	-	-	-	-	-	-	520-548	-	-
A0A0C4DH22	582-603	-	-	-	-	-	-	-	582-603	-	-
H0YFD6	120-140	120-140	120-140	-	-	-	-	-	-	-	-
Q00013	386-406	-	-	-	-	386-406	-	-	-	-	-
Q2NKX8	60-95	-	60-87	-	-	60-95	60-87	60-88	-	-	-
Q2NKX8	776-796	-	-	-	-	-	776-796	-	-	-	-
Q9UI08	164-192	-	-	-	166-188	164-192	-	-	-	-	-
Q9UI08	440-466	-	-	440-466	446-466	440-466	446-466	446-466	446-466	446-466	-
E7EQR4	175-195	-	-	-	-	-	-	-	-	175-195	175-195
E7EQR4	417-479	-	-	-	-	-	-	-	-	-	417-479
E7EQR4	543-570	-	-	-	-	543-570	-	-	-	543-570	-
G3XAE9	1273-1299	-	-	-	1273-1299	-	-	-	-	-	-
G3XAE9	1700-1720	1700-1720	-	1700-1720	1700-1720	1700-1720	-	1700-1720	-	-	-
B7ZM87	319-339	-	-	-	-	-	-	-	-	319-339	-
B7ZM87	372-410	372-406	372-406	-	372-410	372-410	372-406	372-406	379-406	379-399	372-399
B7ZM87	1021-1057	1030-1050	1030-1050	-	1021-1057	1021-1057	1030-1050	1030-1050	-	1030-1050	-
Q8N3X1	347-367	-	347-367	347-367	347-367	347-367	347-367	-	-	-	-
Q8N3X1	640-660	-	640-660	640-660	640-660	640-660	-	-	-	-	-
P02792	55-76	-	56-76	-	56-76	-	55-75	-	-	-	-
Q9UJY4	217-248	-	217-237	217-248	-	217-248	217-248	228-248	228-248	-	-
Q3V6T2	196-438	196-438	197-217;259-314;328-379;390-438	197-217;259-314;328-379;390-438	197-217;259-314;328-379;390-438	390-438	287-314;328-379;390-438	197-217;259-314;328-348;352-372;390-438	197-217;259-314;328-438	259-424	197-217;328-379;390-424
Q3V6T2	468-1432	471-1432	475-503;507-587;596-761;925-959;1172-1213;1235-1279;1315-1384;1403-1430	475-503;507-587;596-761;925-959;1172-1213;1235-1279;1315-1384;1403-1430	475-495;507-587;617-761;925-959;1055-1143;1172-1213;1228-1279;1315-1384;1403-1430	475-503;507-587;610-761;890-910;925-959;1055-1143;1172-1213;1228-1272;1315-1384;1403-1430	475-587;596-761;772-886;890-917;925-959;1151-1227;1235-1279;1301-1384;1403-1430	475-495;507-587;596-761;765-917;922-959;1179-1213;1228-1321;1329-1349;1364-1384;1403-1430	475-495;507-587;596-661;672-761;772-893;922-959;1172-1224;1228-1321;1329-1384;1403-1430	468-1075;1116-1430	507-587;617-761;772-858;866-886;897-917;932-959;1186-1224;1228-1279;1287-1384;1403-1430
P68871	72-92	-	-	-	-	-	-	-	-	-	72-92
P08238	577-597	-	577-597	-	-	-	577-597	-	-	-	577-597
Q8IY31	99-144	101-141	-	106-137	101-143	106-137	106-137	106-137	114-141	99-144	106-144
Q8WYH8	53-73	-	53-73	53-73	-	53-73	53-73	53-73	-	53-73	53-73
Q8WYH8	115-143	-	-	-	-	-	-	-	122-142	115-143	115-143
Q96N16	23-265	29-265	33-81;158-188;190-210;215-235	33-81;158-188;190-210;215-235	84-107;151-235	23-265	26-81;84-111;158-181;190-221	26-74;84-104;158-188;190-221	26-74;84-104;144-185;190-235;243-263	147-185;190-235	158-185;208-228
Q96N16	295-450	295-434	298-332;347-398	298-332;347-398	298-332;347-381	295-434	298-332;347-398	298-332;347-381;416-436	298-339;347-381	430-450	298-339;416-436
Q96N16	502-657	511-657	536-563;584-625	536-563;584-625	536-563;584-625	511-625	543-563;584-625	536-563;577-625	536-563;584-625	502-529;543-563;577-597;605-625	536-563;598-625
Q96N16	699-733	-	699-719	-	699-733	-	699-719	-	699-726	699-733	713-733
Q96N16	741-761	-	-	-	741-761	-	-	-	741-761	741-761	741-761
Q96N16	778-798	-	778-798	-	778-798	-	778-798	-	778-798	-	778-798
Q96N16	804-838	-	804-838	-	804-838	-	804-838	-	804-838	804-838	804-838
Q9BR39	531-558	-	-	-	-	-	-	-	-	531-558	531-551
O95751	23-43	-	-	-	-	23-43	-	-	-	-	-
Q8N5G2	205-234	-	-	-	-	-	-	-	205-234	-	-
Q8N5G2	411-438	-	411-438	-	-	-	411-438	411-438	411-431	-	411-438
Q8N5G2	446-518	-	446-508	-	-	-	446-508	446-508	446-508	-	446-518
Q8N5G2	531-579	-	531-579	-	-	-	531-579	531-579	531-579	-	531-579
Q8N5G2	621-648	-	621-648	-	-	-	621-648	621-648	621-648	-	621-648
Q96RN5	174-228	-	-	-	-	185-226	174-228	-	-	-	-
Q96RN5	234-369	-	-	-	-	-	-	-	234-341	338-369	-
Q96RN5	428-490	-	-	-	-	-	-	-	429-490	428-480	-
Q96RN5	662-682	-	-	-	-	662-682	662-682	-	662-682	662-682	-
Q13503	99-132	-	-	-	-	-	-	-	-	99-132	110-130
Q14814	371-417	-	-	-	-	-	-	371-417	-	-	-
Q99797	143-177	-	-	-	-	-	157-177	143-163	-	-	-
Q9Y605	145-179	145-179	150-173	150-173	-	-	-	-	-	-	-
Q96HT8	87-126	87-118	-	87-118	96-126	96-126	-	-	-	-	-
F8W7U8	338-358	338-358	338-358	-	-	-	-	-	-	-	-
F8W7U8	494-526	-	494-514	-	-	-	-	-	-	494-515	505-526
P42345	695-715	-	695-715	-	-	695-715	695-715	695-715	695-715	695-715	695-715
Q9ULD2	1174-1194	-	-	-	-	-	-	-	-	1174-1194	-
Q9ULD2	1202-1506	1209-1506	1209-1268;1296-1323;1347-1401;1408-1432;1439-1480	1209-1268;1296-1323;1347-1401;1408-1432;1439-1480	1209-1264;1266-1286;1296-1323;1343-1393;1408-1432;1439-1480	1209-1264;1296-1323;1343-1393;1408-1432;1439-1480	-	1202-1264;1266-1286;1296-1393;1408-1432;1439-1480	1209-1229;1244-1264;1296-1323;1329-1400;1408-1473	1209-1236;1244-1264;1292-1330;1347-1400;1439-1473	-
Q13562	124-144	-	-	-	-	-	124-144	124-144	-	-	-
H3BM74	69-89	69-89	69-89	69-89	-	69-89	-	69-89	-	-	-
H3BM74	182-232	184-204	184-204	201-225	-	184-232	-	184-209	182-218	-	-
H3BM74	389-409	-	-	-	-	-	-	-	389-409	-	-
H3BM74	437-469	444-469	444-469	444-469	-	444-469	-	440-467	437-469	-	-
Q9ULJ1	157-222	160-222	160-184	164-184	157-184	-	164-184	-	-	-	-
Q9ULJ1	258-370	270-349	315-349	315-349	258-357	315-356	258-279;315-370	322-363	258-300;315-342	-	-
Q9ULJ1	378-769	378-454;507-614;649-766	382-409;417-451;507-569;578-598;660-731;736-763	382-409;417-451;470-569;578-598;660-731;736-763	385-769	382-409;417-451;456-569;574-636;646-720;729-763	389-409;417-444;514-534;542-569;654-692;722-756	431-458;535-562;693-720;736-763	382-409;445-465;470-569;576-596;672-731;736-763	-	-
Q9ULJ1	775-815	-	-	775-815	-	-	-	775-808	-	-	-
P36957	240-260	-	-	-	-	-	240-260	240-260	-	-	-
P10515	492-512	-	-	-	-	-	-	-	-	492-512	492-512
Q92569	448-482	-	455-482	455-482	-	455-482	455-475	455-482	-	448-475	-
Q92569	520-568	-	520-540;548-568	520-540;548-568	-	520-540	520-568	520-554	520-540	534-554	534-554
O00459	524-551	-	524-551	524-551	-	524-551	-	-	-	-	524-551
O00459	559-579	-	-	-	-	-	-	-	-	559-579	-
O00459	603-637	-	603-623	603-623	-	603-623	603-623	617-637	617-637	-	-
Q8TEW0	1129-1157	1129-1157	1129-1156	1129-1156	-	-	-	1129-1156	-	-	-
Q8TEW0	1253-1277	1253-1277	-	-	-	-	-	-	-	-	1256-1277
Q8TEW0	1356-1379	1356-1379	-	-	-	-	-	-	-	-	-
Q8TEW0	1456-1477	1456-1477	-	-	-	-	-	-	-	-	-
K7EKI8	26-53	26-53	26-53	26-53	-	26-53	26-53	-	-	-	-
K7EKI8	102-131	-	-	-	-	-	102-131	-	102-129	-	102-131
K7EKI8	186-208	-	-	-	-	186-208	-	-	-	-	-
K7EKI8	260-287	260-287	260-287	260-280	-	260-280	260-287	267-287	260-287	267-287	-
K7EKI8	326-346	-	-	-	-	-	-	-	-	326-346	326-346
K7EKI8	361-388	361-388	361-388	361-388	-	361-388	361-388	361-388	368-388	368-388	368-388
K7EKI8	478-498	-	-	-	-	-	478-498	-	-	478-498	-
K7EKI8	593-640	596-616	596-616	-	-	593-640	596-640	596-616	620-640	-	596-616
K7EKI8	654-734	703-723	703-723	703-723	-	654-681;703-734	696-723	703-723	661-681;703-723	675-695;703-723	703-723
K7EKI8	766-824	766-786;797-824	766-786;797-824	766-786;797-824	-	766-786;797-824	790-824	783-817	766-786;790-824	783-817	766-786
K7EKI8	898-932	898-932	898-932	898-932	-	898-932	905-932	898-932	905-932	905-932	905-932
K7EKI8	949-997	956-997	956-997	956-990	-	956-990	949-990	956-997	963-990	-	977-997
K7EKI8	1006-1069	1009-1057	1009-1057	1009-1069	-	1009-1036	1006-1064	1006-1036	-	1006-1036	1006-1043
K7EKI8	1076-1124	1076-1117	1076-1117	1076-1117	-	1076-1117	1076-1117	1083-1117	-	1076-1124	1090-1124
K7EKI8	1129-1177	1136-1170	1136-1170	1136-1177	-	1136-1170	1129-1156	1129-1177	1136-1177	1129-1177	1136-1177
K7EKI8	1187-1228	1194-1228	1194-1228	1194-1228	-	1194-1228	1194-1228	1187-1228	1194-1228	1194-1228	1194-1228
K7EKI8	1254-1295	1254-1288	1254-1288	1254-1288	-	1254-1288	1254-1288	1254-1288	1254-1288	1254-1288	1254-1295
K7EKI8	1307-1362	1314-1362	1314-1362	1314-1362	-	1314-1362	1314-1362	1314-1362	1312-1355	1307-1341	1314-1355
K7EKI8	1374-1453	1381-1453	1381-1453	1381-1446	-	1388-1446	1381-1446	1374-1446	1374-1446	1381-1446	1374-1446
K7EKI8	1465-1499	1465-1499	1465-1499	1465-1499	-	1465-1499	1465-1499	1465-1499	1467-1499	1472-1499	1465-1485
K7EKI8	1508-1599	1515-1599	1515-1599	1523-1599	-	1515-1599	1508-1557;1565-1599	1515-1557;1565-1585	1523-1585	1523-1550;1565-1599	1523-1550;1565-1599
K7EKI8	1612-1660	1626-1646	1626-1646	1626-1646	-	1626-1646	1619-1646	1619-1660	1619-1660	1612-1653	1640-1660
Q8WXW3	53-112	-	85-112	85-112	85-112	85-112	85-112	67-112	67-112	53-87;92-112	85-112
Q8WXW3	135-179	-	135-162	135-162	135-162	135-169	-	135-162	135-169	159-179	-
Q8WXW3	198-260	-	212-246	212-246	212-253	198-253	198-232	198-260	205-236	205-260	233-260
Q8WXW3	271-369	-	271-298;306-327;335-369	271-298;306-369	271-298;306-327;335-369	271-298;306-327;335-369	271-312	271-327;335-369	271-291;335-369	271-369	271-298;306-369
Q8WXW3	378-456	-	378-438	378-438	386-438	386-453	378-406	378-438	378-406;408-431;436-456	386-406	386-406;408-431
Q8WXW3	482-511	-	482-511	482-511	482-511	482-511	-	489-511	482-511	489-511	482-502
Q8WXW3	516-560	-	516-560	516-560	516-560	516-560	-	523-560	516-560	523-560	540-560
Q8WXW3	594-628	-	605-628	605-628	605-628	594-628	-	594-628	-	-	594-628
Q8WXW3	643-677	-	643-677	643-677	650-677	650-677	-	650-677	643-663	643-677	650-670
Q8WXW3	688-714	-	-	-	-	-	-	688-714	-	-	-
Q9ULU4	578-598	-	578-598	578-598	-	-	-	-	-	-	-
Q9ULU4	1117-1181	-	1132-1181	1132-1181	1117-1181	1117-1181	1132-1181	1132-1181	1117-1181	1132-1181	1132-1181
P37231	543-563	-	-	-	-	-	-	-	-	543-563	-
P05186	99-119	-	-	-	-	-	-	-	99-119	-	-
Q5VWC4	119-139	119-139	-	119-139	-	119-139	119-139	119-139	-	-	-
Q5VWC4	223-243	-	-	-	-	-	-	223-243	-	-	-
Q13882	295-317	-	-	-	-	-	-	295-317	-	-	-
Q6NZI2	82-116	-	-	-	-	96-116	89-112	-	82-102	-	-
Q6NZI2	145-172	-	-	-	-	152-172	152-172	145-172	145-172	145-172	145-172
Q6NZI2	236-367	236-362	-	-	236-362	236-265;284-359	284-367	284-359	-	-	-
Q8N264	769-849	769-849	772-848	-	-	769-849	772-848	772-848	772-848	772-848	772-848
P42331	622-746	641-746	-	689-739	622-742	689-746	689-737	689-737	696-739	654-739	703-739
P36578	344-364	-	-	-	-	344-364	-	-	-	-	-
O94885	89-117	-	-	-	-	-	-	-	-	-	89-117
O94885	205-225	-	-	-	-	-	205-225	-	-	-	205-225
A0A087WZQ7	138-158	138-158	138-158	138-158	-	138-158	138-158	138-158	138-158	-	138-158
A0A087WZQ7	178-198	178-198	178-198	178-198	-	178-198	178-198	178-198	178-198	-	-
A0A087WZQ7	251-271	251-271	251-271	251-271	-	251-271	251-271	251-271	251-271	-	251-271
Q5JZH3	444-464	-	-	-	-	-	-	-	-	-	444-464
H0Y6K5	614-634	-	-	-	-	-	-	-	-	614-634	-
A0A0D9SGF6	161-181	-	-	-	-	-	161-181	-	-	-	-
A0A0D9SGF6	224-258	224-244	224-244	224-244	224-244	224-258	224-244	224-244	224-244	224-258	224-258
A0A0D9SGF6	330-364	330-364	330-364	330-364	330-364	330-364	330-364	330-364	330-364	330-364	330-364
A0A0D9SGF6	426-456	426-456	426-456	426-456	426-456	426-456	426-456	426-456	426-456	426-456	426-456
A0A0D9SGF6	475-495	-	-	-	-	-	-	-	-	-	475-495
A0A0D9SGF6	542-562	542-562	542-562	542-562	542-562	542-562	542-562	542-562	542-562	542-562	542-562
A0A0D9SGF6	654-674	654-674	654-674	654-674	654-674	654-674	654-674	654-674	654-674	-	-
A0A0D9SGF6	753-773	753-773	753-773	753-773	753-773	753-773	753-773	753-773	753-773	753-773	753-773
A0A0D9SGF6	898-929	898-929	898-929	898-929	898-929	898-929	898-929	898-918	-	-	-
A0A0D9SGF6	1166-1200	1166-1200	1166-1200	1166-1200	1166-1200	1166-1200	1166-1200	1166-1200	1166-1200	1166-1200	1166-1200
A0A0D9SGF6	1311-1331	1311-1331	1311-1331	1311-1331	1311-1331	1311-1331	1311-1331	1311-1331	1311-1331	1311-1331	1311-1331
A0A0D9SGF6	1456-1476	-	-	-	-	-	1456-1476	-	1456-1476	1456-1476	-
A0A0D9SGF6	1749-1783	1749-1783	1749-1783	1749-1783	1749-1783	1749-1783	1749-1783	1749-1783	1749-1783	1749-1783	1749-1776
A0A0D9SGF6	1894-1925	-	-	-	-	-	-	-	1894-1925	-	-
A0A0D9SGF6	1993-2027	-	-	-	-	-	-	2000-2020	2000-2027	1993-2020	2000-2027
A0A0D9SGF6	2228-2260	2228-2260	2228-2260	2228-2260	2228-2260	2228-2260	2228-2260	2228-2260	2228-2260	2228-2260	2228-2260
Q12772	562-582	-	-	-	-	-	562-582	562-582	562-582	-	562-582
Q9BX66	384-404	-	-	-	-	-	-	-	384-404	-	-
Q9BX66	655-682	-	-	-	-	662-682	-	-	655-675	-	-
Q9BX66	798-831	-	-	805-825	-	-	805-825	805-831	798-831	-	-
Q7Z6B7	11-38	-	11-38	-	11-38	11-38	-	11-38	-	-	-
Q7Z6B7	177-197	-	-	-	-	-	-	-	177-197	-	-
Q7Z6B7	356-395	356-395	357-384	-	357-384	357-384	-	357-384	364-384	364-384	364-384
Q7Z6B7	986-1015	986-1015	989-1009	-	989-1009	989-1009	-	989-1009	989-1009	989-1009	989-1009
O43295	7-38	-	-	-	7-27	7-27	-	-	7-38	7-27	-
O43295	353-393	353-393	-	-	360-387	360-387	360-387	360-387	360-387	360-387	360-387
O43295	953-988	953-988	-	-	962-982	962-982	962-982	962-982	962-982	962-982	962-982
Q92844	30-91	43-85	48-83	48-69	48-83	48-83	49-83	70-91	34-76	30-83	44-91
Q92844	121-155	-	-	-	-	-	-	-	121-155	-	-
F5H5D3	491-518	-	-	-	-	491-511	491-511	491-518	-	-	-
P29401	299-320	-	-	-	-	-	-	299-320	-	-	-
Q9Y4K3	426-490	429-489	440-460;468-488	440-460;468-488	432-489	435-489	433-460;468-488	433-488	426-489	428-490	-
Q63HK5	717-742	717-742	-	-	-	-	-	-	-	-	718-739
Q5W5X9	178-205	-	-	-	-	-	178-205	-	-	-	-
Q6PKC3	869-975	877-975	883-931;939-973	-	879-967	883-910	869-973	883-931;939-973	911-952	925-952	-
P54578	206-233	-	-	206-226	-	206-233	-	-	-	-	-
P40818	111-155	-	-	-	-	-	-	-	111-155	-	-
P40818	995-1028	-	1008-1028	1008-1028	995-1028	995-1015	995-1015	-	995-1022	-	1002-1022
Q93008	287-307	-	287-307	-	287-307	287-307	-	-	-	287-307	287-307
Q9BTA9	655-681	655-681	-	-	655-681	-	-	-	655-681	-	-
O75554	66-96	-	-	-	-	-	-	-	66-96	-	-
A4D1P6	105-125	-	-	-	-	-	-	-	-	105-125	-
A4D1P6	184-234	189-221	191-218	-	189-234	189-234	191-233	198-218	191-211	184-211	-
Q05516	111-131	-	-	-	-	-	-	-	111-131	-	-
O60293	282-322	282-322	-	-	-	-	-	-	288-308	-	288-308
O60293	463-497	463-497	-	-	-	-	-	-	-	-	-
O60293	609-666	609-666	-	-	-	-	-	-	-	-	-
O60293	1005-1095	1033-1095	1033-1067;1075-1095	-	1033-1067;1075-1095	1033-1067;1075-1095	1033-1067;1075-1095	1033-1067;1075-1095	1047-1067;1075-1095	-	1005-1039;1047-1067;1075-1095
O60293	1140-1176	1152-1176	1156-1176	-	1156-1176	-	1156-1176	1156-1176	1141-1176	-	1140-1176
O60293	2121-2141	-	-	-	-	-	-	-	2121-2141	-	-
E9PH99	82-113	89-113	89-113	89-113	-	89-113	93-113	89-113	-	89-109	82-102
E9PH99	383-403	-	-	-	-	-	-	-	-	383-403	-
Q96ST3	937-966	937-966	937-964	-	937-966	937-964	937-964	937-957	937-964	-	937-964
Q32MN6	49-92	-	-	49-92	-	49-90	-	-	-	-	-
P17752	501-521	-	-	-	-	-	-	-	501-521	501-521	-
Q9Y2J2	521-541	-	-	-	-	-	-	-	521-541	-	-
Q9Y2J2	784-804	-	-	-	784-804	-	784-804	784-804	784-804	-	-
Q9Y2J2	844-897	-	-	-	-	-	-	-	-	844-897	-
P07900	557-577	-	557-577	-	-	-	557-577	557-577	557-577	557-577	557-577
Q92831	696-716	-	696-716	696-716	-	696-716	696-716	-	-	-	696-716
A0A087X1B1	131-646	139-163;185-427;434-490;502-529;544-587;605-646	139-163;185-427;434-490;502-529;544-587;605-646	-	139-163;185-427;434-529;535-587;612-639	137-643	139-163;171-350;441-461;463-483;502-538;546-587;605-646	131-291;351-640	192-317;360-440;448-476;495-522;546-587;605-632	139-159;178-205;278-357;405-433;448-483;502-522;560-587;605-639	178-198;398-433;470-490;560-587;605-639
P29590	237-262	237-262	-	242-262	-	-	-	-	-	-	-
P29590	300-337	-	-	-	300-337	-	-	-	-	-	-
P29590	389-409	-	-	-	-	-	-	389-409	-	-	-
P31749	96-116	-	-	-	-	-	96-116	96-116	96-116	-	-
Q9ULX6	463-483	-	-	-	-	-	463-483	463-483	-	-	-
P29466	40-110	-	40-110	-	-	-	-	-	-	-	-
P29466	217-237	-	-	-	-	-	217-237	-	-	-	-
O75146	360-659	361-614	-	515-563	360-659	363-437;448-482;493-513;515-549	363-426;462-482;493-513;515-549;603-630	363-482;515-584	363-475;493-517;522-542;550-570;600-620	362-444;448-482;497-517;522-553;564-591;596-630	362-444;448-468;610-630
O75146	802-826	-	802-822	802-822	-	802-826	802-826	806-826	802-826	802-822	802-822
O75146	986-1022	-	986-1022	986-1022	-	986-1022	986-1022	-	986-1022	986-1022	-
O15111	543-563	-	-	543-563	-	-	-	-	-	-	-
O15111	566-586	-	-	-	-	-	566-586	-	-	-	-
O15111	645-665	-	-	-	-	-	-	645-665	-	-	-
O15111	741-761	-	-	-	-	-	-	-	-	741-761	-
O14920	506-526	-	-	-	-	-	-	-	506-526	-	-
O14920	574-594	-	-	-	-	-	-	574-594	-	574-594	-
O14920	604-624	-	604-624	-	604-624	604-624	604-624	604-624	-	-	-
O14920	673-693	-	-	-	-	673-693	673-693	673-693	-	-	-
Q9NP61	252-323	253-277	-	253-278	-	-	286-309	298-321	252-323	286-320	258-278
P50221	183-203	-	-	-	-	-	-	-	-	-	183-203
O75781	5-102	9-101	-	21-52	5-102	7-101	18-52;67-101	-	-	-	-
P54750	45-65	-	-	-	-	-	-	-	-	-	45-65
P54750	77-97	-	-	-	-	-	77-97	-	-	-	77-97
E9PFK9	487-531	494-517	494-517	494-517	487-528	497-517	494-517	497-517	-	497-531	487-514
Q8N0X7	202-222	-	202-222	-	-	202-222	-	202-222	202-222	-	-
O15344	224-287	224-283	228-280	-	224-283	224-283	228-266	228-266	239-287	239-273	239-259
P55210	62-87	-	-	-	-	-	-	-	-	62-87	-
Q14790	128-148	-	128-148	128-148	-	-	-	-	-	-	-
