# Supplementary material for: The Role of Low Complexity Regions in Protein Interaction Modes: An Illustration in Huntingtin
Source: Int J Mol Sci. 2021 Feb 9;22(4):1727. doi: 10.3390/ijms22041727 (PMC7915032; doi:10.3390/ijms22041727)
Supplement: Supplementary file 1 [file ijms-22-01727-s001.zip › Suppl_FileS6_rawIDR.txt]

human_protein	joined_idr	H.sapiens	P.troglodytes	P.abelii	M.musculus	R.norvegicus	S.harrisii	G.gallus	X.tropicalis	D.rerio	T.rubripes
H0Y6K5	1-140	-	1-60;68-128	-	1-62;67-96	-	-	1-62	1-118	13-75;77-133	1-140
H0Y6K5	314-369	314-368	314-368	314-368	314-368	314-368	314-368	314-368	314-369	323-363	-
H0Y6K5	371-425	372-410	372-410	372-410	372-410	372-410	372-410	-	371-425	-	-
H0Y6K5	565-603	568-603	568-603	565-603	565-603	565-603	568-603	568-603	568-603	569-603	-
O75150	1-49	7-49	7-49	7-49	7-49	7-38	7-48	7-46	7-49	1-49	7-49
O75150	70-105	-	-	-	-	-	-	-	-	70-105	-
O75150	112-281	120-246	120-246	120-247	-	-	-	-	117-256	112-251	116-281
O75150	569-853	569-823	569-823	569-823	614-823	580-611;613-684;687-823	580-609;614-849	569-605;611-853	572-608;614-853	572-605;655-846	651-778
Q9NQ87	1-60	1-60	1-60	1-60	1-60	1-60	1-57	1-53	1-53	-	-
Q9NQ87	250-372	307-369	307-369	307-369	250-301;316-357	255-298	-	250-301	-	276-372	280-354
P42858	1-99	1-99	1-99	1-92	1-99	1-99	-	-	-	-	-
P42858	438-715	475-663;683-713	480-663;682-715	479-663;682-715	480-653;670-715	480-653;670-715	475-712	480-668;670-715	450-713	445-704	438-474;480-668;670-713
P42858	1251-1310	1264-1308	1264-1308	1264-1308	1264-1308	1264-1308	1264-1307	1264-1310	1263-1306	1264-1307	1251-1308
P42858	2742-2774	2743-2774	2743-2774	2743-2774	2743-2773	2743-2773	-	2743-2774	2742-2774	-	-
P50221	66-205	74-205	66-205	74-205	74-137;151-199	74-137;157-199	74-199	76-130;146-199	75-183	149-181	137-181
A0A0D9SGF6	1-55	-	-	1-55	-	-	-	-	-	-	-
A0A0D9SGF6	1201-1237	-	-	-	-	-	-	-	-	-	1201-1237
Q7Z6B7	469-507	472-507	472-507	472-507	472-507	472-507	-	-	469-504	-	-
Q7Z6B7	722-759	-	-	-	-	-	722-753	-	-	-	729-759
Q7Z6B7	810-1139	810-1139	810-1139	810-1139	810-1139	810-1139	815-858;864-1139	810-1139	815-1028;1047-1139	810-1139	810-1139
Q14204	78-167	-	-	-	-	-	-	-	-	78-167	-
Q14204	202-250	-	-	202-250	-	-	-	-	-	-	-
Q14204	289-318	-	-	-	-	-	-	-	-	289-318	-
O43312	158-202	-	-	-	-	-	-	-	-	158-202	-
O43312	294-971	295-349;372-443;519-598;642-971	295-349;372-443;519-597;642-971	295-352;354-602;642-971	295-349;372-443;519-589;642-971	295-349;372-443;519-596;643-971	294-338;356-489;491-807;906-950	295-366;519-971	294-366;519-606;643-686;755-948	372-819;903-956	375-409;519-560;591-626;643-730;752-956
O43295	468-502	-	-	-	-	-	-	-	468-500	-	468-502
O43295	716-748	719-748	719-748	716-748	716-747	716-747	716-747	716-746	716-747	716-748	-
O43295	809-851	809-845	809-845	809-845	809-844	809-844	809-851	809-841	809-844	809-844	809-841
O43295	857-1115	857-1115	857-1115	857-1115	859-1115	859-1115	857-1115	859-1115	859-927;929-1115	857-921;923-1115	857-1115
A0A0A0MSY4	1226-1264	-	-	-	-	-	-	-	-	1226-1264	-
A0A0A0MSY4	1284-1325	-	-	-	-	-	-	-	1284-1325	-	-
Q9UKV5	38-67	-	-	-	-	-	38-67	-	-	-	-
Q9UKV5	506-597	514-554	514-554	514-554	514-549	518-549	506-597	513-597	513-551	506-582	-
Q9UKV5	599-666	603-664	603-664	603-664	603-652	603-652	601-664	601-664	603-659	612-648	599-666
Q9ULX6	78-138	-	-	-	-	-	-	-	78-138	-	-
Q9ULX6	166-483	343-481	343-481	343-481	343-481	343-481	350-481	227-306;309-483	166-311;323-481	209-480	209-481
Q9ULX6	647-880	649-875	649-875	649-875	647-874	649-874	648-871	647-880	647-865	651-878	647-869
H3BM74	179-219	-	-	-	-	-	-	-	-	179-219	-
H3BM74	577-652	577-648	577-648	577-652	582-648	582-648	-	584-650	-	582-635	590-636
H3BM74	654-695	-	-	654-695	-	-	-	-	-	-	-
P19838	365-434	383-434	383-434	383-434	-	-	383-428	-	-	366-433	365-424
P19838	453-541	453-490	453-490	453-490;496-541	478-527	457-527	456-518	455-518	-	-	467-539
P19838	864-898	-	-	-	-	-	-	-	-	864-898	-
P19838	975-1081	-	-	-	-	-	-	-	-	975-1081	-
P16220	1-60	1-60	1-60	1-60	1-60	1-60	1-60	1-60	1-32	-	-
P16220	84-175	84-175	84-175	102-133;137-175	84-175	84-175	84-175	84-175	84-175	85-128;140-175	-
P16220	269-302	269-302	269-302	269-302	269-302	269-302	269-302	269-302	269-302	-	-
O96011	1-107	-	-	-	-	-	-	1-107	-	-	-
A4D1P6	264-427	269-427	269-427	269-427	270-386	270-377	277-320;327-413	270-413	278-419	264-406	279-399
P43360	1-147	1-109	1-141	1-105	1-68;83-139	-	1-147	1-144	-	-	1-123
Q9NX63	1-266	-	-	-	-	-	31-220	31-214	20-213	1-257	1-213;232-266
A0A3F2YNW8	1161-1206	1161-1206	1163-1206	1161-1206	-	-	1163-1205	1163-1205	-	-	-
A0A3F2YNW8	1727-1773	1738-1773	-	1738-1772	1727-1773	1730-1772	1730-1769	-	-	-	-
A0A3F2YNW8	1794-1837	1794-1836	1796-1828	1795-1836	1794-1837	1794-1837	1796-1836	-	-	-	-
A0A3F2YNW8	1915-1955	1922-1955	1922-1955	1922-1955	1922-1955	1922-1955	1915-1955	1917-1949	-	-	-
A0A3F2YNW8	1972-2001	-	-	-	-	-	1972-2001	-	-	-	-
O75400	30-307	80-131;133-190;192-267	65-136;146-189;197-267	30-190;192-267	80-131;133-189	80-131;133-189	80-267	80-306	274-306	92-267	92-267;275-307
O75400	315-516	357-391;437-516	357-391;437-516	357-392;437-516	357-392;410-516	357-392;410-516	357-389;449-515	320-516	328-515	315-512	328-402;472-513
O75400	853-892	-	-	-	-	-	-	-	-	853-892	853-892
O75400	919-1108	919-1108	919-1108	919-1108	919-1108	919-1108	919-1108	919-1108	927-971;1001-1089	919-1107	919-1107
A0A087WZU8	44-144	49-128	48-128	78-127	-	83-116	-	68-132	51-144	82-141	44-135
A0A087WZU8	315-369	315-368	315-368	315-368	-	315-367	317-367	318-359	317-355	315-369	318-354
A0A087WZU8	383-569	383-477	383-477	383-477	389-477	389-477	389-477	389-477	404-500	391-477	401-433;435-569
P08247	289-374	290-374	290-374	290-374	289-374	289-374	-	-	-	-	-
Q32MN6	1-161	30-158	1-161	1-158	1-158	1-158	1-158	1-158	1-158	1-128	1-158
A6NIW2	277-334	-	-	-	-	-	-	-	-	277-314	300-334
A6NIW2	1291-1338	-	-	-	-	-	-	1303-1338	-	1291-1338	-
Q9NP61	146-399	-	-	169-210	163-283;327-371	146-287;319-371	304-359	166-211;216-282;331-363	151-205;337-391	164-224;233-283;297-331;360-399	167-377
Q9NP61	401-456	420-456	420-456	420-456	409-456	409-456	420-456	420-450	401-455	417-450	420-456
P17096	1-116	1-116	1-116	1-108	1-116	1-116	1-116	1-116	-	-	-
O00268	1-572	22-572	22-572	1-572	28-458;469-572	-	-	28-203;222-299;333-379;413-572	28-134;137-318;355-572	26-468;499-572	1-333;386-475;477-550
O00268	584-717	584-642;648-678;686-717	584-642;648-678;686-717	585-642;648-678;686-717	585-642;648-682;685-715	593-626;648-682	-	584-635	585-634;686-717	592-687	593-625;645-710
O00268	819-908	849-908	849-908	849-908	852-908	852-908	-	-	-	819-866	-
O00268	943-975	-	-	-	943-975	943-975	943-975	-	-	-	-
O00268	1091-1136	1091-1136	1091-1136	1091-1136	1091-1136	1091-1136	1091-1136	1091-1136	1092-1136	-	1095-1136
O00268	1139-1191	1150-1191	1150-1191	1150-1191	1152-1191	1152-1191	1139-1190	1139-1190	-	-	1142-1190
Q9UEY8	1-53	1-51	1-51	1-51	1-51	1-51	1-51	19-51	19-53	-	-
Q9UEY8	436-714	436-477;480-618;672-705	436-477;480-618;671-705	436-477;480-618;672-705	436-477;480-658;660-711	436-621;660-706	480-523;527-618;671-705	460-525;528-567;580-624	-	453-658;662-714	452-714
O60293	1-284	2-184;204-281	2-184;204-281	2-184;204-282	1-192;195-284	2-191;204-284	1-186;204-281	2-186;209-284	7-185;212-284	-	11-281
O60293	309-740	313-357;382-473;495-660;662-734	313-357;382-473;495-660;662-734	311-357;382-473;495-660;662-734	311-366;379-473;493-660;662-734	311-369;377-473;493-660;662-734	424-469;495-608;611-659;662-728	309-738	322-358;511-610;613-659;674-734	-	325-356;382-435;442-660;662-700;705-740
O60293	749-968	778-960	778-960	778-960	765-968	765-958	778-960	772-924;926-959	772-815;820-852;891-959	-	749-815;826-883;925-960
O60293	976-1015	-	-	-	-	-	-	-	976-1015	-	-
O60293	1116-1150	1117-1150	1117-1150	1117-1150	1116-1150	-	-	-	-	-	-
O60293	1174-1304	-	-	-	1204-1258	-	1174-1296	1260-1295	-	-	1178-1304
Q99689	3-62	-	-	-	-	14-55	-	3-62	-	-	-
Q99689	94-267	95-133;135-234	95-133;135-234	95-133;135-234	95-125;128-230	95-125;128-230	95-124;135-236	94-267	131-230	94-173;178-238	132-173;178-252
Q99689	300-344	-	-	-	-	-	-	308-344	-	308-343	300-343
Q9UHD9	1-82	18-73	18-73	18-73	18-82	18-82	-	18-73	-	-	1-56
Q9UHD9	104-202	117-192	117-192	117-192	104-194	117-189	122-191	117-194	130-202	122-197	126-195
Q9UHD9	208-311	255-306	255-306	255-306	255-310	255-306	265-310	255-310	212-311	208-311	211-310
Q9UHD9	323-686	325-415;489-524;589-685	325-415;443-535;540-681	327-414;489-524;589-686	325-415;480-524;589-686	327-415;490-520;589-686	323-438;441-524;541-653	323-473;475-524;549-648	324-451;466-508;549-662	324-524;526-681	325-434;529-680
O15111	697-746	-	-	-	-	-	-	-	-	-	697-746
O00267	4-139	4-128	4-128	4-129	4-128	4-128	-	4-128	35-113	4-128	4-139
O00267	667-723	676-723	676-723	676-723	667-723	667-723	676-723	676-723	676-723	667-723	676-723
O00267	744-1001	744-1001	744-1001	744-1001	744-1001	744-1001	744-1001	744-1001	744-997	744-998	744-998
A0A2R8YGD3	129-174	-	-	-	-	-	-	-	-	-	129-174
A0A2R8YGD3	218-261	230-261	230-261	230-261	231-260	230-261	230-261	230-261	220-261	220-261	218-261
A0A2R8YGD3	1164-1419	1167-1232;1260-1317;1374-1419	1167-1232;1260-1371;1374-1419	1167-1228	1167-1232;1260-1352	1167-1232;1260-1352	1164-1418	1167-1223;1260-1364	1167-1230;1260-1364	1167-1235;1237-1419	1167-1235;1242-1329;1345-1419
A0A2R8YGD3	1429-1490	1431-1474	1429-1474	-	1438-1474	1438-1474	1431-1484	1431-1474	-	1438-1490	-
A0A2R8YGD3	1516-1738	1517-1738	1517-1738	-	1516-1738	1517-1738	1516-1738	1517-1738	1516-1738	1554-1738	1548-1700
Q96RN5	87-191	93-169	93-169	93-169	93-169	93-169	93-129	-	125-165	87-191	-
Q96RN5	193-274	-	-	-	-	-	-	-	-	193-274	-
Q96RN5	307-655	319-411;426-655	320-411;426-655	319-655	320-411;434-655	320-412;415-655	307-655	-	439-655	309-343;431-655	-
J3KPS3	232-289	-	-	-	-	-	232-289	-	-	-	-
Q7Z7K6	1-141	1-141	1-141	1-141	1-124	1-95	-	1-69	-	-	-
Q9BXP5	1-32	1-32	1-32	1-32	1-32	-	-	-	1-31	-	-
Q9BXP5	72-166	72-147	72-147	72-147	72-147	-	-	-	72-148	77-111	72-113;115-166
Q9BXP5	249-495	285-482	285-482	285-482	286-482	283-482	249-482	-	286-495	285-491	289-490
Q9BXP5	835-957	835-879;893-955	835-879;893-955	835-879;893-955	835-879;893-955	835-897;922-955	835-879;893-955	-	-	835-956	835-957
Q96EY1	52-96	-	-	-	-	-	-	52-96	-	-	-
Q96EY1	536-578	538-574	538-574	538-574	538-574	538-574	-	536-578	537-578	-	537-573
Q9UJY4	327-589	488-573	431-468;485-573	429-469;483-578	-	485-555	-	451-485;487-587	376-420;423-481;491-589	426-480	327-401;413-444;448-485
Q9BVJ6	1-123	-	-	-	-	-	-	1-92	-	4-107	15-123
Q9BVJ6	127-168	-	-	-	-	-	-	-	-	-	127-168
Q9BVJ6	324-736	365-480;487-644;646-736	365-482;487-644;646-736	365-479;488-644;646-736	367-736	367-733	365-403;417-477;489-572;576-693	367-687	360-485;489-574;640-673	396-692	324-683;701-736
Q9BVJ6	781-810	-	-	-	-	-	-	-	-	781-810	-
Q9BVJ6	817-928	-	-	-	871-928	863-927	-	871-927	871-926	817-868;871-925	-
Q99714	66-96	-	-	-	-	-	-	66-96	-	-	-
Q8IUH5	1-33	-	-	-	-	-	-	1-33	-	-	-
P51572	200-249	-	-	-	205-249	205-249	-	200-249	-	-	-
B4DGU4	31-65	31-63	31-63	31-63	31-63	31-63	31-63	31-63	31-63	31-63	31-65
B4DGU4	742-788	743-788	743-788	743-788	-	-	743-788	743-788	-	743-788	742-788
P80723	1-227	1-227	-	-	-	-	-	-	-	-	-
Q8WXW3	396-439	403-439	403-439	403-439	-	409-439	403-439	403-432	-	396-435	-
Q8WXW3	717-810	717-810	717-788	-	-	-	-	-	-	735-784	-
Q12873	3-224	57-215	3-215	145-211	105-215	-	106-210	7-104;133-217	-	153-204	3-224
Q12873	301-385	310-373	310-373	311-372	310-373	309-382	309-372	301-372	-	303-385	310-369
Q12873	389-458	391-435	391-435	391-435	391-435	391-435	391-435	-	404-455	391-455	389-458
Q12873	615-645	-	-	-	-	-	-	-	-	615-645	-
Q12873	792-830	793-829	793-829	793-829	793-829	793-829	-	-	-	792-830	-
Q12873	1368-1401	-	-	-	-	-	-	1368-1401	-	-	-
Q12873	1478-1563	1493-1557	1493-1557	1493-1563	1493-1557	1493-1557	1493-1557	1493-1557	1493-1557	1493-1557	1478-1557
Q12873	1666-1924	1666-1924	1666-1924	1666-1924	1667-1918	1667-1918	1666-1921	1669-1913	1681-1746;1807-1921	1667-1909	1670-1921
Q12873	2116-2163	-	-	-	-	-	-	-	-	2116-2163	-
Q9NP66	1-243	1-199;205-243	1-199;205-243	1-199;205-243	1-199;205-243	1-199;205-243	1-199;208-242	1-199;206-243	1-142;156-238	1-202;205-242	1-172;208-243
Q9NP66	264-294	-	-	-	-	-	-	-	-	264-294	264-293
P51970	128-158	-	-	-	-	-	128-158	-	-	-	-
A0A5F9ZHM4	1-218	-	-	-	-	-	-	-	1-218	-	-
Q13127	1-54	-	-	1-54	-	-	-	-	-	-	-
Q13127	56-175	-	-	56-175	-	-	-	-	-	-	-
Q13127	226-267	229-261	229-261	226-261	-	229-261	226-267	-	-	-	-
Q13127	275-316	-	-	-	-	-	-	-	-	275-316	-
Q13127	588-1320	588-982;1001-1068;1081-1317	588-1068;1081-1317	588-982;1001-1068;1081-1317	588-1318	588-1062;1078-1317	611-1318	-	-	601-956;986-1320	-
Q5TEC6	46-89	46-86	46-86	46-86	50-86	46-86	46-89	46-89	52-86	51-86	46-89
Q13255	913-959	-	-	-	-	-	913-945	-	-	928-959	-
Q13255	990-1230	990-1087;1098-1229	990-1087;1095-1229	-	990-1230	990-1230	1002-1082;1135-1197	995-1084;1098-1156;1162-1230	1005-1082;1141-1190;1200-1229	-	-
Q93034	12-75	-	-	-	12-75	-	-	-	-	-	-
Q96ST3	7-131	7-55;71-130	7-55;71-130	7-55;71-130	7-40;83-129	7-39;83-128	7-56;82-130	7-55;82-129	-	43-130	7-57;64-131
Q96ST3	206-342	206-336	206-336	206-336	206-335	206-336	206-335	206-336	209-342	223-330	232-331
Q96ST3	414-475	421-474	421-472	421-474	421-475	421-470	421-472	421-469	418-463	-	414-472
Q96ST3	863-897	-	-	-	-	-	-	863-897	-	-	-
Q9UQB8	233-268	-	-	-	-	-	-	-	233-268	-	-
Q9UQB8	272-403	313-369	313-369	313-369	314-369	316-369	313-399	289-402	272-310;313-403	274-403	306-403
Q9UI08	137-453	137-442	137-450	137-450	137-450	140-450	140-453	140-445	140-444	140-442	144-442
Q96J02	160-444	213-412	166-412	213-437	166-412	167-412	167-412	160-416	239-299	166-444	255-294
Q96F46	11-101	-	-	-	-	-	-	11-101	-	-	-
Q96F46	823-936	890-927	890-926	-	-	-	-	-	-	-	823-936
Q96F46	950-1081	951-1081	951-1081	951-1078	950-1077	955-1078	970-1076	1038-1070	-	976-1078	987-1034
Q9BY11	172-238	-	-	-	-	174-238	-	-	-	-	172-231
Q9BY11	330-485	330-436	330-436	330-436	330-423	330-423	345-423	351-436;440-470	360-422	348-436;440-470	330-485
E9PD68	1-31	-	-	-	-	-	-	-	1-31	-	-
E9PD68	77-152	-	-	-	77-152	-	109-147	77-134	77-114	-	-
E9PD68	645-715	653-715	653-715	645-690	648-715	648-715	653-715	652-715	650-715	653-715	-
P29590	1-55	1-55	1-55	1-55	1-49	-	-	-	-	-	-
P29590	400-685	513-667	407-667	-	413-480;530-671	411-522;557-677	-	400-685	-	-	-
P35520	17-104	17-104	17-104	17-104	-	17-104	-	-	-	17-102	-
E9PKE3	618-657	618-657	618-657	618-657	618-657	618-657	619-657	-	618-657	619-657	618-657
Q9ULU4	23-107	44-107	29-106	23-107	28-106	44-106	65-106	64-106	23-107	25-107	37-107
Q9ULU4	463-1079	475-629;646-1032	475-629;646-1032	475-629;646-1031	475-632;646-940	476-631;646-941;956-1031	475-629;646-954;956-1031	476-631;646-1031	475-629;638-892;956-1031	465-636;638-946;956-1042	463-637;646-1079
Q9ULU4	1140-1177	-	-	-	-	-	-	-	-	1140-1177	1140-1177
Q9ULU4	1216-1384	1216-1380	1216-1379	1216-1378	1216-1383	1216-1384	1218-1286	1218-1297	1218-1297	1216-1291	1218-1282
O43813	23-56	-	-	-	-	-	-	-	23-56	-	-
O75554	27-456	102-160;231-425;427-456	106-159;231-425;427-456	102-160;231-425;427-456	101-159;232-294;309-405	27-56;100-159;231-294;309-410	231-426	27-72;76-166;179-329;351-411	231-383;385-418	-	27-164;167-213;220-455
Q6ZMR3	1-225	-	-	-	-	-	-	-	1-225	-	-
P61266	1-145	-	-	-	-	-	-	1-145	-	-	-
P61266	174-235	-	-	-	-	-	-	174-235	-	-	-
P11171	1-563	189-378;381-484	189-484	-	189-414;468-563	189-563	189-560	5-96;153-560	1-330;333-560	189-562	-
P11171	877-1214	883-947;950-1043;1063-1214	883-946;950-1043;1063-1214	883-946;950-1043;1063-1214	882-1214	882-1061;1063-1139;1142-1214	883-1043;1063-1139;1142-1214	907-1043;1063-1139;1150-1214	882-1053;1063-1214	877-1049;1063-1139;1161-1214	936-1032;1069-1128
P11171	1238-1270	-	-	-	-	-	-	-	1238-1270	1238-1270	-
Q86TM6	381-638	382-443;451-566;580-635	384-446;451-637	382-443;451-566;580-635	382-443;451-566;580-638	382-443;451-566;580-637	389-440;451-566;578-638	511-638	382-564;578-635	381-440;475-635	389-425
Q86TM6	642-771	655-766	652-766	655-766	655-766	655-766	652-766	642-763	652-768	651-771	-
P60880	1-37	-	-	-	-	-	-	-	-	1-37	1-34
P60880	167-206	167-206	167-206	167-206	167-206	167-206	167-206	167-206	167-206	167-206	167-206
P09017	1-64	-	-	-	-	-	-	1-64	-	-	-
P09017	150-277	150-270	150-270	150-277	150-270	150-270	184-264	187-273	189-272	188-270	188-270
P09017	351-412	351-412	351-412	-	351-412	351-412	351-412	351-412	-	352-409	351-411
P08238	255-311	255-300	255-300	255-300	255-300	255-300	255-305	255-300	255-300	255-299	257-311
P08238	726-764	730-764	730-764	730-764	730-764	730-764	730-764	-	730-764	726-764	726-764
Q9Y639	383-416	385-416	385-416	-	385-416	-	386-416	385-416	383-416	-	-
Q96CV9	9-94	9-94	9-94	9-94	9-68	9-68	-	9-82	-	-	15-72
Q96CV9	99-277	113-179;223-257	113-179;223-263	99-264	209-254	207-254	-	-	128-179;225-274	-	115-162;225-277
Q96CV9	287-370	299-337	299-337	299-336	299-337	303-336	299-333	287-334	-	-	301-370
Q96CV9	532-660	549-645	549-645	-	-	-	-	550-648	-	532-660	549-650
A0A087WW77	4-179	-	-	-	-	-	-	4-179	-	-	-
A0A087WW77	846-887	-	-	-	-	-	-	846-887	-	-	-
A0A087WW77	1139-1278	1162-1278	1162-1274	1162-1274	-	-	-	1153-1219	-	1139-1187	-
Q7L190	1-93	1-89	1-89	1-89	11-89	21-93	-	-	-	-	-
Q7L190	118-199	-	-	155-188	133-173	129-171	118-199	-	-	-	-
Q02779	518-753	518-559;565-737	518-559;565-737	518-559;565-751	518-739	519-559;569-739	580-622;640-676;700-739	580-618;699-736	583-657;663-753	527-562;583-661;668-735	527-567;582-628;637-737
Q02779	757-1168	860-1168	860-1168	757-1168	860-1064;1067-1166	860-1064;1067-1166	782-834;876-1054;1058-1105;1107-1153	783-834;901-950;969-1054	793-843;860-1136	795-844;863-1150	781-853;860-975;1005-1036;1075-1147
Q14457	44-91	45-91	45-91	45-91	45-79	45-79	44-91	-	-	-	-
Q92793	638-1677	1249-1646	1249-1646	1382-1646	1248-1618	1248-1618	1248-1640	1293-1672	1285-1677	638-1485;1522-1594	1293-1499;1531-1672
Q92793	1756-1944	1766-1944	1766-1944	1766-1944	1766-1944	1766-1944	1761-1944	1761-1940	1779-1811;1813-1870;1899-1940	1756-1943	1761-1941
Q92793	2007-2461	2007-2461	2007-2461	2007-2461	2007-2461	2007-2461	2007-2461	2007-2461	2007-2397;2404-2458	2012-2461	2012-2159;2161-2458
Q92793	2926-2992	2926-2992	2926-2992	2926-2992	2926-2992	2926-2992	2926-2992	2926-2992	2926-2977	2926-2989	2926-2992
Q92793	3224-3940	3224-3534;3551-3940	3224-3534;3551-3940	3224-3534;3551-3940	3224-3539;3545-3940	3224-3539;3545-3940	3224-3534;3551-3940	3224-3534;3551-3940	3225-3534;3551-3940	3224-3539;3541-3940	3224-3940
Q8N720	26-93	26-93	26-93	-	-	-	-	-	-	-	-
G3V1C3	468-518	482-518	482-518	483-518	482-518	482-518	472-518	468-518	474-518	-	476-516
O75376	1-272	2-47;50-127;142-202;216-256	2-47;50-127;142-202;216-256	2-47;50-127;142-202;209-251	2-47;50-127;142-197;216-251	2-47;50-127;142-197;216-251	52-99;121-272	43-101;120-190;206-243	2-69;75-126	2-154;156-196	1-144;160-197;216-251
O75376	275-409	-	-	-	-	-	275-409	-	-	345-378	345-378
O75376	520-1484	523-740;758-1088;1149-1269;1271-1479	523-740;758-1089;1149-1269;1271-1479	523-740;758-1088;1149-1269;1271-1479	523-740;758-1088;1149-1269;1271-1477	523-1088;1149-1269;1271-1477	520-739;761-1203;1237-1320;1359-1432	522-739;761-1233;1245-1345;1359-1432;1448-1484	523-740;758-1057;1062-1091;1142-1269;1271-1337;1359-1392	523-741;758-1063;1146-1200;1213-1340;1346-1442	523-740;758-1137;1144-1190;1274-1356
O75376	1489-1888	1490-1537;1560-1595;1627-1669;1722-1887	1490-1537;1560-1595;1627-1669;1722-1887	1490-1537;1560-1599;1627-1688;1690-1720;1722-1887	1490-1537;1560-1595;1722-1887	1490-1622;1627-1669;1722-1887	1491-1540;1543-1619;1621-1860	1490-1578;1580-1703;1705-1860	1635-1688;1690-1888	1489-1674;1705-1874	1517-1595;1597-1874
O75376	1937-1985	-	-	-	1937-1983	1947-1985	-	-	-	-	1947-1984
O75376	1987-2926	1989-2205;2223-2275;2299-2356;2368-2500;2503-2656;2675-2714;2750-2926	1989-2205;2223-2275;2299-2356;2368-2500;2502-2656;2675-2714;2750-2926	1989-2205;2223-2275;2299-2356;2368-2500;2503-2656;2675-2714;2750-2926	1987-2205;2223-2275;2300-2356;2368-2500;2502-2656;2675-2714;2750-2869;2871-2926	1987-2205;2223-2276;2299-2356;2368-2500;2502-2658;2675-2714;2749-2869;2871-2926	1992-2333;2340-2490;2562-2714;2717-2922	1992-2522;2564-2922	1989-2205;2230-2354;2360-2663;2676-2714;2753-2809;2837-2926	1987-2664;2670-2926	1988-2230;2232-2358;2360-2926
Q13561	4-41	5-41	5-40	5-41	5-41	5-41	-	4-41	5-40	-	-
Q99963	255-334	-	268-319	-	270-334	-	258-324	-	-	256-305	255-313
J3KQA0	4-54	-	-	-	-	-	-	-	15-50	4-54	-
J3KQA0	110-158	-	-	-	-	-	-	-	110-158	-	-
O75925	507-604	-	-	-	524-564	524-564	507-566	524-564	524-564	527-566	525-604
O75925	683-752	695-738	695-738	695-738	-	-	688-752	694-738	695-747	694-743	683-723
P23443	24-58	-	-	-	-	-	24-58	-	-	-	-
P23443	460-527	460-527	460-527	460-527	460-518	460-527	470-516	-	462-516	-	471-513
P50570	755-895	758-895	758-895	758-895	755-895	758-895	758-820;826-885	-	755-873	755-895	765-885
P36578	335-437	365-436	365-436	365-436	362-436	367-436	335-436	336-437	-	342-436	335-436
Q6PKC3	1-44	-	1-32	1-40	1-40	1-44	-	-	-	-	-
Q6PKC3	904-943	-	-	-	904-936	904-936	-	908-943	-	-	-
Q6PKC3	987-1049	988-1044	988-1044	988-1044	987-1044	987-1044	987-1044	-	989-1044	987-1049	-
E9PFD7	1130-1224	1149-1218	1138-1218	1149-1218	1149-1218	1150-1218	1137-1224	-	-	1130-1194	-
E9PFD7	1237-1282	1247-1280	1247-1282	1247-1282	1247-1279	-	1237-1275	-	-	-	-
Q96EE4	104-169	-	-	-	-	-	-	-	-	131-169	104-163
Q9Y605	127-161	-	-	-	127-161	128-161	-	-	-	-	-
P36957	140-256	140-256	140-256	140-256	140-256	140-256	141-256	141-256	155-256	156-208	141-209
Q14149	520-918	574-670;674-818	574-670;674-818	574-670;674-818	639-830	665-827	771-848	670-904	702-914	520-613;615-889	853-918
Q14149	930-968	-	-	-	-	-	-	-	930-968	-	-
O95163	1195-1225	-	-	-	-	-	-	-	-	-	1195-1225
O95163	1284-1334	-	-	-	-	-	-	-	-	-	1284-1334
A0A0C4DH22	1-121	1-109	1-109	1-109	1-109	1-109	1-109	1-111	1-121	2-114	1-119
A0A0C4DH22	453-755	453-739	453-739	453-739	453-586;588-737	453-738	459-554;588-739	453-739	513-755	461-739	453-739
A0A0C4DH22	761-1015	776-878;895-968	775-878;895-968	776-878;895-968	775-875;895-968	775-874;895-968	775-878;892-975	777-981	786-865;888-1015	820-924;926-1015	761-795;800-1003
Q7Z3B1	1-43	-	-	-	-	-	-	1-43	-	-	-
P08047	2-199	21-129;132-198	21-129;132-198	21-130;132-198	21-127;134-198	21-130;132-198	21-127;131-199	21-127;132-199	88-126	2-189	21-127;139-190
P08047	335-376	-	-	-	-	-	-	347-376	-	-	335-373
P08047	398-473	398-472	398-472	398-472	398-470	398-470	398-472	412-472	429-472	-	398-473
P08047	624-675	634-674	634-674	634-674	624-673	624-674	-	637-674	634-675	-	632-674
P08047	775-824	-	-	-	-	-	-	-	775-823	-	775-824
G3XAE9	5-359	-	-	-	-	-	-	5-359	-	-	-
G3XAE9	635-1127	823-871;884-979;990-1057	840-871;884-979;990-1057	822-871;884-979;990-1046	675-725;885-981;988-1061	675-725;842-877;883-977;988-1061	-	635-702;842-980;987-1030;1034-1126	723-1127	-	-
G3XAE9	1136-1398	1303-1382	1303-1382	1248-1300;1304-1382	1228-1263;1304-1380	1303-1381	1266-1398	1136-1249;1252-1328	1210-1252;1254-1331;1337-1386	-	-
G3XAE9	1628-1684	1628-1658	1628-1658	1628-1658	-	1628-1664	-	1631-1684	-	-	-
Q12860	710-748	-	-	-	715-748	715-748	-	-	-	710-741	-
M0QXS5	1-61	-	1-60	1-60	-	1-60	-	2-61	-	-	-
M0QXS5	67-127	-	67-127	67-127	67-127	67-127	-	-	74-118	-	-
M0QXS5	309-481	309-481	309-481	309-476	314-480	309-481	309-481	315-480	427-476	309-479	314-397;438-476
H7BYN4	3-34	-	-	-	-	-	-	-	-	3-34	-
H7BYN4	166-204	-	-	-	-	-	-	-	-	166-204	-
H7BYN4	553-582	-	-	-	-	-	-	-	-	553-582	-
H7BYN4	608-656	-	-	-	-	-	-	-	608-656	608-641	608-642
H7BYN4	678-886	679-723;827-883	679-735;838-881	679-735;839-881	679-750;816-881	679-750;816-878	-	678-753;764-801;816-884	679-751;760-884	679-886	678-759;777-813
H7BYN4	899-1001	923-974	924-974	927-974	923-974	923-974	928-966	923-970	923-974	899-974	937-1001
Q9BYW2	12-93	12-93	12-93	12-93	12-93	-	-	-	-	-	-
Q9BYW2	141-2129	147-215;231-320;355-415;419-456;459-490;500-627;1348-1479;1622-1697;1733-1833;1868-1930;1932-2107	148-215;231-320;345-415;419-490;500-627;1348-1479;1622-1697;1733-1833;1868-1930;1932-2008;2012-2098	148-215;243-320;343-397;419-456;459-490;500-627;1348-1479;1622-1697;1747-1833;1881-1923;1932-2010;2012-2107	148-494;500-620;754-785;938-976;1278-1534;1622-1697;1748-1833;1881-1923;1939-2002;2004-2037;2048-2114	150-221;223-490;500-620;753-785;1348-1534;1622-1697;1747-1806;1881-1923;1939-2002;2049-2107	255-317;373-415;419-666;1280-1473;1530-1727;1729-1800;1827-1876;1883-1919;1945-2097	146-215;223-316;323-713;765-821;909-959;1396-1517;1530-1832;1838-1876;1945-2116	148-213;225-844;853-1374;1444-1489;1517-1564;1572-1626;1628-1668;1773-1876;1952-1998;2033-2087	141-210;254-999;1005-1067;1103-1181;1277-1667;1674-1739;1761-1882;1896-1996;2029-2077	146-208;221-934;1266-1536;1542-1658;1705-1756;1783-1864;1898-2129
Q9BYW2	2507-3077	2507-2550;2564-3077	2507-2550;2564-3077	2507-2549;2564-3077	2508-2550;2565-3077	2508-2549;2566-3076	2511-2558;2565-3077	2509-2550;2565-3070	2511-2547;2565-3073	2508-2548;2566-2778;2786-2831;2853-3009;3022-3074	2509-3077
Q9BYW2	3084-3472	3084-3388	3084-3388	3084-3388	3085-3318;3320-3382	3085-3388;3402-3442	3084-3318;3320-3388	3091-3318	3088-3300;3327-3376;3430-3472	3088-3358;3360-3391	3087-3407
Q9BYW2	3526-3575	3533-3574	3533-3574	3533-3574	3533-3575	3533-3575	3540-3575	3540-3575	3526-3574	-	-
Q9BYW2	3596-3651	3596-3651	3596-3651	3596-3651	3596-3651	3596-3651	3596-3651	3596-3651	3596-3651	3597-3650	3597-3651
Q5F1R6	57-88	-	-	57-88	-	-	-	-	-	-	-
Q5F1R6	356-418	357-417	357-417	356-417	356-417	365-417	356-412	-	365-418	356-410	356-413
Q5F1R6	427-650	427-639	427-639	427-636	427-635	427-635	430-530;548-635	-	430-650	430-640	460-501
Q5F1R6	652-691	654-691	654-691	654-691	654-691	654-691	654-691	-	652-691	654-691	-
Q9BTA9	1-143	1-139	1-139	1-139	1-139	1-139	58-139	1-139	1-139	1-139	1-143
Q9BTA9	160-376	160-376	160-374	160-374	160-371	163-199;204-362	160-371	160-374	160-374	160-375	160-375
Q9BTA9	436-597	437-593	437-593	437-593	437-593	437-472;474-593	436-597	436-594	437-589	437-594	437-487;492-593
Q9BTA9	603-637	607-636	607-636	607-636	-	-	603-637	603-637	608-637	-	-
P37840	96-144	99-144	99-144	99-144	105-144	105-144	-	105-144	96-144	-	-
G5E9Y1	1-367	24-89;96-178;183-365	24-89;96-178;183-365	24-89;96-178;183-365	31-85;114-178;200-365	78-367	1-89;96-178;198-357	1-367	34-76;122-177;203-321;323-365	36-74;92-198;200-365	1-74;98-290;292-365
G5E9Y1	369-497	386-453	386-428	386-428	386-428	371-428;434-495	386-452	369-428;434-497	382-453	385-426	384-454
G5E9Y1	542-574	-	-	-	-	-	-	542-574	-	-	-
Q9H1J1	1-76	26-73	-	26-73	24-76	26-72	-	1-72	-	-	-
Q9H1J1	243-579	243-531	243-571	243-284;286-531	307-558	297-560	254-284;305-448;498-564	280-359;418-461;478-579	279-311;423-455;470-579	243-300;314-460;479-549	-
P54750	466-498	-	-	-	-	-	-	-	466-498	-	-
P54750	526-646	-	-	-	-	-	-	-	-	530-639	526-646
P78324	25-147	-	-	-	-	-	-	25-147	-	-	-
P78324	561-679	561-679	561-679	561-679	598-636;642-676	642-676	597-679	561-603;648-679	-	-	-
Q7Z6Z7	487-545	-	-	-	-	-	487-537	-	-	487-544	489-545
Q7Z6Z7	750-813	752-813	752-813	752-813	752-813	750-813	750-813	-	-	757-813	758-799
Q7Z6Z7	1025-1096	-	-	-	-	-	-	-	-	1025-1061	1025-1096
Q7Z6Z7	1346-1479	1347-1440	1347-1440	1347-1440	1347-1440	1347-1440	1347-1440	-	-	1347-1398	1346-1479
Q7Z6Z7	1481-1540	1485-1540	1485-1540	1485-1540	1485-1540	1489-1532	1485-1540	-	-	1486-1527	1481-1540
Q7Z6Z7	1788-1873	1806-1855	1806-1855	1806-1855	1808-1849	1806-1849	1806-1844	-	-	1804-1873	1788-1860
Q7Z6Z7	2150-2206	2156-2206	2156-2206	2156-2206	2150-2206	2150-2206	2154-2206	-	-	2156-2205	2156-2203
Q7Z6Z7	2403-2630	2406-2630	2406-2630	2406-2630	2406-2630	2406-2630	2406-2630	-	-	2403-2630	2403-2630
Q7Z6Z7	2633-2712	2633-2696	2633-2696	2633-2696	2633-2696	2633-2712	2634-2711	-	-	2634-2712	2634-2696
Q7Z6Z7	2820-3207	2826-3160;3163-3198	2826-3160;3163-3198	2826-3160;3163-3198	2824-3160;3163-3198	2820-3160;3163-3207	2828-3207	-	-	2822-3160;3163-3198	2824-3160;3163-3207
Q7Z6Z7	3216-3248	3216-3248	3216-3248	3216-3248	3216-3248	3216-3248	3216-3248	-	-	3216-3248	3216-3248
Q7Z6Z7	3668-3703	-	-	-	3668-3703	-	-	-	-	-	-
Q7Z6Z7	3734-3857	3737-3786;3812-3849	3737-3786;3812-3849	3738-3786;3813-3849	3737-3786;3808-3841	-	3734-3857	-	-	3739-3780	-
Q7Z6Z7	4050-4178	4052-4178	4052-4178	4052-4178	4052-4178	4052-4178	4052-4178	-	-	4050-4083;4085-4174	4050-4175
Q7Z6Z7	4215-4263	4215-4263	4215-4263	4215-4263	4219-4263	4219-4263	4215-4253	-	-	4219-4261	4219-4261
E9PFK9	123-165	-	-	-	-	-	-	-	-	123-161	123-165
E9PFK9	170-208	-	-	-	-	-	-	-	-	170-208	-
E7ES33	321-365	321-365	-	321-365	321-365	321-365	321-365	321-365	-	321-365	-
E7ES33	383-449	383-449	-	383-449	383-449	383-449	383-449	383-449	-	383-443	-
P55210	21-124	-	-	-	-	-	-	34-124	-	21-62	-
P13674	272-312	-	-	-	-	-	-	-	-	272-312	-
Q9BSL1	93-133	-	-	-	-	-	93-132	-	102-133	102-132	103-132
Q9BSL1	235-295	235-293	235-291	235-295	235-289	235-289	235-290	235-293	238-290	-	238-295
Q8N5G2	231-508	247-286;288-321;336-408;422-487	247-286;288-321;336-408;422-487	247-286;288-321;336-408;422-487	247-286;288-321;336-404;423-487	254-286;288-321;336-404;423-487	247-286;336-403;423-456	337-403;423-456	247-445;448-486	295-414;422-471	231-508
P31948	136-181	137-180	137-180	137-180	137-181	137-180	137-180	151-181	136-181	151-181	137-179
P31948	189-245	196-242	196-242	193-242	193-242	193-242	197-239	189-245	192-245	193-238	193-238
F8W7U8	499-726	505-726	505-538;546-726	-	505-726	505-542;544-726	499-699	500-620	500-726	500-706	504-691
A0A5K1VW95	1-44	-	-	-	-	-	-	1-44	-	-	-
A0A5K1VW95	93-163	-	-	-	-	-	-	93-163	-	-	-
P29466	152-304	-	-	-	-	-	-	-	-	-	152-304
A0A0U1RQP1	754-904	754-887	754-902	760-901	754-902	754-902	760-827;833-891	754-902	757-904	756-890	755-887
Q9H4A5	53-114	62-113	62-113	59-108	53-113	76-113	59-111	61-114	-	61-114	64-114
Q969T4	1-86	1-63	1-63	1-63	1-63	4-86	-	1-63	1-59	1-52	1-59
Q9Y450	44-83	-	-	-	-	-	-	-	-	49-83	44-82
Q9Y450	126-277	132-187;195-274	132-187;195-274	132-186;196-274	194-277	194-277	130-189;194-229;241-274	142-187;243-276	200-276	126-277	126-187;191-276
O00165	11-346	25-76;138-173;175-253;268-344	25-76;138-173;175-253;268-344	25-76;138-173;175-253;268-342	25-61;123-173;175-253;257-342	138-172;180-253;257-345	22-66;138-346	24-92;107-257;259-320	11-252;268-346	123-345	-
Q13177	1-98	1-46;50-90	1-46;50-90	1-46;50-90	1-46;50-90	1-46;50-90	-	1-90	1-90	1-98	4-98
Q13177	100-131	-	-	-	-	-	-	-	-	-	100-131
Q13177	142-236	145-195	145-192	145-192	145-195	145-195	145-195	143-195	198-234	142-195	144-236
P54257	1-157	17-103	17-103	1-63	1-94	1-95	-	-	-	1-157	-
P54257	259-325	261-306	261-306	261-309	259-325	259-325	-	-	-	-	-
P54257	327-361	-	-	-	327-361	-	-	-	-	-	-
P54257	425-506	-	-	-	443-488	425-506	-	-	-	-	-
P54257	536-833	-	-	604-649	546-833	549-833	-	-	-	536-653;655-709	-
P54257	842-889	-	-	-	-	-	-	-	-	-	842-889
P17752	7-96	-	-	-	-	-	-	7-96	-	-	-
O14776	1-191	6-174	6-174	6-174	6-174	6-174	6-174	26-191	6-174	1-162	6-174
O14776	194-421	194-296;301-416	211-287;301-416	194-295;300-416	194-411	194-411	194-421	194-411	194-368	344-377	194-351
O14776	523-607	524-600	524-600	524-600	524-600	524-600	524-600	524-607	524-606	523-600	535-600
O14776	636-726	684-719	684-719	684-719	684-719	684-719	636-666	637-719	637-722	678-726	636-723
O14776	964-998	-	-	-	-	-	-	-	-	-	964-998
Q8N264	1-38	-	-	-	-	-	-	1-38	-	-	-
Q8N264	380-653	387-584;586-651	387-577;587-649	387-651	380-577;587-651	380-577;587-648	389-497;581-631	388-653	411-504;506-653	388-649	432-497;499-547
Q8N264	660-771	681-760	681-760	679-760	685-760	681-760	660-764	686-760	688-757	680-771	683-760
Q8N264	791-841	812-841	812-841	812-841	-	-	791-838	-	-	795-841	812-841
Q9Y2J2	1-124	1-82	1-82	-	1-82	1-82	1-82	1-88	1-124	1-118	1-111
Q9Y2J2	470-1206	470-582;736-795;813-863;873-931;947-1127;1151-1205	470-593;736-795;813-863;873-931;933-1129;1151-1205	470-863;873-930;948-1125;1151-1205	470-864;872-1205	507-607;737-788;813-864;872-1205	507-553;736-795;812-857;873-931;976-1129;1151-1204	470-586;588-620;738-795;812-864;873-1129;1131-1206	514-547;558-589;829-863;872-930	514-1206	509-568;577-610;738-794;802-950;958-999;1011-1040;1045-1086;1101-1205
Q9Y2J2	1226-1263	1226-1263	1226-1263	1226-1263	1226-1263	1226-1263	1226-1263	1226-1263	1227-1263	-	1226-1263
O14545	182-350	228-271	235-271	236-271	235-268	237-268	226-279	229-266	215-253	182-242;277-350	205-238
O14545	519-756	519-755	519-755	519-755	528-602;613-754	519-584;602-756	615-683;688-754	523-582;590-752	560-629;645-751	541-754	529-585;594-754
Q9NPB6	275-434	275-434	283-430	275-434	282-355	282-362	281-434	281-434	282-332;335-378	281-316;318-350;353-434	297-347;355-434
Q8TEW0	81-281	81-112;147-234;236-279	81-112;147-234;236-279	81-112;147-234;236-279	81-112;132-281	81-112;129-281	-	81-112;147-234;236-281	81-112;147-230;236-279	81-113;154-186;192-234;236-274	81-272
Q8TEW0	381-485	427-477	427-477	427-477	421-472	421-473	-	409-481	409-482	381-485	433-474
Q8TEW0	719-967	777-820;899-934;937-967	777-820;899-934;937-967	777-820;899-934;937-967	785-820;899-934;937-966	785-820;899-934;937-966	-	785-821;899-935;937-966	785-888;899-934;937-966	719-935;937-966	748-800;832-966
Q8TEW0	970-1540	970-1165;1186-1540	970-1165;1186-1540	970-1165;1186-1540	970-1082;1090-1159;1202-1453;1456-1540	970-1081;1112-1159;1202-1453;1456-1540	-	970-1082;1088-1167;1180-1540	970-1540	970-1085;1113-1452;1455-1540	970-1160;1179-1225;1239-1334;1336-1452;1456-1540
Q12772	25-68	-	-	25-68	-	-	-	-	-	-	-
Q12772	75-130	-	-	75-130	-	-	-	-	-	-	-
Q12772	149-305	152-299	152-299	152-299	152-299	152-299	156-299	151-293	195-248	149-280	245-305
Q12772	463-522	-	-	-	-	-	-	-	463-522	-	-
P10515	200-245	200-237	200-237	200-237	-	-	-	203-245	-	-	-
P10515	326-386	331-378	326-378	326-378	333-377	333-377	331-385	331-386	-	333-377	335-379
Q96D09	1-207	1-202	1-202	1-207	1-201	1-201	-	-	-	-	-
Q96D09	238-287	238-287	238-287	238-287	247-287	238-287	-	-	-	-	-
Q96D09	349-384	-	-	-	349-384	349-383	-	-	-	-	-
Q96D09	518-560	-	-	-	518-554	521-560	-	-	-	-	-
Q14814	144-324	169-231;245-324	169-231;245-324	169-231;245-324	153-231;245-324	153-231;243-324	169-224;245-324	170-231;248-318	169-231;245-312	171-231;243-286	144-243;251-286
Q14814	327-363	327-363	-	-	-	-	-	-	-	-	-
Q14814	365-560	365-558	365-558	365-555	365-559	365-559	365-558	365-560	368-428;433-558	365-428;432-558	432-560
P42345	1843-1902	1843-1902	1843-1902	-	1868-1902	1843-1902	-	1846-1901	1843-1902	1843-1902	1843-1902
O14593	1-160	1-160	1-160	1-160	1-83	1-87	1-68;91-155	1-160	-	-	1-148
Q5JZH3	1-192	43-162	1-165	-	43-167	43-167	44-167	47-160	-	-	95-192
B7ZM87	187-226	187-226	187-226	187-226	187-226	187-226	187-226	192-226	187-226	187-223	187-226
B7ZM87	720-877	732-764;839-875	732-764;839-875	732-764;839-875	839-875	839-875	-	720-764;835-875	749-868	737-773;844-877	836-876
B7ZM87	887-1220	901-1113;1141-1211	901-1113;1141-1211	901-1113;1141-1211	905-1113;1141-1211	905-1113;1141-1211	983-1021;1038-1114;1141-1220	905-1115;1124-1211	887-1115;1117-1211	905-1211	905-1036;1039-1211
Q9Y5Q9	1-158	1-154	1-155	1-154	1-154	1-154	20-153	1-155	22-155	22-158	-
Q9Y5Q9	392-424	-	-	-	-	-	-	392-424	-	-	-
A0A1C7CYX9	66-113	66-113	-	-	-	-	-	-	-	-	-
A0A1C7CYX9	626-688	626-655	626-655	626-655	626-655	626-655	626-655	626-655	626-655	626-655;658-688	626-688
Q9BR39	18-93	-	-	-	-	-	-	18-93	-	-	-
Q9BR39	313-358	313-354	-	313-354	313-358	313-356	313-353	-	-	324-353	-
Q9BR39	525-960	525-954	525-945	525-954	525-956	525-956	529-944	529-584;593-958	549-607;612-823;830-958	540-583;593-959	549-583;612-960
Q8IZQ1	2467-2497	2467-2497	2467-2497	2467-2497	-	-	-	-	-	-	-
Q8IZQ1	2518-2596	2519-2596	2519-2596	2519-2596	2519-2595	2520-2549;2551-2595	2554-2595	2519-2596	2554-2595	2518-2547;2554-2596	-
Q8IZQ1	3322-3410	3322-3385	3322-3395	3322-3384	3322-3395	3322-3395	3322-3384	3322-3399	3342-3409	3322-3410	-
Q8IZQ1	3423-3465	-	-	-	-	-	-	-	-	3423-3465	-
Q8N9I0	78-128	-	-	-	88-123	-	-	91-128	82-121	78-125	-
Q8N9I0	180-226	180-226	180-226	182-226	180-226	180-226	180-226	181-226	181-226	-	-
O15169	1-50	-	-	-	1-49	16-48	6-46	17-50	-	-	-
O15169	228-309	255-285	-	255-285	250-304	250-304	251-304	252-304	228-266	-	268-309
O15169	313-811	318-392;402-461;466-766	318-395;402-457;466-695	318-365	318-392;402-456;466-714;717-765	318-392;402-456;466-713;720-811	318-392;402-706;720-766	317-392;394-547;551-587;720-811	322-392;404-649;652-702;720-764	318-394;409-461;464-714;716-806	313-392;414-538;606-649;669-744
P07919	1-38	1-35	1-35	1-35	1-35	1-35	-	-	2-35	1-38	1-36
Q9BX66	7-445	7-42;82-194;198-237;251-328;352-442	7-42;82-194;198-241;250-350;352-443	7-44;82-194;198-234;254-328;352-442	7-195;198-443	19-442	73-194;198-233;243-350;352-442	7-38;57-278;300-342	254-342;364-441	84-327;352-445	90-343;357-445
Q9BX66	454-753	455-544;557-596	454-544;557-596	454-544;557-596	454-550;557-596;682-715	454-596;680-715	457-526;557-586;696-747	460-611;681-740	484-620	459-596;701-745	539-596;605-753
Q9BX66	757-841	-	-	-	-	-	758-797	758-794	-	758-832	757-841
Q9BX66	1007-1316	1124-1171;1182-1235;1246-1316	1124-1171;1182-1235;1246-1316	1124-1171;1182-1235;1246-1316	1151-1233;1247-1313	-	1123-1174;1192-1233;1264-1314	1010-1316	-	-	1007-1052;1113-1154;1181-1231
Q92844	22-74	-	-	-	-	-	-	-	-	22-74	-
Q92844	85-224	-	-	-	-	-	112-214	-	85-118;173-224	92-184	-
Q92844	232-314	-	274-307	274-307	-	-	258-314	-	260-313	232-311	243-291
Q92844	329-493	-	-	-	-	443-473	330-368	-	-	401-493	329-487
Q9ULJ1	15-105	-	-	-	-	-	-	-	15-105	-	-
Q9ULJ1	116-181	-	-	-	-	-	116-157	137-181	-	-	-
Q9ULJ1	422-457	-	-	-	-	-	-	-	422-457	-	-
O43248	118-153	-	-	-	-	-	-	-	118-153	119-153	-
O43248	175-254	175-251	176-251	176-248	176-251	176-251	176-254	-	177-250	182-247	181-250
Q96HT8	74-108	-	-	-	74-108	75-108	-	-	-	-	-
Q9H2U2	117-147	-	-	-	-	-	-	117-147	-	-	-
Q96K21	141-473	142-281;289-340;377-407;409-473	142-281;289-338;378-407;411-473	142-281;289-338;378-407;411-473	142-357;379-462	142-287;289-360;377-407	206-277;287-357;413-472	198-359	-	198-407;411-471	141-405;417-471
P09543	1-412	-	-	-	-	-	-	-	-	1-412	1-267
K7EKI8	4-36	-	-	-	-	-	-	-	-	4-36	-
K7EKI8	43-75	-	-	-	43-74	43-75	-	-	-	-	-
K7EKI8	476-510	-	-	-	476-510	-	-	-	-	-	-
K7EKI8	535-740	-	-	535-663	-	628-659	-	-	-	634-663;672-740	652-685;698-740
K7EKI8	750-782	-	-	-	-	-	-	-	-	-	750-782
K7EKI8	879-908	-	-	-	-	879-908	-	-	-	-	-
K7EKI8	1057-1096	-	-	-	-	-	-	-	1057-1096	-	-
P07900	229-285	229-280	229-280	229-280	229-280	229-280	229-280	-	229-280	229-279	229-285
P07900	706-801	710-801	710-801	710-801	710-801	710-801	710-801	-	-	707-801	706-801
O60291	421-699	448-694	448-695	448-695	451-694	448-694	434-694	421-694	469-621	431-699	431-694
Q15119	52-98	-	-	52-98	-	-	-	-	-	-	-
O14920	300-330	-	-	-	-	-	-	-	-	300-330	-
O14920	712-755	713-751	713-750	713-750	-	-	713-746	-	-	712-755	-
G3V2Q1	150-353	150-353	150-353	150-353	157-353	157-353	157-204;234-353	185-219;244-345	159-226;234-352	157-226;233-352	152-219;233-351
Q63HK5	1-153	79-129	79-129	77-129	26-58;61-129	27-58;61-129	77-128	72-129	1-152	63-153	1-59;63-112
Q63HK5	180-213	-	-	-	-	-	-	-	180-213	-	-
Q63HK5	323-356	323-356	323-356	323-355	323-356	323-356	323-355	323-355	323-356	323-356	323-355
Q63HK5	412-455	413-455	413-455	414-455	412-455	412-455	412-455	413-455	413-453	413-455	-
Q63HK5	512-623	572-623	572-623	572-623	572-617	-	542-617	541-617	547-623	512-607	512-607
Q63HK5	669-859	669-830	669-830	669-830	669-858	669-858	669-857	669-857	694-723;742-820	695-829	697-859
Q63HK5	928-966	-	-	-	-	-	-	-	-	928-966	-
Q63HK5	987-1042	988-1042	988-1042	988-1042	988-1042	988-1042	988-1042	988-1042	999-1032	987-1042	999-1042
Q8WYH8	141-233	141-219	141-219	141-208	142-219	141-219	141-210	144-206	-	141-231	148-233
P00338	1-235	-	-	-	-	-	-	-	1-235	-	-
Q9NRL2	147-196	-	-	-	-	-	-	-	164-196	163-192	147-192
Q9NRL2	270-387	277-314	-	279-320	-	-	287-319	-	270-357	275-319;324-371	336-387
Q9NRL2	649-811	662-810	662-810	662-807	662-769	662-769	664-760;764-811	-	661-810	649-806	689-809
Q9NRL2	854-911	859-909	859-908	859-908	-	-	-	-	854-911	-	859-910
Q9NRL2	1054-1113	-	-	-	-	-	-	-	1054-1113	1058-1110	-
Q9NRL2	1133-1179	-	-	-	-	-	-	-	1133-1178	1139-1179	-
Q9NRL2	1270-1601	1271-1475	1270-1475	1270-1475	1270-1475;1483-1530	1270-1479;1490-1529	1270-1479;1481-1532	-	1271-1533	1275-1601	1270-1532
Q9UIS9	1-138	-	-	-	-	-	-	-	-	-	1-138
Q9UIS9	237-335	243-300	243-300	243-300	237-294	241-298	-	-	238-335	-	246-287
Q9UIS9	493-536	-	-	-	-	493-536	-	-	-	-	-
Q9UIS9	621-939	625-817;844-939	625-817;844-939	625-817;844-939	714-801;874-934	621-867;876-934	-	-	-	-	624-674;676-757;766-799
P42574	1-80	-	-	-	-	-	-	-	-	1-40	25-80
P25685	150-190	-	-	-	-	-	-	-	150-190	-	-
P19404	216-249	-	-	-	-	-	-	-	-	216-249	-
Q92797	332-404	335-392	335-392	335-392	335-392	335-392	334-404	-	334-396	-	332-388
Q92797	444-491	-	-	-	-	-	444-491	-	-	-	-
Q92797	514-547	-	-	-	-	-	-	-	514-547	-	-
Q92797	1109-1365	1113-1357	1113-1357	-	1119-1357	1167-1357	-	-	-	1110-1365	1109-1361
E9PH99	3-41	3-41	3-41	3-41	3-41	3-41	-	-	-	-	-
E9PH99	879-1180	-	-	-	-	-	-	925-965;1133-1180	-	879-1152	-
P35556	26-58	-	-	-	26-58	-	-	-	-	-	-
P35556	487-532	-	-	-	-	-	487-532	-	-	-	-
Q9Y383	231-422	236-422	236-422	231-422	236-422	236-422	235-422	236-422	236-387	233-422	235-385
O75385	107-763	286-377;390-696;705-763	107-618;620-696;713-761	286-377;390-618;620-696;705-763	291-377;422-614;620-701;705-762	291-618;620-697;705-762	291-377;396-618;620-695;714-759	291-463;465-633;665-695	291-696	423-460;462-497;512-612;630-763	287-341;458-611;624-696;720-763
O75385	771-887	771-887	-	772-851	776-854	780-854	772-815;818-854	781-815;818-849	-	776-815	784-850
Q13501	132-167	-	-	-	-	-	-	-	-	132-167	-
Q13501	242-307	242-305	242-305	242-307	242-307	242-305	-	254-302	-	248-302	249-302
Q13501	313-520	313-501	313-501	313-520	313-501	315-501	320-392;394-468	320-501	-	316-502	316-502
C9J494	58-156	58-155	62-155	62-155	58-156	58-156	72-107	-	-	58-107	-
P29692	44-148	-	-	55-133	84-133	-	-	-	44-77;88-148	-	-
P29692	156-246	159-237	159-237	162-246	156-237	159-237	-	160-237	156-236	156-239	171-231
A0A499FIY3	23-92	34-85	34-85	35-85	33-85	33-85	35-92	-	23-86	34-91	-
Q7Z460	232-301	233-288	233-288	233-288	234-275	234-280	232-276	232-288	241-301	234-297	247-298
Q7Z460	552-820	552-817	552-817	552-817	552-817	552-804	552-820	552-819	552-624;637-804	587-797	586-797
Q7Z460	1107-1223	1112-1152;1167-1215	1112-1152;1167-1215	1112-1152;1167-1215	1112-1152;1166-1222	1112-1214	1112-1209	1112-1210	1112-1209	1107-1152;1166-1198	1112-1152;1165-1223
Q7Z460	1230-1307	1232-1305	1232-1305	1232-1305	1231-1307	1233-1307	1237-1304	1234-1305	1237-1304	1231-1278	1230-1278
Q13363	382-445	408-445	408-445	408-445	408-445	408-445	409-445	397-445	-	382-445	397-445
Q9NNZ3	120-158	120-158	120-158	-	121-155	121-155	-	-	-	-	-
Q9NNZ3	237-283	239-283	239-283	-	238-283	237-283	-	-	-	-	-
Q8N2W9	409-541	451-535	452-535	-	451-537	451-537	451-532	451-532	452-530	409-541	417-446;451-536
Q5VWC4	219-397	219-272;276-397	219-272;276-397	219-269;365-396	219-397	219-272;276-397	219-272;276-397	219-269;305-397	-	219-397	219-397
Q96M61	1-112	1-38;40-110	1-38;56-110	1-112	1-111	1-45	-	12-112	-	-	12-77
Q96M61	320-356	320-356	320-356	-	-	-	-	-	-	-	-
Q3V6T2	375-435	-	-	-	-	375-435	-	-	-	-	-
Q3V6T2	519-651	-	-	-	-	-	-	-	519-588;601-651	519-550;552-623	-
Q3V6T2	729-766	-	-	-	-	-	-	-	-	729-766	-
Q3V6T2	779-813	-	-	-	-	-	-	-	-	779-813	-
Q3V6T2	828-862	-	-	-	828-862	-	-	-	-	-	-
Q3V6T2	1022-1059	1022-1059	1022-1059	1022-1059	1022-1058	1022-1058	1022-1058	1022-1059	-	-	1022-1059
Q3V6T2	1139-1215	-	-	-	-	-	1141-1172	-	1141-1193	1185-1215	1139-1192
Q3V6T2	1220-1251	-	-	-	-	-	-	-	-	-	1220-1251
Q3V6T2	1260-1311	-	-	-	-	-	-	1268-1311	-	-	1260-1293
Q3V6T2	1453-2247	1466-1539;1662-1772;1779-1830;1887-1938;1944-2213	1467-1589;1653-1772;1779-1830;1887-1938;1944-2213	1466-1539;1662-1772;1779-1830;2006-2213	1466-1539;1662-1772;1779-1830;1887-1991;1994-2080	1466-1539;1662-1774;1779-1830;1889-2213	1467-1539;1664-1772;1791-1830;1889-1938;1944-2213	1454-1539;1723-1775;1777-1821;1823-1860;1944-2213	1454-1542;1940-1991	1453-1758;1760-2243	1670-2247
A0A1B0GV09	3-611	55-154;163-333;401-514;520-577	401-513	55-154;163-333;401-515;520-577	16-156;158-385;400-514;520-572	21-310;407-514;520-571	36-385;399-513;524-577	3-33;35-388;390-577	138-172;174-350;373-611	393-519;535-579	33-387;397-512;527-609
A0A1B0GV09	740-856	740-856	-	740-856	747-856	747-809	758-820	758-819	758-850	762-819	809-856
Q15642	142-186	142-186	142-186	142-186	142-186	142-186	142-186	152-183	-	-	-
Q15642	280-384	280-381	280-381	280-381	295-381	-	280-328;347-378	-	323-384	-	-
Q15642	399-481	399-476	399-476	399-476	406-476	408-477	406-471	408-481	405-471	407-481	407-440;443-477
Q15642	489-590	496-590	496-590	496-590	495-582	491-582	489-576	491-580	493-580	504-550	504-573
Q15642	595-639	595-629	595-629	595-629	595-629	595-639	595-628	-	-	-	-
Q5VTR2	1-102	-	-	-	1-54	1-54	-	1-54	-	1-57	1-102
Q5VTR2	128-188	-	-	-	-	-	-	-	-	128-182	134-188
Q5VTR2	484-520	-	-	-	-	-	486-520	484-520	-	-	-
Q5VTR2	526-764	526-762	526-762	526-762	526-696;704-762	526-762	526-762	526-762	526-701	527-680;704-762	527-697;700-764
E7EQR4	318-437	318-366;377-434	318-361;377-434	318-366;377-434	318-357;377-436	318-357;377-436	318-353;360-437	318-354	-	318-358;379-436	318-358;377-412
E7EQR4	445-605	456-604	456-604	456-604	456-605	456-605	458-605	475-605	-	446-604	445-605
P62491	187-221	187-220	187-220	187-220	187-220	187-220	-	187-221	-	-	-
P23610	280-337	282-327	282-337	-	283-336	280-336	-	-	-	-	-
Q6NZI2	1-74	13-66	13-66	-	14-67	13-67	7-66	7-71	24-71	22-74	1-67
Q6NZI2	96-165	-	-	-	-	-	96-132	-	115-165	96-134	-
Q6NZI2	191-534	196-238;289-370;430-514	195-238;289-370;430-514	193-239;289-370;430-514	195-238;289-358	195-238;289-358	193-238;289-370;428-519	191-239;289-384;428-519	203-271;353-465;468-530	191-386;423-534	209-385;423-534
O94885	4-56	5-53	5-56	5-53	4-45	-	-	-	-	-	-
O94885	94-151	-	-	-	-	-	-	94-151	-	-	-
O94885	223-270	228-270	228-270	228-270	223-270	223-270	-	-	-	223-264	231-270
O94885	285-318	-	-	-	285-318	285-318	-	-	-	-	-
O94885	328-444	-	-	374-444	328-363	-	-	-	-	362-403	329-359;412-442
O94885	453-616	489-616	489-616	453-616	487-606	489-606	489-616	489-616	-	459-602	488-616
O94885	739-1199	798-864;880-1178	785-864;880-1178	785-864;880-1178	739-858;880-1173	739-840;883-1172	883-966;987-1123;1125-1173	884-940;1045-1178	-	769-842;866-1164	740-830;855-1199
O94885	1201-1247	-	-	-	-	-	-	-	-	-	1201-1247
O94885	1306-1344	-	-	-	-	-	-	-	-	-	1306-1344
Q9NX55	1-109	9-103	9-103	9-109	9-103	9-103	1-109	17-103	9-103	17-103	17-103
A0A0G2JS82	647-714	648-690	647-714	-	648-690	648-690	648-688	-	648-692	649-704	650-693
A0A0G2JS82	723-757	-	723-757	-	-	-	-	-	-	-	-
P43268	241-420	246-311;325-396	246-311;333-396	243-318;320-393	246-314;318-401	246-313;319-396	244-318;320-393	246-296	241-318;320-403	246-316;318-366;370-420	250-316;318-360
Q05516	129-367	205-343	205-343	205-343	213-338	213-338	214-338	205-367	164-210;220-323	129-178;180-331	130-198;220-299
Q9UBP5	15-88	-	-	-	32-84	32-84	32-84	-	32-84	-	15-88
Q9UBP5	218-299	-	-	-	-	-	-	-	-	-	218-299
Q9Y6W6	99-159	-	-	-	-	-	-	-	99-159	-	99-148
Q9Y6W6	185-239	-	-	-	-	-	-	-	185-239	-	-
E7EVC7	54-89	54-86	54-86	54-86	-	54-86	-	-	54-89	-	-
E7EVC7	178-330	188-234;236-269	188-234	188-234;236-269	188-234;236-269	188-234;236-269	183-253	183-280;296-330	183-330	178-287	-
P40818	132-195	132-190	134-190	132-190	132-168	132-165	-	-	-	134-190	132-195
P40818	360-752	362-431;464-749	362-431;434-749	363-431;464-749	362-749	363-749	364-431;433-749	-	420-469;472-663	360-752	414-752
P40818	760-863	760-863	760-862	760-862	760-856	761-863	761-855	-	764-858	760-856	760-841
A0A1X7SBR3	1-122	-	-	-	-	33-104	1-36	83-122	-	46-98	-
O75409	1-50	1-50	1-50	1-50	-	1-30	-	-	-	-	-
O75409	71-118	71-118	71-118	71-118	75-118	75-118	-	-	-	-	-
Q16623	1-147	-	-	-	-	-	-	1-147	-	-	-
Q16623	176-237	-	-	-	-	-	-	176-237	-	-	-
A2A2V1	51-171	52-171	52-171	52-171	52-170	52-170	51-171	51-126;129-166	-	-	-
Q92777	15-93	15-92	20-88	-	15-90	15-90	-	20-93	25-86	15-91	15-88
Q92777	427-734	428-725	428-725	428-725	428-724	428-725	427-730	427-733	428-734	431-727	428-474
Q9Y6H1	1-68	1-66	1-66	1-68	1-66	1-66	1-66	1-65	1-66	1-66	1-66
Q9Y6H1	82-134	83-134	83-134	82-131	84-131	84-131	83-132	-	84-131	82-134	82-127
O60828	76-286	76-281	76-281	76-281	84-281	84-281	95-281	-	-	77-286	77-280
O00629	47-76	-	-	-	47-76	-	-	-	-	-	-
O00629	91-137	103-137	103-137	103-137	91-137	103-137	-	103-137	103-137	103-137	-
Q93008	1-75	1-75	1-75	1-75	1-75	1-75	1-75	1-75	1-75	1-75	1-69
Q93008	973-1007	973-1006	973-1006	973-1006	973-1006	973-1006	973-1007	973-1007	-	-	973-1006
Q93008	2505-2615	2505-2611	2507-2609	2505-2611	2505-2611	2505-2611	2508-2615	2505-2610	2506-2610	2505-2610	2509-2610
Q8N7X4	1-199	1-180	1-199	1-50;52-179	1-163	1-178	1-199	1-196	-	-	-
Q9ULD2	21-64	21-64	-	-	-	-	-	-	-	-	-
Q9ULD2	182-226	-	-	-	-	182-226	-	-	-	-	-
Q9ULD2	231-262	-	231-262	231-262	-	-	-	-	-	-	-
Q9ULD2	352-406	-	-	-	352-406	360-406	-	-	-	-	-
Q9ULD2	429-542	433-483	429-483	433-485	439-542	440-487	-	-	454-485;496-531	-	-
Q9ULD2	562-1180	682-727;750-791;921-1056	679-727;750-791;921-1029	682-727;750-791;921-1056	562-642;654-800;868-1063	577-642;679-756;761-800;839-917;921-1130	-	592-626;653-711;749-782;1106-1164	584-632;685-867;919-979;1043-1170	631-881;890-1180	-
Q9ULD2	1368-1411	1368-1404	1368-1404	1368-1404	1368-1411	1368-1410	-	-	-	-	-
Q9ULD2	1449-1496	1459-1496	1458-1496	1459-1496	1450-1496	1449-1496	-	1459-1496	-	1458-1496	-
Q9ULD2	1514-1546	-	-	-	-	-	-	-	1516-1546	1514-1546	-
P27986	81-122	81-112	81-112	81-112	81-122	81-121	-	81-121	-	81-121	-
Q8N3X1	28-257	28-192;194-253	28-192;194-253	28-253	28-147;149-192;205-253	28-192;205-248	153-190;202-249	-	-	28-257	28-253
Q8N3X1	303-380	-	-	-	320-353	-	-	-	-	303-348	307-380
Q8N3X1	382-593	404-466;472-506;515-593	404-466;472-506;515-593	403-466;472-506;515-593	395-505;513-574	401-574	407-466;472-505;516-576	-	-	382-506;516-577	390-505;523-575
Q8N3X1	687-949	687-887;895-946	687-887;895-946	687-948	688-757;760-893;895-947	688-757;760-948	688-758;764-949	-	-	688-903	689-897
Q8N3X1	951-1116	971-1116	971-1116	970-1116	968-1116	968-1116	959-1116	-	-	951-1116	954-1044;1046-1114
Q92831	1-115	-	-	-	1-62	1-115	-	1-111	-	1-75	1-110
Q92831	424-478	426-475	426-475	-	424-478	-	-	-	-	443-475	-
P20936	1-258	-	-	-	201-258	203-257	-	2-195;201-258	-	5-257	1-257
O95817	11-48	-	-	-	11-46	11-46	11-48	-	-	-	-
O95817	50-529	54-528	54-528	54-528	54-528	54-525	50-522	54-102;125-529	-	57-109;128-253;262-378;399-522	54-108;128-522
O95817	564-679	603-679	603-679	603-679	603-679	603-679	569-600;602-679	564-679	-	-	592-658
P42331	364-746	405-481;491-676	405-481;491-677	405-481;491-677	365-481;491-675	365-481;490-677	366-398;403-445;535-659	398-518;536-675;697-746	387-675	364-554;556-631;667-724	401-479;536-694;707-745
Q8N0X7	181-323	181-213;251-294	181-213;251-294	181-213;251-294	247-318	238-318	188-294	188-236;238-289	189-271;285-323	210-309	227-311
Q8N0X7	473-582	486-582	486-582	486-582	488-582	473-543	-	-	-	-	-
Q8N0X7	784-827	794-827	794-827	794-827	784-827	785-827	-	-	-	-	-
A0A087X1B1	69-158	85-142	85-142	-	69-147	76-146	69-132	69-158	69-132	-	-
A0A087X1B1	195-424	-	-	-	-	-	-	370-424	195-376	294-351	196-285
A0A087X1B1	449-491	-	-	-	-	-	449-491	-	-	-	-
A0A087X1B1	637-718	-	-	-	647-696	-	637-687	642-703	645-696	640-718	644-678
Q14596	80-197	-	-	-	-	-	82-189	-	145-185	80-113	80-197
Q14596	276-318	-	-	-	-	-	-	-	-	-	276-318
Q14596	355-419	-	-	-	-	-	-	-	-	355-419	355-403
Q14596	682-758	685-732	685-732	685-732	682-753	682-753	682-756	682-758	705-753	705-757	713-758
Q14596	768-943	770-943	770-943	770-939	848-942	846-942	768-811;814-939	769-943	771-942	828-939	769-943
Q14596	958-1126	960-1025;1040-1119	960-1025;1040-1119	960-1024;1040-1119	960-1037;1047-1119	960-1025;1071-1119	981-1019	960-1020;1046-1103	958-1021;1027-1117	959-1025;1043-1121	960-1126
Q9UKV8	26-62	-	-	-	-	-	-	-	-	26-62	-
P55345	1-108	-	-	-	-	-	27-92	15-88	1-62;69-108	-	-
P55072	708-739	709-739	709-739	709-739	709-739	709-739	709-739	709-739	-	708-739	-
P55072	772-811	772-811	772-811	772-811	772-811	772-811	772-811	772-811	772-811	772-811	-
Q13562	1-137	2-113	2-114	2-113	2-113	2-113	2-137	2-113	1-137	2-137	2-137
F5H5D3	36-78	-	-	-	36-78	-	-	-	-	-	-
Q8WTP9	1-111	1-111	1-111	1-111	-	-	-	-	-	-	-
O95243	2-103	2-55	2-55	2-55	-	-	-	-	12-103	-	-
O95243	143-408	-	-	-	258-294;352-408	191-249;254-294;353-402	207-290;298-337;339-380	-	143-329	-	334-407
O75146	405-454	-	-	-	-	-	-	405-436	-	405-454	-
O75146	484-583	-	-	-	503-538	-	-	520-567	-	543-574	484-516;543-583
O75146	585-621	-	-	-	-	-	-	-	-	-	585-621
O75146	1023-1084	1032-1081	1032-1081	1032-1078	1023-1084	1023-1084	1024-1077	-	1025-1078	1036-1076	-
O94817	27-108	71-104	54-104	49-104	69-108	-	27-108	48-107	-	-	-
Q14257	8-56	-	8-56	8-56	-	-	-	-	-	-	-
Q12797	11-75	11-67	11-67	11-65	11-67	-	-	-	-	-	11-75
Q12797	143-735	143-730	143-730	193-730	227-734	226-734	368-731	-	232-641;644-730	262-734	225-735
Q92882	1-39	-	-	-	-	-	-	1-39	-	-	-
Q92882	64-130	-	-	-	-	-	-	64-130	-	-	-
Q00013	236-338	239-326	239-326	239-326	236-329	296-338	-	-	-	-	-
Q00013	418-454	-	-	-	-	418-454	-	-	-	-	-
A0A0C4DGN6	296-328	-	-	-	-	-	296-328	-	-	-	-
A0A0C4DGN6	334-451	400-451	400-451	-	377-451	377-451	334-451	399-451	400-451	377-451	378-451
A0A0C4DGN6	466-708	467-593;612-666	467-593;625-664	-	467-593;624-664	467-593;624-664	466-593	467-562;613-663	467-570	467-708	507-708
P37231	139-169	-	-	-	-	-	-	-	-	139-169	-
F8VU11	49-251	49-138;149-211	84-125	49-138;149-211	71-135	71-135	93-135	72-250	50-87;89-138;144-211	83-211	83-211;219-251
F8VU11	259-503	259-503	259-503	259-503	259-492	259-492	434-469	264-473	272-462	259-469	272-327;417-470
F8VU11	519-559	519-559	519-559	519-559	519-559	519-555	-	-	-	-	-
F8VU11	810-849	-	-	-	-	-	-	-	-	810-849	810-849
F8VU11	876-1105	885-1105	884-1105	885-1105	884-1105	885-1105	886-1105	876-1105	881-1105	876-1104	876-1104
O00459	82-131	89-131	89-131	89-129	-	89-129	92-128	-	92-131	-	82-118
O00459	323-356	324-356	323-356	-	-	-	-	-	-	-	-
O00459	359-397	-	-	-	-	-	359-397	-	-	-	-
O75446	2-62	-	-	2-62	-	-	-	-	-	-	-
B9EGL1	120-228	125-223	-	-	-	-	128-228	120-153	-	-	-
B9EGL1	462-502	-	-	-	-	-	-	-	462-502	-	-
B9EGL1	690-743	-	-	-	-	-	-	-	701-735	-	690-743
P09429	131-259	131-166;199-259	131-166;199-259	131-166;199-259	-	200-259	131-166;202-259	131-166;220-259	131-257	-	139-191;198-253
Q96N16	1-86	-	-	-	-	-	-	-	-	1-86	1-83
Q96N16	254-300	258-288	258-288	258-288	258-294	258-294	-	259-294	-	-	254-300
Q96N16	332-412	-	-	-	-	-	-	332-365	340-407	341-412	354-410
Q96N16	473-509	-	-	-	473-502	473-502	473-502	473-503	473-509	-	473-503
P12956	548-586	-	-	-	-	-	-	-	-	-	548-586
O75781	1-429	1-89;91-166;211-324;344-428	1-89;91-166;211-324;344-428	20-178;180-324;344-429	1-43;53-89;95-324;345-429	1-43;53-89;95-324;346-429	53-84;250-324;345-423	1-47;50-166;217-324;346-429	53-87;90-177;205-237;247-324;343-427	1-43;56-87;215-421	250-311;347-423
P12270	1-72	-	-	2-72	-	-	-	1-72	-	-	-
P12270	221-254	-	-	-	-	-	-	221-254	-	-	-
P12270	331-383	332-379	332-379	332-379	336-378	336-378	331-383	332-379	-	-	-
P12270	387-437	-	-	-	-	-	387-437	-	-	-	-
P12270	734-780	744-776	744-776	744-776	-	746-779	-	743-780	734-780	736-773	736-776
P12270	792-833	-	-	-	-	-	-	-	-	-	792-833
P12270	848-907	848-877	848-877	848-877	-	848-877	848-877	848-877	-	-	848-907
P12270	937-985	-	-	-	-	-	-	-	-	-	937-985
P12270	1009-1202	1016-1061	1020-1060	1020-1061	1011-1086	1011-1086	1011-1055;1116-1147	1011-1075;1088-1155;1165-1202	1116-1192	-	1009-1147
P12270	1349-1440	1365-1395	1365-1395	-	-	1362-1396	-	-	-	1349-1409	1398-1440
P12270	1493-1553	-	-	-	-	-	-	-	-	-	1493-1553
P12270	1558-2371	1563-1638;1642-1680;1682-1719;1725-2370	1563-1638;1642-1680;1682-1719;1725-2370	-	1561-1638;1682-2370	1561-1676;1682-2371	1601-1634;1642-1680;1685-2370	1601-1634;1646-1680;1682-1717;1725-2370	1568-1997;2017-2370	1601-1676;1685-2333	1558-1620;1623-1680;1684-2370
P12270	2374-2570	2374-2570	2374-2570	-	2374-2570	2374-2570	2374-2570	2374-2570	2374-2546	2375-2540	2374-2550
O00291	434-480	-	-	-	-	-	434-480	-	-	-	-
O00291	500-546	-	-	-	-	-	503-544	503-546	-	500-544	-
O00291	568-643	-	-	-	-	-	-	568-643	-	-	-
O00291	1038-1082	-	-	-	-	-	-	-	1038-1082	-	-
P63165	69-101	-	-	-	-	-	-	-	69-101	-	-
O14901	92-122	-	-	92-122	-	-	-	-	-	-	-
O14901	126-360	-	-	-	126-277	126-226;229-277	229-269	309-341	229-343	183-311;313-360	140-357
O14901	556-603	-	-	-	-	-	-	556-597	-	556-586	556-603
O75410	10-871	35-136;145-183;219-541;632-734	35-136;219-268;270-395;398-541;632-734	35-136;270-311;314-395;429-506	34-190;217-511;513-551	35-179;205-260;266-499	35-344;389-426;434-580;629-802	95-491;501-645;661-699;701-730;733-821	10-195;202-321;323-604;617-871	35-189;195-587;619-664	38-321;328-850
O75410	903-933	-	-	-	-	-	-	-	903-933	-	-
Q16891	93-389	177-251	177-251	178-389	177-269	115-315	125-190	115-168;177-264	115-166;178-251	93-162;170-251;291-326	103-162;181-223
Q16891	496-531	501-531	501-531	501-531	496-531	497-531	-	-	498-531	-	-
Q96MT8	356-390	356-388	356-389	356-390	-	-	-	-	-	-	-
Q96MT8	430-469	-	-	-	-	-	-	-	-	430-469	-
Q96MT8	501-531	501-531	501-531	-	-	-	-	-	-	-	-
Q96MT8	586-775	607-700	607-702	-	625-705	622-676	-	586-668;725-760	729-775	607-775	-
Q9H444	18-66	-	-	-	-	-	-	-	-	-	18-66
Q9H444	162-227	177-227	177-227	177-227	177-227	177-227	177-227	177-226	162-226	177-226	187-224
Q9P2H0	1-65	1-65	1-65	1-64	1-65	1-65	-	-	-	-	-
Q9P2H0	94-168	94-123;130-165	94-123;130-165	-	-	130-167	94-123	-	94-123	112-168	-
Q9P2H0	174-239	-	-	-	191-230	-	-	188-239	174-208	-	-
Q9P2H0	249-314	-	-	-	-	-	-	249-314	-	-	-
Q9P2H0	317-405	-	-	-	-	-	-	317-405	317-396	-	-
Q9P2H0	407-662	-	-	-	422-462;510-586	420-468;483-578	473-522;619-662	407-455;460-523	448-523;568-649	474-523	-
Q9P2H0	738-978	846-882	851-882;918-968	846-882;918-952	851-965	851-954	887-965	857-978	-	738-879;893-939	-
Q9P2H0	1045-1236	1075-1195	-	-	-	1178-1227	1077-1174	1045-1101	-	1153-1236	-
Q8IY31	27-56	-	-	-	-	-	-	-	-	-	27-56
Q2NKX8	740-1582	1334-1576	888-936;1334-1573	1334-1576	798-867;879-1028;1036-1111;1150-1270;1279-1329;1331-1573	776-866;879-943;959-1004;1018-1111;1150-1225;1282-1573	1388-1486	787-860;879-1050;1056-1105;1107-1160;1177-1582	-	740-872;886-973;999-1196;1229-1280;1333-1561	746-878;997-1062;1236-1325;1331-1565
Q9BVL2	51-85	-	-	51-85	-	-	-	-	-	-	-
Q9BVL2	309-357	-	-	-	-	-	-	-	309-357	-	-
Q9BVL2	366-422	390-422	390-422	390-422	387-422	-	366-422	387-422	392-422	-	384-415
Q9BVL2	641-674	-	-	-	-	-	-	-	-	-	641-674
Q9UMX0	1-92	18-92	18-92	18-92	18-84	18-84	-	18-83	-	-	1-66
Q9UMX0	127-204	127-181	127-181	127-181	127-181	127-181	132-180	127-196	140-204	132-199	136-197
Q9UMX0	210-313	257-312	257-312	257-312	257-312	257-312	267-312	257-312	214-313	210-313	213-312
Q9UMX0	317-514	326-514	326-514	329-426;456-514	317-514	317-514	325-428;431-514	325-463;465-514	326-441;456-498	326-514	327-424
Q9UMX0	516-648	539-619	539-619	539-619	536-615	536-615	531-620	539-615	539-629	516-648	519-647
