# Supplementary material for: The Role of Low Complexity Regions in Protein Interaction Modes: An Illustration in Huntingtin
Source: Int J Mol Sci. 2021 Feb 9;22(4):1727. doi: 10.3390/ijms22041727 (PMC7915032; doi:10.3390/ijms22041727)
Supplement: Supplementary file 1 [file ijms-22-01727-s001.zip › Suppl_FileS7_rawCBR.txt]

human_protein	type	joined_cbr	H.sapiens	P.troglodytes	P.abelii	M.musculus	R.norvegicus	S.harrisii	G.gallus	X.tropicalis	D.rerio	T.rubripes
P54257	E	4-649	265-649	231-649	265-649	265-649	265-649	-	-	-	4-469	230-472
P54257	A	21-93	21-93	21-93	21-93	-	-	-	-	-	-	-
P54257	Q	712-824	-	-	-	712-824	712-824	-	-	-	-	-
P54257	P	20-45	-	-	-	20-45	20-45	-	-	-	-	-
P54257	D	265-278	-	-	-	265-278	-	-	-	-	-	-
P54257	S	539-699	-	-	-	-	-	-	-	-	539-699	-
Q99963	Q	159-279	-	-	-	-	-	159-279	-	-	-	-
A0A0C4DGN6	P	516-552	516-547	516-547	-	516-536	-	-	516-552	-	-	-
A0A0C4DGN6	S	371-664	371-482	371-482	-	371-482	371-664	-	-	-	-	-
A0A0C4DGN6	G	344-372	-	-	-	-	-	344-372	-	-	-	-
A0A0C4DGN6	G	502-535	-	-	-	-	-	-	-	-	502-535	-
A0A0C4DGN6	D	387-447	-	-	-	-	-	-	-	387-417	387-447	394-447
P42858	P	38-91	39-91	40-91	38-91	38-91	38-91	-	-	-	-	-
P42858	P	2176-2198	-	-	-	-	-	-	-	-	2176-2198	-
P42858	S	399-704	408-685	455-685	408-685	420-704	420-704	399-685	399-685	459-685	465-685	400-685
P42858	S	1039-1317	1259-1317	1259-1317	1259-1317	1259-1317	1259-1317	1259-1317	-	-	1039-1317	1099-1317
P42858	Q	18-69	18-69	28-69	28-69	-	30-62	-	-	-	-	-
P42858	E	2742-2757	2742-2756	2742-2756	2742-2756	2742-2756	2742-2756	-	-	2742-2757	-	-
O00291	Q	368-671	394-671	394-671	368-671	396-671	403-648	470-671	368-664	-	368-642	-
O00291	P	433-467	-	-	-	-	-	433-467	-	-	-	-
O00291	E	394-664	-	-	-	-	-	-	394-646	-	-	394-664
O00291	S	935-1000	-	-	-	-	-	-	935-1000	-	-	-
Q96CV9	E	54-658	57-531	57-531	57-531	57-531	57-531	279-658	57-531	54-619	57-611	303-531
Q96CV9	Q	272-658	-	-	-	-	-	550-658	-	-	-	272-624
A0A087WZU8	P	82-128	82-116	82-116	82-116	-	-	-	84-128	-	-	-
A0A087WZU8	S	15-159	-	-	-	-	-	-	-	50-159	-	15-159
A0A087WZU8	K	312-474	-	-	-	-	-	-	-	-	312-474	-
O75400	K	849-1078	849-1076	849-1076	849-1076	849-1076	849-1076	849-1076	-	932-1078	-	-
O75400	E	255-1108	458-736	458-736	458-736	484-736	484-736	458-736	-	255-1108	-	-
O75400	A	357-469	357-423	391-423	391-423	391-416	391-469	357-430	-	-	-	-
O75400	S	932-1092	932-1092	932-1092	932-1092	932-1092	932-1092	932-1092	-	-	-	-
O75400	T	370-515	371-515	371-515	371-515	371-515	371-515	370-515	-	-	-	-
O75400	H	921-1023	921-946	921-946	921-946	921-946	921-1023	921-946	-	924-946	-	-
O75400	M	167-207	-	-	-	167-207	167-207	-	-	-	-	-
Q9BYW2	S	134-2132	349-1911	349-1911	349-1911	134-2031	134-2035	239-1911	397-2107	275-1911	153-2101	134-2132
Q9BYW2	E	993-1327	-	-	-	-	-	-	-	993-1327	-	-
Q9BYW2	E	1576-1658	-	-	-	-	-	-	-	1576-1658	-	-
Q9BYW2	E	1978-2107	1978-2099	1978-2099	1978-2099	2039-2107	2039-2107	1978-2099	1978-2105	-	-	-
Q9BYW2	E	2544-3293	2562-3293	2562-3293	2562-3293	2562-3293	2562-3293	2562-3293	2562-3290	2544-3293	2562-3240	2897-3290;2562-2875
Q9BYW2	P	230-348	241-331	241-331	261-331	241-331	260-348	261-283	230-318	263-304	-	-
Q9BYW2	P	3312-3390	3312-3390	3312-3390	3312-3390	-	-	-	-	-	-	-
Q9BYW2	P	3419-3572	3558-3572	3558-3572	3558-3572	3558-3572	3536-3572	3558-3572	3558-3572	3419-3565	3558-3572	3558-3572
Q9BYW2	R	437-684	492-671	492-671	492-671	474-671	492-671	496-606	437-671	496-684	437-672	479-600
Q9BYW2	R	3105-3290	-	-	-	-	-	-	-	-	3105-3230	3105-3290
Q9BYW2	K	660-766	-	-	-	-	-	-	-	660-766	-	-
Q9BYW2	K	3082-3293	3082-3293	3082-3293	3082-3293	3082-3293	3082-3293	3082-3293	-	-	-	-
Q9BYW2	D	1632-1658	-	-	-	-	-	-	1632-1658	-	-	-
Q9BYW2	D	3133-3167	-	-	-	-	-	-	-	-	-	3133-3167
Q9BYW2	A	233-289	-	-	-	-	-	-	233-289	-	-	-
Q9BYW2	A	2701-3045	-	-	-	-	-	-	-	-	2711-3045	2701-2893
Q9BYW2	Q	3045-3294	-	-	-	-	-	-	-	3120-3294	3045-3292	3233-3292
Q9BYW2	G	2634-2867	-	-	-	-	-	-	-	-	-	2634-2867
P08047	S	12-617	42-617	42-617	42-617	42-617	22-617	42-469	22-469	336-509;18-173	12-185	22-413
P08047	Q	418-555	418-516	418-516	418-516	418-555	418-555	419-516	419-516	419-516	-	-
P08047	G	40-78	40-78	40-78	40-78	42-78	40-78	40-78	-	-	-	-
P08047	A	348-455	-	-	-	-	-	-	-	-	348-455	-
Q8IUH5	W	404-417	404-417	404-417	404-417	404-417	404-417	-	404-417	-	404-417	-
Q8IUH5	P	9-22	-	-	-	-	-	-	9-22	-	-	-
Q8IUH5	F	404-443	-	-	-	-	-	-	-	404-443	-	-
Q9BY11	K	93-251	96-244	96-244	96-244	96-244	133-223	-	114-248	114-244	93-251	114-251
Q9BY11	Q	50-274	-	-	-	-	50-274	-	-	-	-	-
Q9BY11	S	341-426	-	-	-	-	-	-	341-426	-	-	-
Q9BY11	E	387-462	-	-	-	-	-	-	-	-	387-462	-
Q9BY11	P	342-377	-	-	-	-	-	-	-	-	-	342-377
O14776	P	36-164	38-164	38-164	38-164	38-164	38-164	38-164	38-164	38-164	36-164	38-140
O14776	P	317-482	380-437	380-437	380-437	380-437	380-437	380-482	382-437	400-437	317-437	382-475
O14776	E	516-1100	521-1100	521-1100	521-1100	521-1100	521-1100	521-595	521-1100	521-1061	516-1054	532-1061
O14776	Q	204-305	204-305	204-305	204-303	204-305	204-305	204-305	-	204-305	-	-
O14776	A	213-416	213-386	213-386	213-386	213-416	213-416	213-386	-	213-294	214-376	-
O14776	T	276-413	309-413	309-413	309-413	311-391	311-391	309-391	309-398	305-385	-	276-391
O14776	K	774-990	774-990	774-990	774-990	774-990	774-990	-	774-990	774-871	-	-
O14776	S	213-397	-	-	-	-	-	-	213-385	213-397	-	-
P20936	A	4-178	4-178	4-178	4-178	4-178	69-178	-	-	-	-	-
P20936	P	12-28	-	-	-	-	-	-	12-28	-	-	-
P20936	P	167-236	221-231	221-231	221-231	221-231	221-231	-	209-231	-	167-230	167-236
P20936	G	80-191	80-175	80-175	80-175	-	-	-	91-191	-	-	120-159
Q13501	S	247-481	286-481	286-481	286-481	331-481	286-481	248-444	250-457	-	247-466	247-298
Q13501	P	115-162	-	-	-	-	-	-	-	-	115-162	119-144
O00268	P	85-557	85-502	85-557	-	93-374	-	-	-	-	-	-
O00268	A	34-712	34-712	34-712	-	34-545	-	-	-	-	422-711	-
O00268	Q	1041-1138	1041-1138	1041-1138	1041-1138	1041-1138	1041-1138	1041-1138	1041-1138	1041-1138	1041-1138	1056-1138
O00268	T	22-944	605-853	605-745	605-745	605-745	605-745	634-859	155-944	599-859	22-900	140-529
O00268	G	60-150	-	-	-	-	-	-	60-150	-	-	-
O00268	G	213-238	213-238	-	-	-	-	-	-	-	-	-
O00268	G	1158-1183	-	-	-	1159-1183	1158-1183	-	-	-	-	-
O00268	S	74-442	-	-	-	-	-	-	74-439	158-442	-	-
O00268	S	1156-1185	-	-	-	-	-	-	-	-	-	1156-1185
O00268	H	38-49	-	-	-	-	-	-	40-45	38-49	-	-
Q92793	Q	1819-1857	1819-1857	1819-1857	1819-1857	-	-	1820-1857	1820-1857	-	-	1820-1857
Q92793	Q	2280-2325	-	-	-	-	-	-	2280-2325	-	-	-
Q92793	Q	3218-3877	3218-3877	3218-3877	3218-3877	3218-3877	3218-3877	3218-3877	3218-3877	3218-3877	3218-3872	3218-3872
Q92793	P	1009-1021	-	-	-	-	-	-	-	-	-	1009-1021
Q92793	P	2026-2064	2026-2057	2026-2057	2026-2064	2026-2064	2026-2057	-	-	-	-	-
Q92793	P	2179-2387	2179-2330	2179-2330	2179-2330	2192-2330	2197-2330	2213-2387	2215-2330	2213-2330	2207-2345	-
Q92793	P	3249-3352	3254-3352	3254-3352	3254-3352	3254-3352	3254-3352	3254-3352	3254-3352	3254-3352	3249-3352	3249-3352
Q92793	P	3417-3508	-	-	-	-	-	3417-3508	-	-	-	-
Q92793	P	3835-3890	3835-3883	3835-3883	3835-3883	3835-3883	3835-3883	3835-3883	3835-3883	3835-3883	3835-3890	-
Q92793	S	7-66	-	-	-	-	-	-	-	-	-	7-66
Q92793	S	645-2450	645-2450	645-2450	1383-1646;2074-2450	645-2450	645-2450	1304-1613;2084-2450	645-1643	645-2450	-	1301-1934
Q92793	E	2352-2460	2366-2435	2366-2435	2366-2460	2366-2460	2366-2436	2352-2460	2366-2460	2366-2436	2365-2460	2365-2435
Q92793	E	2921-2953	2921-2953	2921-2953	2921-2953	2921-2953	2921-2953	2921-2953	2921-2953	2921-2947	2921-2947	2921-2947
Q92793	K	2925-3001	2925-3001	2925-3001	2925-3001	2925-3001	2925-3001	2925-3001	2925-3001	2925-2978	2925-2978	2925-2978
Q92793	T	2225-2410	-	-	-	-	-	-	2225-2410	-	-	-
Q92793	G	363-395	-	-	-	-	-	-	-	-	-	363-395
Q92793	G	1308-1329	-	-	-	-	-	-	-	-	-	1308-1329
Q92793	G	1347-1537	-	-	-	-	-	-	-	-	1347-1537	-
Q92793	A	1494-1540	-	-	-	-	-	-	-	-	-	1494-1540
Q15642	Q	33-229	33-223	33-223	33-223	33-223	33-223	33-201	110-223	44-204	107-229	107-203
Q15642	E	418-579	418-579	418-579	418-579	418-579	418-579	418-579	418-579	-	-	-
Q15642	P	335-373	335-367	335-367	335-367	-	-	342-367	-	335-373	-	346-367
Q15642	S	498-562	498-562	498-562	498-562	498-562	498-551	-	-	-	-	-
F8VU11	P	52-203	52-161	73-161	52-161	73-161	73-176	94-153	87-134;87-134	52-175	86-175;86-175	86-203;86-203
F8VU11	P	318-404	318-404	318-404	318-404	319-404	319-404	-	-	-	-	-
F8VU11	Q	264-696	299-695	299-695	299-695	264-696	264-695	452-695	-	-	-	-
F8VU11	E	194-1105	806-1105	806-1105	806-1105	806-1105	1020-1061	1020-1105	199-1105;199-1105	194-1096	196-700;806-1100;196-700;806-1100	452-692;452-692
F8VU11	K	452-544	-	-	-	-	-	452-544	-	-	-	-
F8VU11	K	806-1075	1000-1055	1000-1055	1000-1055	1000-1016	1000-1075	891-1075	890-1016;890-1016	891-1075	806-1075;806-1075	806-1075;806-1075
F8VU11	R	666-692	666-692	666-692	666-692	666-692	666-692	666-692	-	-	-	-
F8VU11	R	806-836	-	-	-	-	806-836	806-836	-	-	-	-
F8VU11	S	890-1089	-	-	-	-	907-989	-	890-1086;890-1086	-	-	890-1089;890-1089
F8VU11	A	296-454	-	-	-	-	-	364-381	309-454;309-454	-	-	296-453;296-453
F8VU11	M	82-156	-	-	-	-	-	-	82-156;82-156	-	95-146;95-146	-
F8VU11	H	878-951	-	-	-	-	-	-	878-904;878-904	886-908	878-904;878-904	878-951;878-951
Q99689	E	9-322	9-322	9-322	9-322	9-322	9-322	9-228	102-221	9-322	98-211	98-322
Q99689	R	307-344	-	-	-	-	-	-	307-344	-	-	-
Q99689	A	255-282	-	-	-	-	-	-	255-282	-	-	-
Q02779	P	679-1126	874-1126;679-732	874-1126;679-732	679-1126	679-735;874-899;1077-1126	679-735;874-899	-	-	-	983-1063	1005-1060
Q02779	E	401-480	420-480	420-480	420-480	420-480	420-480	420-480	404-480	420-480	401-480	420-480
Q02779	S	512-1170	512-690	512-690	512-690	-	-	1068-1103	1068-1103	530-1107	513-1170	513-863
Q02779	K	490-511	-	-	-	-	-	490-511	-	-	-	-
P55345	E	27-109	-	-	-	-	-	43-94	27-91	29-109	-	-
Q13363	P	395-441	-	-	-	-	-	-	-	-	395-441	395-433
Q9NX55	E	4-132	14-132	14-132	14-132	14-132	14-132	4-132	20-132	9-132	20-112	20-132
Q9NX55	G	32-43	-	-	-	-	-	-	32-43	-	-	-
Q16891	Q	388-573	455-573	455-573	455-573	-	-	455-573	-	-	455-573	388-573
Q16891	S	106-314	106-314	106-314	-	117-314	117-314	-	-	-	-	-
Q16891	E	120-610	-	-	-	455-576	455-576	120-256	185-610	185-573	-	-
Q16891	A	131-369	-	-	-	-	-	-	149-292	-	131-292	218-369
Q16891	P	94-154	-	-	-	-	-	-	-	94-154	94-152	-
Q9Y383	R	228-418	228-418	228-418	228-418	228-418	228-418	228-412	228-418	228-387	228-418	241-335
Q9Y383	S	235-421	266-421	266-421	235-421	266-414	266-414	266-414	266-421	282-387	266-410	-
Q9Y383	E	76-421	104-263	104-263	104-177	104-421	104-421	104-421	104-263	104-177	104-421	76-178
Q9Y383	K	228-265	-	-	-	-	-	-	-	-	-	228-265
A0A087WW40	S	288-381	-	-	-	-	-	288-363	288-363	288-363	292-363	288-381
Q12873	K	111-442	111-214;339-442	111-214;339-442	339-442;174-214	111-214;339-442	339-442	111-214;339-442	111-442	-	171-442	113-442
Q12873	K	797-813	-	-	-	-	-	-	797-813	-	-	-
Q12873	E	8-237	-	8-214	-	-	-	-	40-234	-	-	141-237
Q12873	E	491-553	508-553	508-553	508-553	508-553	508-553	508-553	508-553	508-553	491-553	508-553
Q12873	E	1340-1917	1340-1552;1736-1917	1340-1552;1736-1917	1340-1917	1340-1552;1736-1917	1340-1552;1736-1917	1340-1552;1725-1917	1738-1915;1414-1552	1340-1552;1824-1917	1340-1552;1726-1902	1726-1902;1340-1552
Q12873	A	282-331	283-331	283-331	283-331	283-324	283-324	283-312	282-330	283-327	282-312	285-311
Q12873	P	71-96	-	71-96	-	-	-	-	-	-	-	-
Q12873	P	315-337	315-337	315-337	315-337	315-337	315-337	318-337	-	-	326-337	-
Q12873	P	616-643	616-638	616-638	616-638	616-638	616-636	-	-	-	616-643	616-638
Q12873	P	2127-2169	2127-2154	2127-2154	2127-2154	2127-2154	2127-2154	-	-	-	2130-2169	-
Q12873	S	381-426	-	-	-	-	-	-	-	-	389-426	381-426
Q12873	S	1680-1781	1680-1730	1680-1730	1680-1725	1680-1781	1680-1781	1680-1725	-	-	-	-
Q12873	D	12-67	-	-	-	-	-	-	-	-	-	12-67
E9PD68	S	2-130	-	-	-	-	-	-	-	2-130	-	-
E9PD68	P	650-673	-	-	-	-	-	-	-	650-673	-	-
O95163	S	1174-1324	1174-1225	1174-1225	1174-1324	1176-1225	1181-1225	-	1181-1225	1181-1225	1181-1225	1181-1231
O95163	Q	1261-1330	-	-	-	-	-	-	-	-	-	1261-1330
Q9Y3C7	Q	111-148	-	-	-	-	-	111-146	-	111-148	111-142	111-142
Q8N2W9	E	502-532	502-523	502-523	-	-	-	502-524	502-522	502-532	-	-
Q8N2W9	G	448-514	458-494	458-494	-	459-494	459-494	-	-	-	448-494	463-514
Q8N2W9	D	502-538	-	-	-	502-522	502-522	-	-	-	502-538	-
Q8N2W9	S	456-512	-	-	-	-	-	-	-	456-512	-	-
P55072	G	778-799	778-799	778-799	778-799	778-799	778-799	778-799	778-799	778-799	784-799	-
P55072	E	703-741	703-741	703-741	703-741	703-741	703-741	703-741	703-741	-	703-741	703-741
Q14204	E	35-167	-	-	-	-	-	-	-	-	35-167	-
Q14204	E	2901-2920	-	-	-	-	-	-	2901-2920	-	-	-
Q14204	E	3847-3945	3847-3945	3847-3945	-	3847-3945	3847-3945	3847-3945	3847-3945	-	-	-
Q14204	K	2450-2474	-	-	-	-	-	2450-2474	-	-	-	-
Q14204	P	2622-2636	-	-	-	-	-	2622-2636	-	-	-	-
Q14204	G	24-45	-	-	-	-	-	-	24-45	-	-	-
Q14204	Q	3847-3945	-	-	-	-	-	-	-	3847-3945	-	-
Q13011	P	4-49	-	-	-	-	-	-	4-21	10-49	-	-
E9PKE3	E	517-607	517-607	517-607	517-607	517-607	517-607	517-607	517-607	517-607	517-607	517-607
E9PKE3	G	619-650	619-650	619-650	619-650	619-650	619-650	619-650	-	619-650	619-650	619-650
Q9P2H0	S	170-1293	269-1235	269-1235	269-1235	269-1073	269-1293	170-1264	179-1135	-	188-568	-
Q9P2H0	Q	66-174	66-174	66-174	66-174	66-174	66-174	66-174	-	-	68-146	-
Q9P2H0	K	66-154	84-154	84-154	-	-	-	66-146	-	-	-	-
Q9P2H0	G	3-35	-	-	-	3-35	-	-	-	-	-	-
Q9P2H0	R	77-124	-	-	-	-	-	-	77-124	-	-	-
Q9P2H0	E	70-133	-	-	-	-	-	-	-	70-133	-	-
O75376	E	165-1049	180-1049	180-1049	557-1049	180-1049	180-1049	536-1049	546-1049	165-1047	557-1049	557-1048
O75376	E	2059-2108	2084-2100	2060-2100	2060-2100	2060-2100	2060-2100	-	-	2060-2100	2060-2108	2059-2108
O75376	S	557-2926	2038-2898;1300-1833	2038-2898;1300-1833	2038-2898;787-1833	2187-2898;787-1037;1740-1833;1300-1542	753-2903	1942-2858;1736-1846	2010-2858;807-1543;1681-1833	584-2903	2135-2898;1681-1845;791-911	2142-2926;557-948;1669-1845
O75376	K	214-389	-	-	303-389	-	-	-	-	-	214-389	-
O75376	K	515-783	515-603	515-603	515-603	515-634	515-634	755-783	515-783	-	515-634	515-603
O75376	P	230-241	230-241	230-241	230-241	230-241	230-241	-	230-241	230-241	-	-
O75376	P	659-690	659-679	659-679	659-679	659-679	659-679	-	-	-	659-690	-
O75376	P	834-918	-	-	-	-	-	849-918	834-918	-	-	-
O75376	P	1158-1269	-	-	-	-	-	1158-1269	-	-	-	-
O75376	P	1285-1311	-	-	-	-	-	-	-	-	-	1285-1311
O75376	Q	10-584	17-97	17-97	17-432	17-98	17-98	536-558	190-584	17-118	10-432	180-432
O75376	Q	1142-1177	-	-	-	-	-	-	1142-1177	-	-	-
O75376	Q	2234-2283	-	-	-	-	-	-	-	2234-2283	-	-
O75376	Q	2297-2513	2418-2482	2418-2482	2418-2482	2418-2468	2418-2468	-	2297-2513	-	-	-
O75376	Q	2746-2763	-	-	-	-	-	-	-	-	2746-2763	-
O75376	A	644-656	644-656	644-656	644-656	-	-	-	-	-	-	-
O75376	A	2193-2232	-	-	-	-	-	-	-	-	2193-2232	-
O75376	R	320-393	-	-	-	-	-	-	-	-	-	320-393
O75376	R	2060-2105	-	-	-	2060-2100	2060-2100	-	-	-	2060-2100	2060-2105
O75376	G	2122-2130	-	-	-	-	-	2122-2130	-	-	-	-
O75376	D	798-829	-	-	-	-	-	-	-	-	-	798-829
Q5JP53	E	401-444	401-443	401-443	401-444	401-443	401-443	401-444	401-444	401-443	401-443	-
O75385	S	249-898	282-621;760-862	249-621	282-621	300-862	300-862	282-509;772-862	282-881	282-702	282-898	284-445
O75385	P	317-342	-	317-342	-	-	-	-	-	-	-	-
O75385	P	629-698	629-653	629-653	629-653	629-698	629-698	-	-	-	-	-
O75385	G	802-832	-	802-832	-	-	-	-	-	-	-	-
A0A0G2JS82	P	672-710	672-710	-	-	672-710	672-710	-	-	-	-	-
A0A0G2JS82	S	634-762	-	-	-	-	-	-	663-762	634-716	-	-
A0A499FIY3	E	201-261	205-259	205-259	205-259	205-259	205-259	205-259	-	205-259	205-261	201-259
A0A499FIY3	P	49-85	58-85	58-85	-	-	-	49-85	-	49-77	66-77	-
P12270	E	111-2250	111-2243	111-2243	143-480;1088-1256	111-2250	111-2250	132-2243	132-2243	1047-1753;184-459;2139-2168	127-2233	141-2235
P12270	S	4-95	-	-	4-95	-	-	-	-	-	-	-
P12270	S	1753-2531	1774-2503	1774-2503	-	2354-2503;2164-2250	1774-2503	2354-2503	1772-2503	2354-2503	2354-2531;1753-1997	1753-2517
P12270	D	2083-2218	2092-2190	2092-2190	-	2083-2190	2085-2190	2093-2190	2085-2190	2139-2218	2145-2190	-
P12270	T	726-778	-	-	-	-	-	-	-	-	726-778	-
P12270	T	1753-1992	1772-1847	1772-1847	-	1772-1981	1772-1847	1753-1992	1786-1851	1772-1970	-	-
P12270	T	2395-2441	2395-2441	2395-2441	-	2395-2441	2395-2439	-	-	-	-	-
P12270	Q	107-1770	1549-1662	1549-1662	107-1311	1565-1770	1565-1770	-	1582-1770	107-1770	1581-1770	1536-1770
P12270	P	1790-1845	-	-	-	-	-	-	-	-	1790-1845	-
P12270	P	2231-2282	2245-2275	2245-2275	-	2245-2275	2245-2275	2245-2275	2245-2275	2231-2282	2236-2260	-
P12270	A	1140-1222	-	-	-	-	-	-	-	-	1140-1222	-
Q5SS57	V	336-365	337-365	337-365	337-365	-	-	-	-	-	-	336-357
Q5VTR2	E	58-978	150-978	150-978	150-978	150-978	150-978	347-978	-	347-963	347-978	58-978
Q5VTR2	K	517-767	517-756	517-756	517-756	591-756	591-756	601-767	-	-	603-756	603-756
Q5VTR2	R	614-767	-	-	-	-	-	-	-	614-767	-	-
Q5VTR2	T	545-602	-	-	-	-	-	-	-	-	545-602	-
P16220	T	164-265	164-265	164-265	164-265	164-265	164-265	164-265	-	164-265	-	-
P16220	A	5-284	-	-	-	-	-	-	-	-	-	5-284
P23610	A	111-342	134-342	134-342	-	111-270	111-271	-	-	-	-	-
P23610	P	286-337	286-337	286-337	-	294-337	286-330	-	-	-	-	-
Q96D09	S	43-305	43-296	43-305	43-305	44-293	44-293	-	-	-	-	-
Q96D09	E	218-450	312-450	312-450	312-450	218-388	312-450	-	-	-	-	-
Q96D09	E	522-585	522-585	522-585	522-585	-	-	-	-	-	-	-
Q96D09	A	47-161	-	-	47-161	-	-	-	-	-	-	-
A0A3F2YNW8	G	1801-1828	1801-1828	1801-1828	1801-1828	1801-1828	1801-1828	1801-1823	1801-1828	-	-	-
A0A3F2YNW8	E	676-730	-	-	-	-	-	-	676-730	-	-	685-730
A0A3F2YNW8	E	1705-1774	-	-	-	1705-1774	-	-	-	-	-	-
A0A3F2YNW8	E	2584-2614	-	-	-	-	-	-	-	2584-2614	-	-
A0A3F2YNW8	L	2351-2436	-	-	-	-	-	-	-	-	-	2351-2436
P43360	S	17-151	-	46-151	46-130	17-147	-	-	-	-	-	-
O43312	S	278-919	278-677	278-677	278-677	278-677	278-677	288-887	278-455;808-919	278-677	288-696	288-775
O43312	P	781-941	781-941	781-941	781-941	781-941	781-941	-	-	-	781-807	-
O43312	K	144-194	144-194	144-188	144-194	144-188	144-188	151-188	144-194	144-194	151-194	159-188
O43312	G	696-756	-	-	-	-	-	-	-	-	696-756	-
Q14596	E	808-1015	893-945	893-945	853-945	853-1015	853-1015	808-945	-	-	887-945	895-929
Q14596	E	1054-1112	-	-	-	-	-	-	-	-	1054-1112	-
Q14596	K	383-426	383-426	383-426	383-426	383-426	383-426	383-426	383-426	-	-	-
Q14596	S	790-1164	-	-	-	-	-	-	892-1164	790-1136	-	790-1136
Q14596	R	386-426	-	-	-	-	-	-	-	-	386-426	386-426
Q14596	G	272-291	-	-	-	-	-	-	-	-	-	272-291
P19838	G	397-468	399-429	399-429	399-429	399-449	399-449	399-449	397-449	397-455	399-456	399-468
P19838	E	470-544	-	-	-	-	-	470-544	470-524	-	-	-
P19838	E	800-832	-	-	-	-	-	-	-	-	-	800-832
P19838	S	982-1064	-	-	-	-	-	-	982-1064	-	-	-
P19838	D	808-820	-	-	-	-	-	-	808-820	-	-	-
Q9BVL2	S	89-774	89-416;631-768	89-416;631-768	89-416;631-768	89-416;631-768	89-416;631-768	631-768;241-416	89-768	158-768	90-416;601-766	102-774
Q9BVL2	T	136-387	159-385	159-385	187-385	187-290	188-290	141-385	136-387	159-299	161-271	-
Q9BVL2	Q	428-569	-	-	-	428-569	428-569	-	-	-	-	-
Q9BVL2	G	95-159	-	-	-	-	-	-	95-131	-	100-159	-
Q9BVL2	G	675-689	-	-	-	-	-	-	-	-	-	675-689
Q92882	P	5-30	-	-	-	-	-	-	5-30	-	-	-
Q92882	P	71-129	-	-	-	-	-	-	71-129	-	-	-
P27986	E	432-628	435-627	435-627	435-627	435-627	435-627	-	435-627	435-627	432-628	432-628
P27986	P	85-131	85-100	85-100	85-100	85-131	85-131	-	85-131	85-100	85-102	85-100
P27986	P	305-318	305-316	305-316	305-316	305-316	305-316	-	305-316	-	-	307-318
Q92797	P	1170-1197	-	-	-	1170-1197	-	-	-	-	-	-
Q92797	P	1236-1256	1236-1256	1236-1256	-	-	-	-	-	-	-	-
Q92797	A	1165-1257	-	-	-	1165-1257	-	-	-	-	-	-
Q92797	E	515-538	-	-	-	-	-	-	-	515-538	-	-
Q92797	E	1119-1365	-	-	-	-	-	-	-	1119-1264	1119-1365	1119-1361
Q92797	H	1201-1206	-	-	-	-	-	-	-	-	1201-1206	-
O75410	S	11-856	35-856	35-856	35-856	35-842	35-733	35-856	506-846	11-843	76-846	43-856
O75410	E	44-184	44-184	-	44-184	44-141	44-141	-	-	-	44-107	-
O75410	E	623-1042	862-1042	862-1042	862-1042	862-1042	862-1042	-	868-1042	623-1042	862-1042	862-1042
O75410	P	611-635	-	-	-	-	-	-	611-635	-	-	-
O75410	K	555-587	-	-	-	-	-	-	-	-	-	555-587
O14545	S	377-493	-	-	-	-	-	-	-	-	-	377-493
O14545	S	546-756	576-755	-	-	-	546-756	-	-	-	-	-
O14545	N	184-349	-	-	-	-	-	-	228-349	-	184-250	-
O14545	Q	554-663	-	-	-	-	-	-	-	-	554-663	-
Q9BSL1	A	248-289	248-289	248-289	-	248-274	248-274	-	-	-	249-288	-
Q9BSL1	S	248-288	-	-	-	-	-	-	-	-	-	248-288
Q9BVJ6	E	6-764	263-764	263-764	263-764	311-686	311-686	252-685	53-670	52-762	49-756	6-731
Q9BVJ6	K	148-383	266-381	266-381	266-381	148-381	253-381	253-381	266-383	266-381	266-381	266-307
Q9BVJ6	K	895-925	-	-	-	-	-	-	-	-	895-925	-
Q9BVJ6	D	518-533	-	-	-	-	-	-	-	-	518-533	-
Q9BVJ6	P	644-675	-	-	-	-	-	-	-	-	-	644-675
Q9BVJ6	Q	466-588	-	-	-	-	-	-	-	-	-	466-588
Q8IZQ1	E	2465-2602	2465-2602	2465-2602	2465-2602	2525-2602	2525-2602	2525-2602	2520-2602	2520-2602	2524-2602	-
Q8IZQ1	E	3321-3373	3321-3369	3321-3369	3321-3369	-	-	3321-3373	-	-	-	-
Q8IZQ1	S	3343-3464	3343-3411	3343-3411	3343-3411	3343-3411	3343-3464	-	3343-3411	3348-3459	3345-3411	-
Q96K21	E	163-478	337-478	337-478	-	-	322-478	-	163-414	-	193-414	193-478
Q96K21	Q	126-478	126-281	126-281	126-478	153-478	-	-	-	-	-	-
Q96K21	G	28-65	28-65	28-65	-	-	-	-	-	-	-	-
Q96K21	D	466-478	-	-	-	-	-	-	-	-	466-478	-
Q96K21	P	253-266	-	-	-	-	-	-	-	-	-	253-266
Q8N720	S	154-350	154-350	154-350	-	154-337	281-324	-	-	-	-	-
O95817	P	355-521	355-521	355-521	373-521	355-521	355-503	429-521	363-503	-	-	-
O95817	S	146-503	147-235	147-235	147-235	147-235	147-235	146-503	165-235	-	-	-
O95817	H	258-285	-	-	-	-	-	258-285	-	-	-	-
O95817	T	625-673	-	-	-	-	-	625-673	-	-	-	-
O95817	Q	263-539	-	-	-	-	-	-	263-361	-	267-539	353-475
O95817	E	493-661	-	-	-	-	-	-	493-661	-	-	-
O95817	A	147-202	-	-	-	-	-	-	147-202	-	-	-
Q14457	E	158-255	172-255	172-255	172-255	172-255	158-255	172-255	172-255	172-255	176-255	175-255
Q8WTP9	E	28-81	28-81	28-81	28-81	-	-	-	-	-	-	-
Q8WTP9	P	11-48	-	-	11-48	-	-	-	-	-	-	-
Q9UBP5	A	231-376	231-366	231-366	231-366	258-366	258-366	249-366	231-376	-	-	-
Q9UBP5	H	216-236	217-236	217-236	217-236	217-236	217-236	216-236	217-236	-	-	-
Q9UBP5	S	169-377	-	-	-	-	-	-	-	-	169-377	238-366
Q9NP66	E	60-319	60-319	60-319	60-319	60-319	60-319	63-311	63-319	-	159-308	159-308
Q9NP66	Q	45-323	-	-	-	-	-	-	-	45-323	-	-
Q7Z6Z7	S	488-535	-	-	-	-	-	-	-	-	488-535	-
Q7Z6Z7	S	2131-4165	2131-3893	2131-3893	2131-3893	2131-3893	2849-3143;2131-2430;3418-3550	2842-3878;2153-2434	-	-	2133-4165	2841-4165;2133-2441
Q7Z6Z7	E	771-815	771-815	771-815	771-815	771-815	771-815	771-815	-	-	771-815	771-803
Q7Z6Z7	E	1346-1547	1346-1547	1346-1547	1346-1547	1346-1547	1346-1547	1346-1547	-	-	1496-1547	1496-1547
Q7Z6Z7	E	1808-1874	-	-	-	-	-	1808-1874	-	-	1814-1861	-
Q7Z6Z7	E	2160-2197	-	-	-	-	-	-	-	-	-	2160-2197
Q7Z6Z7	E	2408-2632	2413-2612	2413-2612	2413-2612	2413-2612	2408-2632	2414-2632	-	-	2433-2612	2411-2615
Q7Z6Z7	E	2822-2884	2825-2881	2825-2881	2825-2881	2825-2868	2825-2868	2825-2884	-	-	2822-2865	2822-2865
Q7Z6Z7	E	4045-4200	4045-4200	4045-4200	4045-4200	4045-4200	4045-4200	-	-	-	-	-
Q7Z6Z7	T	3581-3647	-	-	-	-	3581-3647	-	-	-	-	-
Q7Z6Z7	T	3741-3837	3751-3824	3751-3824	3751-3824	3751-3824	-	3741-3824	-	-	-	3768-3837
Q7Z6Z7	D	2562-2615	2568-2603	2568-2603	2568-2603	2568-2603	2562-2615	2562-2615	-	-	2587-2602	2562-2602
Q7Z6Z7	Q	3214-3239	-	-	-	-	-	-	-	-	3214-3239	3214-3236
Q7Z6Z7	Q	3919-4166	-	-	-	-	-	3919-4166	-	-	-	-
Q7Z6Z7	A	4033-4128	-	-	-	-	-	-	-	-	4033-4128	4074-4125
Q7Z6Z7	G	3521-3548	-	-	-	-	-	-	-	-	3521-3548	-
H7BYN4	K	522-718	555-718	555-718	555-718	522-712	522-712	555-712	522-712	556-713	522-718	563-718
H7BYN4	P	701-843	-	-	-	-	-	-	-	701-741	701-843	-
A0A087WW77	S	1109-1208	-	-	-	-	1109-1208	-	-	-	1139-1207	-
A0A087WW77	R	19-143	-	-	-	-	-	-	19-143	-	-	-
A0A087WW77	P	137-156	-	-	-	-	-	-	137-156	-	-	-
A0A087WW77	K	19-35	-	-	-	-	-	-	19-35	-	-	-
A0A087WW77	D	646-667	-	-	-	-	-	-	-	-	-	646-667
O95243	S	125-459	125-371	125-371	125-371	-	163-459	203-423	-	-	-	197-446
O95243	K	153-310	-	-	-	235-281	-	-	-	153-310	-	-
P27361	A	6-43	-	-	-	-	-	-	-	-	6-43	-
Q14149	E	494-552	-	-	-	-	-	-	-	-	494-552	-
Q14149	E	673-1121	678-1121	678-1121	678-1104	-	-	673-1080	695-1080	-	682-1087	888-1052
Q14149	S	570-875	572-777	572-777	572-777	570-856	570-856	-	-	-	575-875	-
Q14149	Q	770-1094	-	-	-	838-1087	845-1087	-	-	770-1094	-	-
A0A2R8YGD3	S	203-248	203-247	203-247	203-247	203-247	203-247	203-247	203-247	203-247	203-248	-
A0A2R8YGD3	S	1095-1686	1262-1611	1262-1611	-	1262-1583	1262-1583	1262-1611	1262-1611	1262-1611	1102-1612	1095-1686
A0A2R8YGD3	D	245-283	245-283	245-283	245-283	245-283	245-283	245-283	245-283	245-283	245-283	245-283
A0A2R8YGD3	P	1174-1248	-	-	-	1174-1220	1174-1219	1211-1248	-	-	-	-
A0A2R8YGD3	P	1623-1721	-	-	-	1623-1721	1623-1721	-	-	-	-	-
A0A2R8YGD3	Q	1204-1228	-	-	-	-	-	-	-	1204-1228	-	-
A0A2R8YGD3	E	1705-1734	-	-	-	-	-	-	-	-	1705-1734	-
A0A2R8YGD3	T	1647-1738	-	-	-	-	-	-	-	-	-	1647-1738
Q96NC0	E	117-184	117-184	117-184	117-184	117-184	117-184	117-184	117-184	117-184	136-184	117-184
Q96NC0	K	13-66	-	-	-	-	-	13-66	13-66	-	-	-
Q96NC0	K	104-175	104-172	104-172	104-172	104-172	104-172	104-172	104-172	104-172	104-175	104-172
P11171	E	232-560	250-559	250-559	-	250-559	250-559	256-545	241-560	256-559	232-559	-
P11171	E	955-1100	962-1100	962-1100	962-1100	955-1100	955-1100	-	-	-	-	-
P11171	T	1102-1210	1134-1210	1134-1210	1134-1210	1134-1210	1134-1210	1134-1210	1134-1210	1102-1210	1134-1210	1134-1204
P11171	K	431-572	-	-	-	-	-	-	-	-	431-572	-
P11171	K	951-1046	-	-	-	-	-	-	951-1046	-	-	-
P11171	A	2-255	-	-	-	-	-	-	2-255	-	-	-
P11171	A	880-991	-	-	-	-	-	-	880-991	-	-	-
P11171	S	853-1036	-	-	-	-	-	-	-	-	853-1036	-
Q9UKV5	E	514-642	528-629	528-629	528-629	-	-	528-629	-	514-642	-	556-628
Q9UKV5	P	38-72	-	-	-	-	-	38-72	-	-	-	-
Q12797	E	193-810	226-796	226-796	193-796	226-810	193-807	275-796	-	236-759	-	229-759
Q12797	S	12-80	12-80	12-80	12-80	22-48	-	-	-	-	-	-
Q12797	K	524-800	706-756	-	706-756	-	-	708-756	-	722-756	524-800	618-756
Q12797	G	19-80	-	-	-	19-80	-	-	-	-	-	-
P51572	E	132-249	132-249	132-249	132-249	-	-	132-249	137-249	-	132-249	-
P51572	K	137-249	-	-	-	137-249	137-249	-	-	137-218	-	137-221
P80723	E	15-227	15-227	-	-	-	-	-	-	-	-	-
P80723	A	26-217	26-217	-	-	-	-	-	-	-	-	-
Q9Y6H1	A	4-100	13-98	13-98	13-98	16-98	16-98	4-98	7-98	4-100	18-98	13-98
Q9Y6H1	P	14-58	-	-	-	-	-	14-58	14-58	14-58	14-58	15-58
Q9Y6H1	Q	105-151	-	-	-	-	-	105-149	105-149	105-151	105-151	-
P09543	E	2-414	-	-	-	-	-	-	-	-	2-414	2-256
P00403	L	28-87	-	-	28-86	-	-	28-87	28-87	-	-	-
P00403	M	28-87	-	-	-	-	-	-	-	28-87	-	-
P00403	I	28-87	-	-	-	-	-	-	-	-	28-87	-
P20674	A	7-47	-	-	-	7-47	7-47	-	-	-	-	-
P08574	A	2-149	3-149	3-149	3-148	3-149	2-149	-	-	-	-	-
P08574	P	240-260	-	-	-	-	-	-	-	240-260	-	-
Q16531	S	742-786	742-786	742-786	742-786	742-786	742-786	742-786	742-786	742-786	742-786	742-786
Q96HU8	K	121-195	169-195	169-195	169-195	169-195	169-195	121-195	121-195	121-195	-	-
P29692	D	208-231	209-229	209-229	209-227	-	-	-	208-229	-	-	208-231
P29692	E	201-248	-	-	-	209-248	209-248	-	-	201-248	201-240	-
P29692	S	50-198	-	-	-	-	-	-	-	50-170	85-198	-
P35556	G	455-544	459-539	459-539	459-539	459-539	459-539	-	455-539	-	459-522	458-544
P35556	P	30-49	30-44	30-44	30-44	30-49	-	-	-	-	-	-
P35556	A	17-79	-	-	-	-	-	-	17-79	-	-	-
A0A1X7SBR3	E	129-421	208-421	208-421	208-421	208-421	208-421	208-421	129-421	187-421	-	222-421
A0A1X7SBR3	S	7-110	-	-	-	-	-	-	-	7-105	-	30-110
A0A1X7SBR3	Q	161-421	-	-	-	-	-	-	-	-	161-421	-
P19086	R	18-47	18-47	18-47	18-47	18-47	18-47	-	18-47	18-47	18-47	-
Q99714	P	4-17	-	-	-	-	-	-	4-17	-	-	-
Q99714	P	76-157	-	-	-	-	-	-	76-157	-	-	-
Q99714	A	160-277	-	-	-	-	-	-	160-277	-	-	-
G3V2Q1	E	223-353	223-353	223-353	223-353	223-353	223-353	223-353	241-343	223-352	238-346	-
G3V2Q1	D	282-353	295-353	295-353	295-353	295-353	295-353	295-353	-	-	-	282-329
G3V2Q1	K	172-287	172-287	-	-	-	-	-	-	-	-	-
G3V2Q1	S	105-298	-	-	-	172-298	172-298	-	-	-	105-208	178-278
G3V2Q1	P	153-164	-	-	-	-	-	-	-	-	-	153-164
P60201	Y	58-82	-	-	-	-	-	-	-	-	58-82	-
O96000	Q	53-172	53-172	53-172	53-172	-	-	-	-	-	-	-
O96000	P	11-29	-	-	-	11-29	11-29	-	-	-	-	-
O75489	A	2-47	-	-	2-47	-	-	-	8-47	-	-	-
J3KPX7	Q	206-241	206-241	206-241	206-241	206-241	206-241	206-241	206-239	206-239	-	206-241
A2A2V1	G	53-150	61-149	61-149	61-149	61-149	61-149	60-150	-	53-149	-	-
A2A2V1	P	72-131	-	-	-	-	-	-	72-131	-	-	-
A2A2V1	H	68-127	-	-	-	-	-	-	68-127	-	-	-
P22695	A	259-459	-	-	-	286-459	-	-	-	-	259-391	259-393
P22695	S	259-464	-	-	-	-	-	-	-	259-464	-	-
P07919	E	4-73	4-73	4-73	4-73	4-73	4-73	-	15-73	4-73	4-73	4-73
Q13127	K	574-1168	574-799	574-799	574-799	574-799	574-799	598-805	-	-	661-1168	-
Q13127	P	791-1044	791-1044	791-843;1012-1033	791-1044	868-1032	868-980	891-1021	-	-	-	-
Q13127	P	1192-1260	-	-	-	-	-	1192-1260	-	-	-	-
Q13127	Q	792-1065	792-1065	793-1065	792-1065	-	-	-	-	-	-	-
Q13127	S	1077-1316	1082-1316	1082-1316	1082-1316	1077-1316	1123-1316	-	-	-	-	-
Q13127	E	222-384	222-384	222-384	222-384	-	-	222-384	-	-	-	-
Q13127	E	744-1316	-	-	-	941-1065	-	1019-1316	-	-	744-1243	-
Q13127	E	1356-1372	-	-	-	1356-1372	-	-	-	-	-	-
Q13127	R	12-49	-	-	12-49	-	-	-	-	-	-	-
E7ES33	K	328-448	328-448	-	328-448	328-448	328-448	328-448	328-448	-	360-448	-
E7ES33	E	349-448	349-441	-	349-441	349-441	349-441	349-441	349-441	-	349-448	349-433
P78324	S	555-673	-	-	-	-	-	-	555-673	-	-	-
P78324	A	87-127	-	-	-	-	-	-	87-127	-	-	-
P60880	E	3-80	3-77	3-80	3-77	3-77	3-77	3-77	3-77	-	-	-
P31948	P	203-227	207-221	207-221	207-221	207-221	207-221	207-221	206-221	206-221	203-227	207-227
P31948	E	198-383	198-261	198-261	198-261	198-261	198-261	198-238	198-306	198-383	-	199-238
Q16623	E	121-225	121-225	121-225	-	121-225	121-225	-	-	121-225	-	-
P61266	E	114-223	121-223	-	121-223;121-223	121-223	121-223	131-223;131-223	114-223;114-223	131-223	121-223;121-223	131-223;131-223
P08247	G	303-366	303-366	303-366	303-366	303-366	303-366	-	-	-	-	-
P08247	Q	289-363	-	-	-	-	-	-	-	-	289-363	-
Q8N9I0	C	160-170	160-170	160-170	160-170	160-170	160-170	160-170	160-170	-	-	-
Q8N9I0	K	165-196	165-193	165-193	165-193	165-193	165-193	165-193	165-196	-	-	-
Q8N9I0	E	198-227	203-227	203-227	203-227	203-227	203-227	203-227	198-227	-	-	-
Q8N9I0	S	37-123	-	-	-	-	-	-	37-123	-	-	-
P12956	E	11-42	14-38	-	14-38	11-42	11-42	14-40	23-38	-	-	-
Q9UKV8	P	19-63	23-63	40-63	-	-	19-63	23-63	23-63	-	-	-
B9EGL1	P	178-218	-	-	-	-	-	-	178-218	178-218	-	-
P09429	E	154-259	154-259	154-259	154-259	223-241	154-259	154-259	154-259	167-253	214-256	-
P09429	K	17-253	17-229	17-229	17-229	17-241	17-229	17-229	17-229	17-253	17-112	38-177
P09429	D	232-258	-	-	-	-	-	234-258	-	235-257	232-256	235-253
Q96J02	S	141-393	163-363	163-363	192-363	168-363	168-363	168-393	168-378	168-366	141-374	168-306
Q96J02	P	271-332	271-288	271-288	271-288	271-288	271-288	271-332	271-288	274-285	-	-
Q96J02	Q	462-492	-	-	-	-	-	-	-	-	-	462-492
O60291	S	345-678	345-557	345-557	354-557	-	-	345-563	452-548	452-613	345-678	345-594
O60291	N	264-285	264-285	264-285	264-285	-	-	264-285	264-285	-	264-285	-
Q86TM6	P	391-591	391-591	391-591	391-591	391-591	391-591	391-591	-	391-591	391-591	395-421
Q86TM6	P	660-722	701-722	701-722	688-722	660-722	660-722	660-713	-	-	-	-
Q86TM6	A	476-553	500-553	-	500-553	500-553	-	-	-	-	476-552	-
Q86TM6	T	664-767	664-703	664-703	664-703	-	-	-	-	667-767	-	-
Q86TM6	S	500-544	-	-	-	-	500-544	-	-	-	-	-
Q86TM6	S	653-743	-	-	-	-	-	664-724	-	-	653-743	-
Q86TM6	E	528-723	-	-	-	-	-	-	528-723;528-723	-	-	-
Q86TM6	Q	372-412	-	-	-	-	-	-	-	372-412	-	-
E7EVC7	E	19-257	54-257	54-257	54-257	19-257	19-257	44-257	54-257	-	-	-
E7EVC7	Q	18-231	-	-	-	-	-	-	-	18-231	19-224	-
Q9UEY8	K	670-711	670-711	670-711	670-711	686-711	686-711	686-711	670-711	-	670-711	682-711
Q9UEY8	E	545-618	563-618	563-618	563-618	-	563-618	545-618	545-618	-	-	-
Q16853	I	8-31	11-31	11-31	11-31	-	-	-	-	8-31	-	-
G5E9Y1	S	2-499	28-353	28-353	28-353	28-353	-	28-353	260-359	13-499	31-347	2-353
G5E9Y1	P	55-117	-	-	-	-	-	-	55-117	-	-	-
G5E9Y1	P	559-570	-	-	-	-	-	-	559-570	-	-	-
G5E9Y1	P	820-864	836-855	836-855	836-855	836-855	-	836-855	820-864	836-855	-	-
G5E9Y1	E	109-306	-	-	-	-	222-292	-	109-306	-	134-188	-
G5E9Y1	A	804-885	-	-	-	-	-	-	804-885	-	-	-
G3V1C3	G	533-554	-	-	-	-	-	533-554	533-554	-	533-554	533-554
P30049	A	17-171	-	-	-	-	-	-	17-171	-	-	-
O15169	H	547-568	549-560	549-560	-	549-561	549-561	549-561	549-561	549-561	547-560	547-568
O15169	E	389-437	389-437	389-437	-	389-437	389-437	407-434	394-437	-	-	-
O15169	S	221-349	-	-	-	-	-	-	221-349	-	-	-
O15169	S	560-698	-	560-655	-	579-698	560-698	571-698	-	-	-	-
Q9UQB8	Q	84-183	84-169	84-169	84-169	-	-	84-169	84-183	-	-	-
Q9UQB8	S	211-610	254-422	254-422	254-610	-	-	-	-	211-422	-	-
Q9UQB8	K	127-169	-	-	-	127-167	127-167	-	-	127-169	127-167	127-169
Q9NRL2	K	172-422	281-410	281-410	186-409	281-410	281-410	311-410	-	172-409	315-422	315-419
Q9NRL2	K	655-712	655-710	655-710	655-710	655-710	655-708	655-709	-	655-712	-	-
Q9NRL2	K	1129-1168	-	-	-	-	-	-	-	1129-1168	1144-1168	1139-1164
Q9NRL2	E	315-1601	655-811;1282-1327;322-422	655-811;1282-1327;322-422	315-811;1282-1327	648-807;1282-1326;322-422	648-807;1282-1326;322-422	655-811;1282-1327;346-422	-	1282-1329;648-814;497-524;315-422	648-1601;315-394	648-814;1275-1327;322-419;853-896
Q9NRL2	S	1347-1531	1350-1529	1350-1529	1350-1529	1352-1529	1352-1529	1350-1529	-	1369-1529	-	1347-1531
Q9NRL2	D	1293-1325	-	-	-	1293-1325	-	-	-	-	-	-
O75150	E	53-1068	690-1068	690-1068	690-1068	690-1068	690-1068	649-1068	432-1038;432-1038	53-1068	163-1065	172-1065
O75150	Q	172-204	-	-	-	-	-	-	-	-	179-204	172-203
O75150	Q	273-613	295-613	295-613	295-613	273-613	273-613	333-613	-	-	-	-
O75150	K	690-858	759-847	759-847	759-847	759-847	-	763-847	690-847;690-847	690-858	772-847	-
O75150	S	619-776	-	-	-	-	-	619-776	-	-	-	-
O75150	P	122-171	-	-	-	-	-	-	-	-	122-161	126-171
O75150	P	205-250	-	-	-	-	-	-	-	-	-	205-250
O75150	R	719-774	-	-	-	-	-	-	-	-	719-774	719-774
E7ETZ4	E	446-467	-	-	-	-	-	-	-	-	-	446-467
Q9P296	A	71-417	-	-	-	-	-	-	71-417	-	-	-
Q9P296	G	350-363	-	-	-	-	-	-	350-363	-	-	-
E7EU05	L	453-482	-	-	-	-	-	-	-	-	-	453-482
Q7Z7K6	P	62-118	63-118	63-118	91-115	62-118	68-118	68-115	-	-	-	-
Q7Z7K6	A	4-60	4-60	4-60	-	-	-	-	-	-	-	-
Q7Z7K6	G	18-61	-	-	-	18-61	-	-	-	-	-	-
Q7Z7K6	E	83-100	-	-	-	-	-	-	-	83-100	-	-
Q96MT8	Q	64-723	116-613	116-613	116-552	139-602	81-602	-	81-668	64-656	81-723	-
Q96MT8	S	654-769	654-769	654-769	-	-	-	-	-	-	677-769	-
Q96MT8	E	309-385	-	-	309-385	-	-	-	-	-	-	-
Q96MT8	R	144-159	-	-	-	-	-	144-159	-	-	-	-
P10809	G	583-603	584-601	584-601	584-601	584-601	584-601	584-601	586-601	583-601	585-603	586-603
Q9NX63	E	204-355	208-355	208-355	208-355	208-353	208-353	204-353	208-327	208-353	208-344	208-329
Q9NX63	Q	34-375	-	-	-	-	-	-	34-375	-	-	-
Q9NX63	P	39-205	-	-	-	-	-	-	-	39-174	39-195	42-205
Q9NX63	A	95-211	-	-	-	-	-	-	-	-	-	95-211
Q9H444	E	25-226	25-222	25-222	25-222	25-222	25-222	128-226	25-221	25-222	25-221	-
Q9H444	K	16-80	-	-	-	-	-	-	-	-	-	16-80
Q7Z460	S	227-301	227-301	227-301	227-301	227-301	227-301	229-301	227-301	227-301	229-301	229-301
Q7Z460	S	521-878	535-878	535-878	535-878	535-878	535-878	535-878	535-878	521-878	535-878	535-878
Q7Z460	S	1114-1303	1114-1288	1114-1288	1114-1288	1114-1288	1114-1288	1114-1222	1114-1222	1114-1268	1114-1303	-
Q7Z460	P	1172-1193	-	-	-	-	-	-	-	-	1172-1193	1172-1193
Q13561	E	16-136	-	-	-	-	-	-	16-136	-	-	-
Q9NVH1	G	340-365	-	-	-	-	-	340-365	-	-	-	-
Q9NVH1	E	418-464	-	-	-	-	-	-	-	-	418-464	-
Q5F1R6	E	213-638	263-592	263-623	263-623	263-634	263-634	263-634	-	263-638	214-638	213-498
Q5F1R6	K	269-353	269-344	269-344	269-344	269-344	269-344	269-353	-	269-353	269-344	269-344
Q5F1R6	K	426-691	494-532	494-532	426-532	494-626	494-626	494-626	-	496-535	493-534	521-534;610-691
Q5F1R6	R	2-67	-	-	2-67	-	-	-	-	-	-	-
Q5F1R6	D	473-491	-	-	-	-	-	-	-	-	473-491	-
P31689	E	350-394	350-394	350-394	350-394	350-394	350-394	350-394	-	351-393	-	-
Q96EY1	A	69-188	-	-	-	-	-	-	69-188	-	-	-
P25685	G	71-164	71-90	71-90	71-90	71-90	71-90	-	-	71-164	71-92	-
Q9NNZ3	Q	114-190	-	114-190	-	-	-	-	-	-	-	-
A6NIW2	S	1244-1349	-	-	-	1244-1347	-	1244-1347	1244-1349	-	-	-
A6NIW2	E	258-331	-	-	-	-	-	-	258-331	-	-	-
A6NIW2	G	451-476	-	-	-	-	-	-	-	-	-	451-476
A0A0A0MSY4	S	1227-1334	1256-1334	1256-1334	1255-1334	-	-	-	1277-1334	1277-1334	1227-1334	1251-1334
Q7L190	K	12-158	12-158	12-158	12-158	17-79	-	-	-	-	-	-
Q7L190	E	22-71	-	-	-	-	22-71	-	-	-	-	-
Q9Y6W6	S	28-157	28-155	28-155	28-155	28-155	28-155	28-144	28-155	28-157	51-144	28-155
A0A0U1RQP1	P	764-897	764-876	764-895	-	764-895	764-895	-	764-897	764-873	786-889	786-873
P50570	P	762-891	762-891	762-891	762-891;762-891	762-891	762-891	762-883;762-883	-	794-872	762-891	762-880
P50570	G	774-846	-	-	-	-	-	-	774-846	-	-	-
A0A0C4DH22	E	3-110	4-110	4-110	4-110	-	-	-	-	3-99	-	-
A0A0C4DH22	E	481-750	481-732	481-732	481-732	481-732	481-732	481-733	481-733	520-750	483-732	482-732
A0A0C4DH22	T	870-1012	875-1012	875-1012	875-1012	921-1012	921-1012	870-1012	919-1012	901-1012	-	925-1012
A0A0C4DH22	S	626-1003	-	-	-	-	-	-	626-1003	-	-	-
A0A0C4DH22	P	826-877	-	-	-	-	-	-	-	-	829-877	826-850
A0A1B0GV09	E	280-617	425-512	425-512	425-512	425-512	425-512	425-506	-	280-611	425-574	425-617
A0A1B0GV09	S	34-853	56-580	400-508	56-580	56-853	56-580	45-853	45-853	148-609	737-831	34-610
A0A1B0GV09	S	1396-1442	-	-	-	-	-	-	1396-1440	-	1400-1442	1400-1440
A0A1B0GV09	K	510-545	510-538	510-538	510-538	510-538	510-538	510-538	510-545	-	510-541	510-538
A0A1B0GV09	D	428-502	-	-	-	-	-	-	428-502	-	-	-
A0A1B0GV09	P	219-232	-	-	-	-	-	-	-	219-232	-	-
Q00013	S	414-453	-	-	-	-	414-453	-	-	-	-	-
Q00013	G	16-214	-	-	-	-	-	-	16-214	-	-	-
Q2NKX8	S	778-1573	813-1570	813-1570	1051-1570	872-1529	778-1529	934-1562	999-1573	-	1272-1469	806-1331
Q2NKX8	E	79-92	-	-	-	-	-	-	-	-	79-92	-
Q2NKX8	E	746-1566	1338-1493	1338-1493	1338-1493	1338-1481	1338-1482	1338-1485	1338-1544	1051-1195	746-1540	749-1566
Q2NKX8	P	1509-1538	-	-	-	1509-1535	1509-1538	-	-	-	-	-
Q2NKX8	Q	751-837	-	-	-	751-837	751-834	-	-	-	-	-
Q2NKX8	D	1338-1455	-	-	-	-	-	-	-	-	-	1338-1455
P43268	P	256-365	-	-	256-365	-	-	256-365	-	256-299	-	-
P43268	R	67-105	-	-	-	-	-	-	67-105	-	-	-
P43268	S	192-334	-	-	-	-	-	-	-	-	192-334	192-326
Q9UI08	P	192-275	196-259	196-259	196-259	196-259	196-259	192-259	196-259	196-259	196-275	196-269
Q9UI08	S	121-437	121-427	121-427	121-427	203-427	203-427	261-432	259-430	203-435	294-435	293-437
Q9UI08	Q	140-188	142-188	142-188	142-188	140-188	140-188	150-188	151-188	151-188	-	151-188
Q9UI08	G	303-323	-	-	-	-	-	-	-	-	-	303-323
E7EQR4	E	318-603	318-603	318-603	318-603	318-603	318-603	318-603	318-603	-	327-549	318-570
E7EQR4	P	487-498	487-498	487-498	487-498	487-498	487-498	487-498	488-494	-	487-494	487-494
E7EQR4	Q	318-479	-	-	-	320-433	320-433	320-433	-	-	318-479	-
E7EQR4	K	310-385	-	-	-	-	-	-	-	-	-	310-385
G3XAE9	S	610-1389	761-1387	761-1387	690-1387	610-1230	610-1242	762-1272	631-1368	749-1389	-	-
G3XAE9	K	1259-1316	1259-1316	1259-1316	1269-1316	-	-	-	1260-1303	-	-	-
G3XAE9	E	1257-1368	-	-	-	1257-1368	-	1257-1368	-	-	-	-
G3XAE9	P	15-297	-	-	-	-	-	-	15-297	-	-	-
G3XAE9	A	390-463	-	-	-	-	-	-	390-463	-	-	-
Q96KD3	S	229-307	229-307	-	233-307	-	-	-	-	-	-	-
B7ZM87	S	729-1219	847-1210	847-1210	847-1210	847-1210	847-1210	948-1219	844-1210	729-1208	844-1176	916-1208
B7ZM87	K	187-261	187-261	187-261	187-261	187-261	187-261	187-261	187-261	187-261	187-261	187-261
B7ZM87	P	1122-1210	-	-	-	-	-	-	-	-	1148-1210	1122-1202
B7ZM87	G	1071-1081	-	-	-	-	-	-	-	-	-	1071-1081
Q8N3X1	P	49-82	49-82	49-82	49-82	49-68	49-68	-	-	-	-	-
Q8N3X1	P	204-247	204-227	204-227	204-227	204-237	204-233	204-234	-	-	215-247	-
Q8N3X1	P	712-1023	777-807;991-1023	777-807;991-1023	777-807;991-1023	777-810;986-1023	777-1023	777-849;1004-1023	-	-	758-1017	712-1018
Q8N3X1	E	347-738	347-736	347-736	347-736	347-590;681-715	347-738	347-590;681-738	-	-	382-590	382-481
Q8N3X1	E	807-843	-	-	-	812-839	812-839	812-839	-	-	807-843	-
Q8N3X1	E	1052-1083	1052-1083	1052-1083	1052-1083	1052-1083	1052-1083	-	-	-	-	-
Q8N3X1	S	48-572	48-250	48-250	48-250	479-566	479-566	159-250;479-533	-	-	-	55-572
Q8N3X1	S	703-1074	703-964	703-964	703-964	-	720-761	847-1074	-	-	-	-
Q8N3X1	K	1014-1111	1014-1111	1014-1111	1014-1111	1014-1083	1014-1083	1014-1111	-	-	1025-1111	1014-1111
Q8N3X1	A	70-246	-	-	-	70-246	72-104	-	-	-	-	-
Q8N3X1	A	844-989	-	-	-	845-989	844-989	-	-	-	-	-
Q9UJY4	A	2-35	-	-	2-35	2-35	2-35	-	-	-	-	-
Q9UJY4	P	175-190	-	-	-	-	-	-	175-190	175-188	175-190	-
Q9UJY4	P	543-589	-	-	-	-	-	-	543-589	-	-	543-589
Q9UJY4	S	330-592	-	-	-	-	-	-	-	330-480	330-592	330-480
Q9H4A5	E	71-121	-	-	76-113	76-113	-	-	-	-	-	71-121
Q3V6T2	E	202-1432	202-1423	202-1423	202-1423	202-1423	377-1423	281-1423	244-1423	277-1432	255-1423	277-1423
Q3V6T2	S	1453-2240	1453-2213	1453-2213	1453-2213	1453-2216	1453-2213	1453-2213	1453-2213	1453-2240	1503-2102	1516-2213
Q3V6T2	Q	1004-1182	1106-1181	1106-1181	1106-1181	1106-1181	1106-1181	1004-1180	1004-1180	1106-1180	-	1113-1182
Q3V6T2	P	1463-1514	-	-	-	-	-	-	-	-	1463-1514	-
Q13255	E	1140-1188	1141-1187	1141-1187	-	1140-1187	1140-1187	-	1149-1188	-	-	-
Q13255	P	1012-1076	1012-1069	1012-1069	-	1012-1076	1012-1076	-	-	-	-	-
Q13255	P	1117-1123	1117-1123	1117-1123	-	1117-1123	1117-1123	-	-	-	-	-
Q13255	Q	1060-1085	-	-	-	1060-1085	1060-1085	-	-	-	-	-
Q13255	S	854-1250	-	-	-	-	-	854-1250	-	854-1250	-	-
O00165	E	33-49	33-48	33-48	33-48	-	-	-	39-49	-	-	-
O00165	D	20-71	-	-	-	34-48	36-49	-	-	-	20-71	-
O00165	P	133-223	-	-	-	-	-	140-154	133-223	-	-	-
O00165	G	105-134	-	-	-	-	-	-	105-134	-	-	-
Q9Y450	S	135-264	135-264	135-264	135-264	-	-	-	-	-	-	-
Q9Y450	E	15-70	-	-	-	-	-	-	-	-	15-70	45-69
Q9NQ87	P	173-221	-	-	-	-	-	-	-	-	-	173-221
Q9NQ87	P	224-329	-	-	-	224-329	224-295	-	-	-	-	-
Q9NQ87	A	159-385	-	-	-	-	-	-	224-385	159-370;159-370	-	-
Q9NQ87	H	177-192	-	-	-	-	-	-	-	177-192;177-192	-	-
Q9NQ87	S	279-375	-	-	-	-	-	-	-	-	294-375	279-343
P17096	K	2-116	2-116	2-116	2-93	6-116	6-116	2-93	14-116	-	-	-
P17096	E	95-116	95-116	95-116	-	95-116	95-116	-	95-116	-	-	-
M0QXS5	P	349-480	431-480	431-480	431-480	376-480	431-480	431-480	349-480	431-480	429-434	458-470
M0QXS5	G	2-113	-	59-113	59-113	59-113	59-113	-	2-79	-	-	-
M0QXS5	R	3-31	-	3-31	3-31	-	3-31	-	-	-	-	-
P08238	E	219-337	219-337	219-337	-	219-337	219-337	219-337	219-337	219-337	219-337	251-337
P08238	E	572-596	-	-	-	-	-	-	-	-	-	572-596
P08238	K	295-320	-	-	-	-	-	-	296-320	-	295-320	-
O43248	A	168-243	-	168-243	168-243	-	-	-	-	-	-	-
O43248	S	3-243	-	-	-	182-243	182-243	205-243	-	3-243	172-242	171-243
O43248	G	169-233	-	-	-	-	-	-	169-233	-	-	-
O43248	H	125-141	-	-	-	-	-	-	-	125-141	125-141	125-141
P09017	P	8-62	-	-	-	-	-	-	8-62	-	-	-
P09017	P	176-270	176-270	176-270	176-270	176-270	176-270	201-261	-	-	-	-
P09017	P	370-406	-	-	-	-	-	-	370-406	-	-	-
P09017	S	190-269	-	-	-	-	-	-	-	190-269	-	-
P09017	S	362-404	-	-	-	-	-	-	-	362-398	362-404	362-396
Q96F46	E	948-1076	976-1064	976-1064	976-1064	975-1076	975-1076	949-1070	948-1066	-	-	-
Q96F46	P	49-95	-	-	-	-	-	-	49-95	-	-	-
Q96F46	P	516-548	-	-	-	-	-	-	-	-	516-548	-
Q96F46	A	40-139	-	-	-	-	-	-	40-139	-	-	-
Q8IY31	Q	29-150	-	-	-	-	-	-	-	-	110-150	29-150
O00629	A	13-104	-	-	-	13-104	-	-	-	-	-	-
Q8WYH8	K	58-213	155-206	155-206	137-206	152-210	151-210	137-206	137-206	175-206	133-213	58-211
Q96N16	E	2-838	20-613	-	20-629	-	20-613	2-838	20-613	2-838	13-382	-
Q96N16	Q	1-838	-	1-838	-	1-838	-	-	-	-	13-838	30-838
Q96N16	K	313-400	-	-	-	313-400	-	-	-	-	-	-
Q9BR39	P	631-938	631-921	631-921	631-921	631-921	631-921	771-924	641-684	631-794;885-924	882-928	782-938
Q9BR39	S	307-766	307-479	307-479	307-479	396-479	396-479	307-479	307-431	307-431	394-766	385-766
Q9BR39	A	537-591	537-591	537-591	537-591	540-591	540-591	537-587	537-587	537-587	-	537-575
Q9BR39	E	851-959	-	-	-	851-959	851-959	-	-	-	-	-
Q9BR39	G	70-201	-	-	-	-	-	-	70-201	-	-	-
Q9BR39	K	805-945	-	-	-	-	-	-	-	-	805-945	-
O14901	P	240-303	-	-	-	-	-	-	-	240-300	-	289-303
O14901	P	385-437	-	385-437	385-437	-	-	385-410	-	-	-	-
O14901	S	9-405	-	-	-	-	-	52-276	-	-	9-361	36-405
O14901	A	146-299	-	-	-	-	-	-	146-299	-	-	-
A0A5F9ZHM4	S	64-219	-	-	-	-	-	-	-	64-219;64-219;64-219	-	-
O95751	D	132-150	132-146	-	-	134-150	132-146	-	-	-	-	-
Q8N5G2	K	369-577	369-577	369-577	369-577	369-577	474-577	369-577	375-577	375-577	474-577	474-577
Q8N5G2	S	214-452	303-391	303-391	303-391	303-391	303-391	303-386	303-391	214-410	325-386	238-452
Q8N5G2	Q	177-641	177-217;426-505	177-217;426-505	177-217;426-505	177-217;426-505	415-641;177-217	177-217	177-226	177-217	177-641	415-641;177-217
Q8N7X4	S	4-199	27-189	27-190	27-189	4-191	-	32-199;32-199	-	-	-	-
Q96M61	S	27-111	-	27-110	32-111	-	-	-	-	-	-	-
Q96M61	Q	12-115	-	-	-	-	-	-	-	12-115;12-115;12-115	-	-
Q9UIS9	P	304-334	-	-	-	-	304-334	-	-	-	-	-
Q9UIS9	P	511-540	511-540	511-540	511-540	-	-	-	-	-	-	-
Q9UIS9	E	2-143	-	-	-	-	-	-	-	-	-	2-143
Q9UIS9	E	890-922	890-922	890-922	890-922	-	890-922	-	-	-	-	-
Q9UIS9	K	245-297	245-295	245-295	245-295	245-295	245-295	258-297	-	-	-	-
Q9UIS9	K	468-573	-	-	-	-	-	-	-	468-573	-	-
Q9UIS9	S	245-333	-	-	-	245-333	-	-	-	-	-	-
Q9UIS9	R	466-511	-	-	-	-	-	466-511	-	-	-	-
Q9UIS9	D	550-564	-	-	-	-	-	-	-	-	-	550-564
A0A5K1VW95	S	94-191	-	-	-	-	-	-	94-191	-	-	-
Q96RN5	Q	169-578	171-479	171-479	171-578	171-479	171-479	170-578	-	169-578	169-578	-
Q96RN5	P	327-637	545-637;330-393	545-637;330-374	330-637	550-637;330-393	550-637;330-393	550-631;327-403	-	510-631	505-637	-
Q96RN5	P	718-727	718-727	718-727	718-727	718-727	718-727	718-727	-	-	718-726	-
Q96RN5	S	472-647	518-647	518-647	540-647	518-647	518-647	472-647	-	540-647	570-646	-
Q96RN5	G	111-141	-	-	-	111-141	111-141	-	-	-	-	-
Q96RN5	A	309-351	-	-	-	-	-	-	-	-	309-351	-
Q96RN5	A	434-505	-	-	-	-	-	-	-	434-505	-	-
Q14814	Q	375-418	375-418	375-418	375-418	375-416	375-416	375-418	375-418	375-388	375-415	400-415
Q14814	P	259-266	-	-	-	-	-	-	-	-	-	259-266
Q14814	P	377-499	377-499	377-499	377-499	377-499	377-499	380-499	-	-	-	-
Q14814	S	137-551	154-367	154-367	154-367	154-365	154-365	154-367	154-373	154-551	154-551	137-551
Q99797	G	31-43	-	-	-	-	-	31-43	-	-	-	-
C9J494	S	62-180	-	-	-	-	-	-	-	-	62-180	-
Q96HT8	E	7-106	7-106	7-106	7-106	-	-	-	-	-	-	-
F8W7U8	S	510-721	535-720	536-720	-	510-719	510-719	-	541-697	535-699	552-695	559-721
F8W7U8	E	401-565	460-539	460-525	-	460-525	460-525	401-565	401-525	460-548	463-565	401-525
F8W7U8	D	701-713	-	-	-	701-713	701-713	-	-	704-713	-	-
P42345	T	1860-1916	1860-1916	1860-1916	-	-	-	-	-	-	-	-
P42345	Q	1749-1776	1749-1776	1749-1776	-	1749-1776	1749-1776	-	1749-1776	-	-	-
P42345	S	932-958	932-958	932-958	-	932-958	932-958	932-958	932-958	-	-	-
P42345	S	1854-1910	-	-	-	1854-1897	1854-1897	-	1854-1897	-	1854-1910	1854-1910
Q9ULD2	S	19-1201	180-1060	20-1060	180-1060	452-1038	362-1038	-	547-1201	199-1149	19-1173	-
Q9ULD2	E	1213-1504	1214-1504	1214-1504	1214-1504	1214-1504	1214-1504	-	1213-1504	1245-1504	1215-1504	-
Q9ULD2	N	21-75	-	-	-	-	-	-	-	21-75	-	-
Q13562	E	7-133	27-107	32-107	27-107	27-107	27-107	27-115	38-107	27-133	69-87	7-107
Q13562	K	73-130	96-130	-	96-130	96-130	96-130	96-130	91-130	-	73-130	91-130
Q13562	R	90-130	-	90-130	-	-	-	-	-	96-130	-	-
Q13562	P	214-252	-	-	-	-	-	-	214-252	-	-	-
Q13562	S	247-360	-	-	-	-	-	-	-	247-360	-	-
Q13562	D	27-91	-	-	-	-	-	-	-	28-40	27-91	-
Q13562	G	330-350	-	-	-	-	-	-	-	-	-	330-350
H3BM74	E	186-242	186-218	186-218	186-218	186-241	186-241	-	188-236	186-242	-	-
H3BM74	E	594-653	621-652	621-652	621-652	621-652	621-652	-	594-653	-	-	-
H3BM74	S	519-689	-	-	592-689	592-628	520-628	-	519-621	594-625	590-617	525-627
H3BM74	R	446-465	-	-	-	-	-	-	446-465	-	-	-
H3BM74	K	163-224	-	-	-	-	-	-	-	-	163-224	-
H3BM74	K	447-468	-	-	-	-	-	-	-	447-468	-	-
Q9ULJ1	E	243-804	518-759	518-759	264-804	264-804	264-804	-	243-804	268-759	-	-
Q9ULJ1	K	263-759	277-381	277-381	-	-	-	263-759	-	-	-	-
P36957	P	154-231	154-226	154-226	154-226	154-222	154-222	154-215	154-231	154-215	163-209	154-201
P36957	A	150-237	150-184	150-184	150-229	150-229	150-229	-	150-237	-	150-234	150-232
P10515	P	203-238	203-238	203-238	203-238	-	-	208-237	214-238	208-237	209-238	207-237
P10515	P	338-379	338-379	338-379	338-379	338-379	338-379	338-377	341-378	341-379	341-379	339-379
P10515	P	426-454	-	-	-	-	-	426-454	-	426-454	-	-
P10515	A	6-73	-	-	-	-	-	-	6-73	-	-	-
P10515	A	200-235	-	-	-	200-235	200-235	-	-	-	-	-
P10515	A	322-457	-	-	-	322-457	-	-	348-453	-	322-453	322-457
L0E130	S	46-158	50-158	46-158	-	-	-	64-158	-	-	-	-
L0E130	V	159-188	-	-	-	-	-	-	-	-	159-188	159-188
L0E130	V	375-405	375-405	375-405	375-405	-	-	375-405	-	-	375-405	375-405
L0E130	G	114-156	-	-	-	-	-	-	114-156	-	-	-
L0E130	A	2-167	-	-	-	-	-	-	2-167	-	-	-
P13674	K	239-332	-	-	-	-	-	267-332	-	-	266-316	239-313
P13674	E	262-315	-	-	-	-	-	-	267-315	-	-	262-291
Q92569	E	438-630	438-568	438-568	438-568	438-568	438-568	438-630;438-630	438-568	438-568	438-568	-
Q92569	P	84-99	-	-	-	-	-	84-99;84-99	-	-	-	-
Q92569	P	303-323	303-323	303-323	303-323	303-317	303-314	-	-	-	-	-
O00459	Q	504-699	504-699	504-699	504-699	504-699	504-699	504-699	504-699	-	-	-
O00459	P	89-137	90-137	90-137	90-137	90-137	90-137	90-137	-	-	-	89-100
O00459	P	328-401	328-389	328-401	369-401	369-401	-	367-387	365-389	-	367-385	-
O00459	E	504-713	-	-	-	-	-	-	-	507-713	507-636	504-699
Q13177	D	173-181	-	-	-	-	-	-	174-181	-	-	173-181
Q13177	S	19-182	-	-	-	-	-	-	-	-	-	19-182
Q9NPB6	P	295-380	-	-	-	-	-	295-380	-	-	-	-
Q9NPB6	S	287-433	-	-	-	-	-	-	287-424	287-416	287-322	287-433
Q8TEW0	Q	1010-1509	1010-1502	1010-1502	1010-1502	1010-1477	1010-1477	-	1010-1486	1120-1477	1124-1375	1355-1509
Q8TEW0	K	1044-1159	1045-1158	1045-1158	1045-1158	1046-1158	1046-1158	-	1047-1158	1050-1158	1044-1158	1046-1159
Q8TEW0	S	91-237	91-237	91-237	91-237	91-237	91-237	-	91-237	91-237	-	-
Q8TEW0	S	388-487	-	388-487	-	-	-	-	388-487	388-482	-	388-482
Q8TEW0	S	736-1082	807-1034	807-1034	807-1034	807-1034	807-1034	-	807-1044	807-1082	807-1026	736-1029
Q8TEW0	S	1279-1453	-	-	-	-	-	-	-	-	1279-1453	-
Q8TEW0	E	246-268	-	-	-	-	-	-	-	246-268	-	246-268
Q8TEW0	P	840-850	-	-	-	-	-	-	-	-	840-850	-
Q8TEW0	P	1198-1224	-	-	-	-	-	-	-	-	-	1198-1224
K7EKI8	E	540-1680	759-1660	759-1660	540-1660	759-1660	611-1660	759-1602	759-1680	759-1660	638-1680	759-1680
K7EKI8	R	1386-1432	1386-1432	1386-1432	1386-1432	-	-	-	-	-	-	-
K7EKI8	Q	188-391	-	-	-	188-391	188-391	-	188-391	199-280	-	-
K7EKI8	Q	472-1106	614-802	597-802	-	611-802	-	-	-	472-1106	-	-
Q9H7Z7	A	12-125	-	-	54-96	-	-	-	12-125	-	-	-
O75925	S	472-749	482-749	482-749	482-749	482-749	482-749	-	482-749	472-749	490-748	646-749
O75925	P	123-205	-	-	-	-	-	123-205	-	-	-	-
O75925	P	545-606	-	-	-	-	-	-	-	-	-	545-606
Q8WXW3	E	93-565	93-565	93-565	93-565	93-565	93-565	355-484;258-312	211-438	93-561	231-438	344-431
Q8WXW3	Q	91-724	-	-	-	581-706	581-706	-	93-724	-	91-649	114-649
Q8WXW3	C	761-781	-	-	-	-	-	-	-	-	-	761-781
Q9ULU4	S	24-110	-	-	-	24-110	47-110	-	-	45-110	28-110	-
Q9ULU4	S	433-1378	470-1369	470-1369	470-1369	435-1378	435-1378	470-1113;1217-1284	435-1113	433-1113;1217-1284	465-1113;1217-1291	457-1286
Q9ULU4	Q	600-609	-	-	-	-	-	-	-	-	-	600-609
Q9ULU4	Q	927-1034	954-1033	954-1033	954-1033	-	954-1033	954-1033	954-1033	954-994	954-1030	927-1034
Q9ULU4	Q	1125-1183	1125-1183	1125-1183	1125-1183	1125-1183	1125-1183	1125-1183	1125-1183	1125-1183	1125-1183	1125-1183
Q9ULU4	E	645-848	645-844	645-844	645-844	645-792	645-844	645-844	656-844	645-848	645-829	645-809
Q9ULU4	T	849-1046	849-917	-	849-917	864-1046	864-917	-	-	-	-	-
Q9ULU4	T	1218-1323	-	-	-	-	-	-	1218-1323	-	-	-
Q9ULU4	P	830-865	-	-	-	-	830-865	-	-	-	-	-
Q9ULU4	A	870-918	-	-	-	-	-	870-918	-	-	-	-
Q9ULU4	A	996-1084	-	-	-	-	-	-	-	996-1084	-	-
Q9ULU4	K	678-786	-	-	-	-	-	-	-	-	678-786	-
P37231	S	142-175	-	-	-	-	-	-	-	-	142-175	-
Q5VWC4	E	227-397	227-397	227-397	-	-	227-397	227-397	227-397	-	227-353	-
Q5VWC4	S	225-329	-	-	225-329	-	-	-	-	-	-	-
Q6NZI2	K	132-397	132-380	132-380	268-380	132-380	132-380	136-380	132-380	257-397	268-380	268-379
Q6NZI2	E	5-534	197-266	197-266	197-352	197-266	197-266	-	197-266	181-529	5-534	212-534
O96011	G	323-347	323-347	323-347	323-346	-	-	-	-	-	-	-
O96011	K	16-84	-	-	-	-	-	-	16-84	-	-	-
Q14257	E	97-393	111-370	111-370	111-370	97-370	97-370	-	125-393	97-364	-	-
Q14257	A	2-99	-	2-99	2-99	-	-	-	-	-	-	-
Q9H1J1	E	2-77	-	-	-	-	-	-	-	2-77	-	-
Q9H1J1	E	184-579	184-467	184-467	184-467	184-465	184-465	239-465	244-579	244-511	239-465	-
Q9H1J1	K	166-579	234-323	-	234-323	166-558	166-470	166-517	166-579	166-577	166-539	-
Q9H1J1	R	234-285	234-274	234-285	234-274	234-285	234-277	234-277	236-277	234-275	240-277	-
Q9H1J1	R	368-452	-	-	-	-	-	-	368-452	-	-	-
Q9H1J1	G	25-64	-	-	-	-	-	-	25-64	-	-	-
Q8N264	S	386-788	391-770	391-788	400-770	386-770	386-770	453-769	426-770	447-770	386-770	415-766
Q8N264	E	772-844	772-844	772-844	772-844	772-844	772-844	772-844	772-844	774-844	772-844	772-844
Q8N264	N	399-437	-	-	-	399-435	399-435	-	-	-	399-437	-
P42331	S	367-699	374-652	374-652	374-652	367-659	367-652	367-652	374-655	-	367-652	395-699
P42331	E	367-748	647-746	647-746	647-746	618-748	591-748	619-733	661-730	367-730	576-733	-
P42331	Q	643-733	-	-	-	-	-	-	-	-	-	643-733
P36578	K	294-435	294-433	294-433	294-433	294-433	294-434	294-433	294-434	-	294-430	294-435
P36578	A	353-436	353-417	353-417	353-417	-	-	-	354-436	-	-	-
O94885	P	13-41	13-41	13-41	13-41	-	-	-	-	-	-	-
O94885	P	969-1155	1071-1155	1071-1155	1071-1155	1074-1155	1074-1155	-	-	-	969-1155	969-1155
O94885	S	10-1187	331-590;740-809	331-590;737-1006	331-590;731-809	228-590;740-812	331-590;740-812	239-590;740-1023	107-590;740-1002	-	10-590;740-1153	225-1187
O94885	E	15-40	-	15-40	-	-	-	-	-	-	-	-
Q5JZH3	D	99-155	99-155	-	-	99-155	99-155	-	-	-	-	-
Q5JZH3	E	52-143	-	61-116	-	-	-	67-117	-	-	-	52-143
Q5JZH3	S	25-192	-	-	-	-	-	-	-	25-159	60-161	96-192
H0Y6K5	S	2-471	80-425	45-425	123-424	168-424	82-424	124-425	19-468	45-426	14-471	2-425
H0Y6K5	Q	35-44	-	-	-	35-44	-	-	-	-	-	-
H0Y6K5	Q	381-522	407-522	407-522	381-522	381-522	381-522	407-522	415-522	407-522	382-522	-
H0Y6K5	A	47-146	88-115	47-115	-	47-115	89-115	-	49-146	-	-	-
H0Y6K5	G	22-31	-	22-31	-	23-31	-	-	-	-	-	-
O00267	E	5-149	5-149	5-149	5-149	5-149	5-149	-	5-149	32-149	5-145	5-145
O00267	P	843-988	864-988	864-988	864-988	864-988	864-988	864-988	864-988	864-988	843-988	864-988
O00267	G	687-712	687-712	687-712	687-712	-	-	687-712	687-712	687-712	687-712	687-712
O00267	S	738-998	738-998	738-998	738-998	738-998	738-998	738-998	738-998	738-998	-	738-998
A0A0D9SGF6	E	50-272	50-272	50-272	50-272	50-272	50-272	50-272	-	206-272	196-272	-
A0A0D9SGF6	E	441-1377	1138-1359	1138-1359	1138-1359	1138-1297	1138-1297	1138-1359	1138-1377	1065-1297	-	441-1216
A0A0D9SGF6	Q	56-288	-	-	-	-	-	-	56-288	-	-	-
A0A0D9SGF6	Q	2232-2393	2232-2393	2232-2393	2232-2393	2232-2393	2232-2393	2232-2393	2232-2393	2232-2393	2239-2393	2232-2393
Q12772	S	142-249	153-249	153-249	153-249	-	142-240	-	-	-	-	-
Q12772	S	1119-1201	-	-	-	-	-	-	1119-1201	-	-	-
Q12772	T	157-455	240-454	293-454	293-454	293-454	293-454	170-454	401-454	230-454	196-455	157-455
Q12772	Q	153-397	261-397	261-397	261-397	261-397	261-397	261-397	261-350	153-397	230-356	-
Q12772	P	200-288	-	-	227-270	228-287	228-287	236-288	200-268	-	-	-
Q12772	G	163-193	-	-	-	163-192	163-193	-	163-192	-	-	-
Q12772	A	157-234	-	-	-	-	-	157-234	-	-	-	-
Q9BX66	S	8-800	8-781	8-781	8-781	8-781	9-571	17-194	84-194	-	90-800	540-796
Q9BX66	S	1016-1320	1016-1320	1016-1320	1016-1320	-	-	1016-1314	-	1016-1184	-	-
Q9BX66	P	220-294	220-294	220-294	274-294	274-294	234-294	265-294	-	220-292	-	-
Q9BX66	P	1073-1163	-	-	-	-	-	-	-	-	-	1073-1163
Q9BX66	Q	1190-1336	-	-	-	-	-	1190-1336	-	-	-	-
Q7Z6B7	S	815-1077	815-1077	815-1077	815-1077	815-1077	815-1077	-	815-1077	815-1077	815-1077	815-1077
Q7Z6B7	K	183-247	183-247	183-247	183-247	183-247	183-247	-	183-247	185-247	185-247	183-247
Q7Z6B7	P	1093-1132	1093-1132	1093-1132	1093-1132	-	-	-	1093-1132	-	1093-1132	1093-1126
Q7Z6B7	Q	20-96	20-96	20-96	20-96	20-96	20-96	-	20-96	24-96	20-96	-
O43295	S	809-1114	809-1114	809-1114	809-1114	809-1114	809-1114	809-1114;809-1114	809-1114	809-1114	809-1114	809-1114
O43295	K	179-243	179-242	179-242	179-242	179-242	179-242	179-242;179-242	179-242	179-243	179-242	179-242
O43295	P	1056-1066	-	-	-	-	-	-	-	-	1056-1066	-
Q9BXP5	E	283-477	294-475	294-475	294-475	294-475	283-475	294-475	-	294-464	294-477	298-476
Q9BXP5	R	10-107	10-106	10-106	10-106	10-106	-	-	-	10-106	10-34;60-106	10-107
Q9BXP5	K	308-488	331-393	331-393	331-393	331-474	-	331-474	-	308-488	-	366-488
Q9BXP5	P	835-907	835-907	835-907	835-907	835-907	835-907	835-907	-	-	835-905	835-905
Q9BXP5	S	307-425	-	-	-	-	-	-	-	-	307-425	-
Q9BXP5	G	112-134	-	-	-	-	-	-	-	-	112-130	112-134
Q9BXP5	G	884-934	-	-	-	-	-	-	-	-	-	884-934
Q9BXP5	D	397-456	-	-	-	-	-	-	-	-	-	397-456
Q92777	P	29-84	29-84	29-84	-	29-84	29-84	-	-	-	29-84	29-80
Q92777	P	434-686	434-686	434-686	434-686	434-573	434-574	434-686	436-686	438-686	441-686	-
Q92777	S	10-120	-	-	-	-	-	-	10-116	-	40-120	-
Q92777	S	430-734	570-734	570-734	570-734	568-734	568-734	430-734	594-734	-	-	-
Q92777	A	38-123	42-123	39-123	-	38-123	38-123	-	-	-	-	-
Q92777	A	628-660	-	-	-	-	-	-	-	-	628-660	-
Q92777	Q	424-719	-	-	-	-	-	-	446-719	424-670	-	-
J3KQA0	K	94-162	95-162	95-162	95-162	95-162	95-162	95-162	95-162	94-122;94-122	95-162;95-162	95-162;95-162
J3KQA0	E	131-159	-	-	-	-	-	-	-	131-159;131-159	-	-
J3KQA0	C	89-99	-	-	-	-	-	-	-	89-99;89-99	-	-
Q92844	Q	18-83	28-74	28-74	28-83	28-83	28-74	18-75	28-75	28-69	-	28-74
F5H5D3	E	484-523	484-523	484-523	484-523	484-523	484-523	484-523	484-523	484-523	484-523	484-523
Q9Y5Q9	E	19-173	19-144	29-144	19-144	19-144	19-144	19-144	19-144	19-173	19-140	19-144
Q9Y5Q9	E	387-431	-	-	-	-	-	-	-	-	387-431	-
Q9Y5Q9	S	29-83	-	-	-	-	-	-	29-83	-	-	-
Q9Y5Q9	D	101-143	-	-	-	-	-	-	-	-	101-143	-
Q9Y4K3	S	46-145	84-139	84-139	46-139	84-139	84-139	-	-	-	-	90-145
Q63HK5	S	37-1223	72-1042	72-1042	72-1042	61-1042	61-1042	39-1042	37-1042	68-235	75-1223	66-1222
Q63HK5	E	568-628	570-625	570-625	570-625	570-625	570-625	570-625	570-625	568-628	570-625	570-608
Q63HK5	K	726-811	-	-	-	-	-	-	-	726-811	-	-
Q63HK5	T	186-230	-	-	-	-	-	-	-	186-230	-	-
Q63HK5	P	548-568	-	-	-	-	-	-	-	-	548-568	-
Q5W5X9	S	2-90	-	-	-	-	-	-	-	-	2-90	-
Q6PKC3	Q	859-1049	873-962	873-962	873-962	869-955	869-955	867-962	879-1002	-	859-1049	-
Q6PKC3	G	5-49	5-33	5-33	5-33	5-49	5-49	-	-	-	-	-
Q6PKC3	P	1005-1026	1005-1026	1005-1026	1005-1026	-	-	-	-	-	-	-
Q6PKC3	E	929-1040	-	-	-	-	-	-	-	-	-	929-1040
Q6PKC3	S	419-502	-	-	-	-	-	-	-	-	-	419-502
Q969T4	S	2-93	2-68	2-68	2-68	2-68	9-93	-	2-68	-	-	-
P54578	K	371-408	-	-	-	-	-	-	-	-	371-408	-
P40818	E	112-192	112-192	126-192	112-192	112-185	112-185	112-157	-	112-188	112-182	126-161
P40818	E	389-737	536-665	536-665	536-665	536-737	536-737	536-737	-	389-654	537-668	535-737
P40818	K	18-192	-	-	-	-	-	18-192	-	-	108-188	86-192
P40818	K	551-678	551-678	551-678	551-678	551-628	551-628	-	-	-	551-667	551-677
P40818	P	340-529	-	-	-	-	340-385	-	-	358-385	340-529	-
P40818	P	774-809	774-809	774-809	774-809	774-809	774-809	-	-	-	-	774-806
P40818	S	399-546	-	-	-	-	-	-	-	-	-	399-546
P40818	S	778-913	-	-	-	-	-	-	778-913	-	-	-
P40818	T	401-473	-	-	-	-	-	-	-	-	401-473	-
Q9UMX0	S	19-609	19-609	19-609	19-609	132-609	344-434;132-221	-	-	-	-	-
Q9UMX0	Q	432-526	432-526	432-526	432-526	-	432-526	-	-	-	-	-
Q9UHD9	S	122-647	122-444	122-647	122-444	122-492	-	342-642;134-190;342-642;134-190	122-417;122-417	122-642;122-642	122-452;122-452	122-481;122-481
Q9UHD9	P	543-670	571-642	-	571-642	571-670	571-670	-	-	-	543-642;543-642	555-634;555-634
Q9UHD9	Q	442-541	442-536	-	442-536	-	442-536	442-536;442-536	442-536;442-536	-	442-541;442-541	-
Q9UHD9	Q	642-680	-	-	-	-	-	-	642-680;642-680	-	-	-
Q9UHD9	T	131-191	-	-	-	131-188	131-191	-	-	-	-	-
Q9UHD9	T	375-439	-	-	-	375-388	375-439	-	-	-	377-415;377-415	-
Q9UHD9	M	213-297	-	-	-	-	-	-	-	213-297;213-297	213-297;213-297	213-297;213-297
Q93008	D	1625-1667	1625-1648	1625-1648	1625-1648	1625-1648	1625-1648	1625-1648	1625-1648	1625-1648	1625-1648	1626-1667
Q93008	S	976-1011	976-1011	976-1011	976-1011	976-1011	976-1011	976-1011	-	976-1011	-	-
Q93008	K	394-487	-	-	-	-	-	394-487	-	-	-	-
Q93008	E	377-415	-	-	-	-	-	377-415	-	-	-	-
Q93008	E	2513-2593	-	-	-	-	-	-	-	2513-2593	-	-
Q93008	F	1020-1035	-	-	-	-	-	-	-	1020-1035	-	-
Q93008	P	2512-2608	-	-	-	-	-	-	-	-	-	2512-2608
Q9BTA9	S	31-603	31-603	31-603	31-603	31-591	31-591	62-591	31-591	31-591	31-591	31-598
Q9BTA9	G	557-568	-	-	-	-	-	-	-	-	557-568	-
O75554	E	28-408	28-408	28-408	28-408	260-400	227-400	227-400	30-401	28-385	-	225-354
O75554	S	241-370	243-370	243-370	243-370	-	-	248-367	241-330	-	-	-
O75554	K	31-158	124-158	124-158	124-158	31-142	31-158	31-138	31-157	31-63	-	31-141
O75554	K	283-368	-	-	-	283-368	283-368	-	-	-	-	-
O75554	Q	48-163	-	-	-	-	-	-	-	-	-	48-163
O75554	P	196-204	-	-	-	-	-	-	-	-	-	196-204
A4D1P6	S	239-412	239-384	239-409	239-384	239-384	239-384	-	245-412	-	253-400	-
A4D1P6	E	185-227	185-227	185-227	185-227	-	-	185-227	-	-	-	-
A4D1P6	Q	189-225	-	-	-	189-225	189-225	-	-	-	-	-
Q05516	P	314-334	314-334	-	314-334	-	-	-	-	-	-	-
Q05516	P	630-669	-	-	-	-	-	-	-	-	-	630-669
Q05516	S	126-379	126-298	126-298	126-298	159-298	-	181-379	159-363	158-316	126-379	126-379
O60293	K	253-697	253-693	253-693	253-693	253-695	253-697	253-694	253-682	488-693	-	-
O60293	K	924-1192	924-1192	924-1192	924-1192	924-1192	924-1134	924-1192	924-1190	924-1189	-	924-1179
O60293	P	127-179	-	-	-	-	-	-	-	-	-	127-179
O60293	P	721-799	721-799	721-799	721-799	721-799	721-799	740-799	721-799	782-799	-	770-799
O60293	S	2-287	3-282	3-282	3-283	2-287	3-287	216-287	-	-	-	-
O60293	S	433-591	-	-	-	-	-	-	-	-	-	433-591
O60293	Q	472-666	472-666	472-666	472-666	472-666	472-666	472-666	-	-	-	-
O60293	E	278-724	623-662	623-662	623-662	623-662	623-662	623-662	279-663	278-724	-	388-663
O60293	E	789-814	789-814	789-814	789-814	789-814	789-814	789-814	789-814	789-814	-	-
O60293	G	38-64	-	-	-	-	-	-	38-64	-	-	-
O60293	G	79-88	79-88	79-88	79-88	79-88	79-88	-	-	-	-	-
O60293	G	207-251	207-244	207-244	207-244	207-246	207-246	207-249	207-251	-	-	-
O60293	R	548-688	-	-	-	-	-	-	-	-	-	548-688
O60293	A	1242-1261	-	-	-	-	-	-	-	-	-	1242-1261
E9PH99	E	2-139	-	-	20-126	20-139	20-139	2-135	20-135	-	-	-
E9PH99	E	879-1181	-	-	-	-	-	-	1136-1181	-	879-1181	-
E9PH99	H	860-867	-	-	-	-	-	-	-	-	860-867	-
O75446	A	14-88	17-64	17-64	-	17-64	17-64	-	14-88	-	-	-
O75446	G	14-68	-	-	14-68	-	-	-	-	-	-	-
Q96ST3	P	231-322	231-306	231-306	231-306	231-306	231-306	231-306	231-306	231-321	235-299	241-322
Q96ST3	E	854-877	860-874	860-874	860-874	860-874	860-874	860-874	855-874	854-876	858-877	854-874
Q96ST3	E	1117-1200	-	-	-	-	-	-	1117-1200	-	-	-
Q96ST3	Q	230-286	-	-	-	-	-	-	230-286	-	-	-
Q96ST3	S	41-91	-	-	-	-	-	-	-	-	41-91	-
Q96ST3	S	251-321	-	-	-	-	-	-	-	-	251-321	-
Q96ST3	S	1060-1083	-	-	-	-	-	-	-	-	-	1060-1083
Q32MN6	Q	41-122	-	53-122	53-122	53-122	53-122	53-122	53-122	53-117	41-105	53-101
Q32MN6	T	111-159	-	-	-	-	-	-	-	-	121-159	111-159
P21980	E	443-489	-	-	-	-	-	-	-	443-489	-	-
Q9Y2J2	E	3-108	4-108	4-108	-	-	4-108	-	-	3-104	-	-
Q9Y2J2	E	521-1125	739-1124;521-540	739-1124;521-540	521-1124	521-1125	739-1125;521-540	739-1075;521-540	746-854;521-540	521-539	521-931	743-1080
Q9Y2J2	T	612-1202	1106-1202	1106-1202	1141-1202	1106-1202	1140-1202	1141-1193	1181-1202	1117-1202	612-1202	1045-1199
Q9Y2J2	S	2-112	-	-	-	-	-	-	-	-	-	2-112
Q9Y2J2	S	463-1209	-	-	-	-	947-1132	463-1193	730-1209	733-1078	-	-
Q9Y2J2	Q	4-108	-	-	-	-	-	4-108	4-108	-	-	-
P07900	E	193-329	225-317	225-317	193-317;193-317	225-329	225-329	225-317	193-317	193-317	225-317	225-317
P07900	E	529-576	552-576	552-576	-	552-576	552-576	-	552-576	552-576	529-576	529-576
P07900	K	225-300	225-300	225-300	-	225-300	225-300	225-300	271-289	240-300	279-300	242-300
P07900	K	552-591	-	-	-	-	-	552-591	-	-	-	-
Q92831	A	2-128	2-128	2-128	2-128	2-128	2-106	-	2-128	2-128	51-106	-
Q92831	G	4-87	5-25	5-25	5-25	-	-	-	-	-	-	4-87
Q92831	S	401-466	401-466	401-466	-	-	-	-	-	-	-	-
Q92831	P	4-73	24-53	24-53	24-53	-	4-73	-	-	-	-	-
Q92831	P	142-157	-	-	-	-	-	-	-	-	142-157	-
A0A087X1B1	Q	131-666	131-658	131-658	131-658	131-632	131-632	131-666	-	197-639	-	-
A0A087X1B1	P	659-706	662-706	662-706	662-706	-	-	-	-	-	659-693	-
A0A087X1B1	E	131-656	-	-	-	-	-	-	131-621	-	282-656	282-656
P29590	P	12-56	12-55	12-55	12-56	12-38	-	-	-	-	-	-
P29590	S	400-676	506-669	400-669	637-669	408-676	412-676	-	-	-	-	-
P29590	A	409-450	-	-	-	-	409-450	-	-	-	-	-
P31749	E	91-154	-	-	-	-	-	-	-	91-154	-	-
Q9ULX6	P	791-844	791-819	791-819	791-819	791-844	794-844	-	-	-	-	-
Q9ULX6	E	336-878	354-487;652-834	354-487;652-834	354-487;652-834	354-487	354-487	352-835	348-878	336-487;652-834	658-878;359-462	658-869
Q9ULX6	S	10-169	10-107	10-107	-	10-107	-	-	-	65-169	-	-
Q9ULX6	K	333-483	461-483	461-483	461-483	458-483	458-483	-	336-483	-	333-482	336-482
Q9ULX6	G	7-293	-	-	-	-	-	-	-	-	7-293	7-293
Q9ULX6	G	312-334	-	-	-	312-334	312-334	-	-	-	-	-
Q9ULX6	N	37-104	-	-	-	-	-	37-104	-	-	-	-
Q9ULX6	N	710-782	-	-	-	-	-	-	710-782	-	-	-
Q9ULX6	H	165-230	-	-	-	-	-	-	165-230	-	-	-
O75146	Q	361-647	363-635	363-635	363-635	361-635	361-635	-	363-647	-	-	-
O75146	E	313-635	406-559	406-559	406-559	313-624	313-624	452-635	-	313-635;313-635	313-635	313-635
O75146	D	313-326	-	-	-	-	-	-	-	-	-	313-326
O15111	S	677-769	-	-	-	-	-	-	677-744	-	-	677-769
O14920	Q	579-697	-	-	-	-	-	579-697	-	-	-	-
O14920	E	298-332	-	-	-	-	-	-	-	-	298-332	-
O14920	P	712-747	-	-	-	-	-	-	-	-	712-747	-
Q9NP61	S	83-513	83-513	83-513	83-513	83-513	83-513	83-513	83-494	83-510	136-513	-
Q9NP61	K	225-320	-	-	225-315	-	-	-	-	225-320	225-320	225-320
P50221	E	154-203	154-203	154-203	154-203	-	-	-	-	-	-	-
P50221	K	154-199	-	-	-	154-199	-	154-199	-	-	-	-
P50221	S	107-191	-	-	-	-	-	-	107-191	-	-	-
O75781	E	2-429	7-133	7-133	20-133	7-133	10-133	7-134	2-134	20-129	2-429	-
O75781	S	96-310	-	-	-	-	-	-	96-310	-	-	-
O75781	P	372-402	-	-	-	-	-	-	-	-	-	372-402
P54750	S	457-639	-	-	-	457-515	-	-	-	-	461-639	457-503
P54750	E	517-646	-	-	-	-	-	-	-	-	-	517-646
O60828	E	95-217	98-215	98-215	98-215	98-215	98-215	98-215	-	-	-	95-217
O60828	K	86-212	87-212	87-212	87-212	87-212	86-212	-	-	-	-	-
O60828	R	115-212	-	-	-	-	-	-	-	-	122-190	115-212
O60828	D	115-184	-	-	-	-	-	-	-	-	115-184	-
O60828	D	278-286	-	-	-	-	-	-	-	-	278-286	-
E9PFK9	E	97-288	97-170	97-170	97-170	97-170	97-170	97-288	97-170	97-170	-	-
E9PFK9	S	127-213	-	-	-	127-206	127-206	-	-	-	128-213	-
E9PFK9	Q	97-145	-	-	-	-	-	-	-	-	-	97-145
Q8N0X7	S	182-356	265-331	265-331	265-331	-	-	182-341	-	-	-	182-356
Q8N0X7	S	496-592	-	-	-	496-592	505-547	-	-	-	-	-
Q8N0X7	A	264-314	-	-	-	266-314	264-314	-	-	-	-	-
Q8N0X7	E	448-582	-	-	-	-	448-582	-	-	-	-	558-582
Q8N0X7	K	770-827	-	-	-	-	-	770-827	-	-	-	-
Q8N0X7	P	224-311	-	-	-	-	-	-	224-311	244-311	-	-
