# Supplementary material for: The Role of Low Complexity Regions in Protein Interaction Modes: An Illustration in Huntingtin
Source: Int J Mol Sci. 2021 Feb 9;22(4):1727. doi: 10.3390/ijms22041727 (PMC7915032; doi:10.3390/ijms22041727)
Supplement: Supplementary file 1 [file ijms-22-01727-s001.zip › Suppl_FileS8_rawPolyX.txt]

P54257	E/269-294|	E/269-294|	E/276-289|	E/271-289|	-	-	-	-	0	0
Q99963	0	0	0	0	0	0	0	0	0	0
A0A0C4DGN6	0	0	0	0	0	0	0	0	0	0
P42858	Q/18-38|P/39-54|P/65-80|E/2733-2743|	Q/18-39|P/40-51|P/65-80|E/2733-2743|	P/26-58|P/70-82|E/2733-2743|	Q/18-25|P/26-58|P/71-82|E/2733-2743|	P/41-49|P/70-80|		0	0	0	0
O00291	0	0	0	0	0	0	0	0	0	0
Q96CV9	0	0	0	0	0	0	0	0	0	0
A0A087WZU8	0	0	0	0	0	P/91-104|	-	0	0	0
O75400	A/377-400|	A/377-400|	A/377-398|	A/377-398|	A/377-398|	0	0	0	0	0
Q9BYW2	P/271-281|	P/271-281|	P/271-282|	P/271-282|	0	0	P/246-256|P/271-287|	P/271-281|	E/2621-2631|Q/3267-3317|	E/2621-2637|Q/3267-3317|
P08047	0	0	S/61-70|	S/61-70|	Q/453-463|	Q/453-463|	0	0	0	0
Q8IUH5	0	0	0	0	0	0	0	0	0	0
Q9BY11	0	0	0	0	0	0	0	0	0	0
O14776	0	0	0	0	0	0	0	0	0	0
P61086	0	0	0	0	0	0	0	0	0	0
P62993	0	0	0	0	0	0	0	0	0	0
P20936	0	0	0	0	0	P/224-235|	P/224-233|	0	0	P/224-241|
Q13501	0	0	0	0	0	0	0	-	0	0
O00268	0	0	A/206-219|A/414-429|A/491-500|	0	0	0	G/96-105|S/123-130|	H/38-46|	T/444-455|	0
Q92793	Q/3716-3738|	Q/3716-3738|	Q/3719-3738|	Q/3719-3738|	Q/3716-3738|	Q/3716-3738|	Q/3287-3297|Q/3416-3432|Q/3716-3738|	Q/3716-3738|	Q/3729-3738|	Q/1846-1857|Q/3729-3738|Q/3771-3778|Q/3829-3844|
Q15642	0	0	0	0	0	0	0	0	0	0
F8VU11	0	0	0	0	A/364-378|K/1017-1026|	0	0	0	0	0
Q99689	E/228-237|	E/228-237|	E/228-237|	0	0	E/227-237|	0	0	0	0
A0A087WVQ6	0	0	0	0	0	0	0	0	0	0
P04406	0	0	0	0	0	0	0	0	0	0
Q02779	0	0	0	0	0	0	0	0	0	0
P55345	0	0	0	0	E/61-69|	0	0	0	0	0
P35520	0	0	0	0	0	0	0	-	0	0
Q13363	0	0	0	0	0	0	0	-	0	0
Q9NX55	0	0	0	0	0	0	0	0	0	0
B4DGU4	0	0	0	0	0	0	0	0	0	0
Q16891	0	0	0	0	0	0	0	0	0	0
Q9Y383	0	0	0	0	0	0	0	0	0	0
A0A087WW40	0	0	0	0	0	0	0	0	0	0
Q12873	A/311-329|E/544-557|	E/42-60|P/102-120|A/311-329|E/544-557|	A/311-329|E/544-557|	A/311-329|	A/311-329|E/544-557|	K/199-209|A/312-322|E/548-575|	E/51-62|A/312-329|	A/312-329|	K/199-218|A/311-329|P/643-654|	K/209-218|A/311-329|
E9PD68	0	0	0	0	0	0	0	S/4-16|	0	-
O95163	0	0	0	0	-	0	0	0	0	Q/1318-1325|
Q9Y3C7	0	0	0	0	0	0	-	0	0	0
Q8N2W9	E/580-720|	E/580-720|	0	0	E/579-674|	E/579-675|	A/130-138|	S/575-583|E/585-720|	0	0
P55072	0	0	0	0	0	0	0	0	0	0
Q14204	0	0	0	0	K/2334-2343|	0	G/33-49|	0	0	0
Q13011	0	0	0	0	0	0	0	0	0	0
E9PKE3	0	0	0	0	0	0	0	0	0	0
Q9P2H0	0	0	0	0	0	0	0	0	0	-
O75376	Q/59-69|A/638-648|P/652-667|S/2366-2387|	Q/59-69|A/638-648|P/652-667|S/2366-2387|	Q/59-69|A/638-648|P/652-667|S/2366-2387|	Q/59-69|A/638-648|P/652-667|S/2366-2387|	Q/528-543|G/2121-2129|	0	Q/2559-2568|	E/577-586|S/2366-2387|	S/2366-2388|	A/2048-2057|
P35080	0	A/1-9|	0	0	0	0	0	0	0	0
Q5JP53	0	0	0	0	0	0	0	0	0	-
O75385	S/303-316|	0	S/303-316|	S/303-316|	S/303-316|	S/303-316|	S/303-316|	0	0	0
Q9GZQ8	0	0	0	0	0	0	0	0	0	0
P63165	0	0	0	0	0	0	0	0	0	0
A0A0G2JS82	0	0	0	0	0	0	0	0	0	0
Q9BVA6	0	0	0	0	0	L/50-60|	0	0	0	0
O75409	0	0	0	0	-	-	-	-	-	-
A0A499FIY3	0	0	0	0	0	-	P/61-70|	0	0	0
P12270	0	0	0	0	D/2084-2101|D/2119-2132|	D/2084-2101|	0	E/2117-2128|	E/2092-2107|E/2113-2122|	E/2117-2127|
Q5SS57	0	0	-	0	0	-	0	0	0	0
Q9H1Y0	0	0	0	0	0	0	0	0	0	0
Q5VTR2	0	0	0	0	0	0	0	0	0	0
P16220	0	0	0	0	0	0	0	0	0	0
E9PFD7	0	0	0	0	0	0	0	0	0	0
P23610	P/305-314|	P/305-314|	0	0	-	-	0	0	0	0
Q96D09	0	0	0	0	-	-	-	-	-	-
A0A3F2YNW8	0	0	0	G/1804-1813|	0	0	0	0	-	0
P43360	0	0	S/72-82|	0	S/131-140|S/131-140|	0	0	0	0	0
O43312	0	0	0	0	0	0	0	0	0	S/471-479|
Q14596	E/915-926|	E/915-928|	E/909-924|	0	E/909-928|	0	0	0	0	0
P19838	G/425-435|	G/425-435|	0	0	G/419-435|	G/409-440|	0	G/413-435|	G/430-440|	0
Q9BVL2	0	0	0	0	0	G/28-51|	0	0	0	0
Q92882	0	0	0	0	0	0	0	-	0	0
P27986	0	0	0	0	0	0	0	0	0	0
Q92797	0	0	0	0	0	-	0	0	0	0
O75410	0	0	0	0	0	0	0	0	0	0
O14545	0	0	0	0	0	0	0	0	0	0
Q9BSL1	0	0	0	0	0	0	-	0	0	A/249-258|
Q9BVJ6	0	0	0	0	0	E/472-481|	0	0	E/473-482|E/547-560|	E/391-407|E/548-559|
Q8IZQ1	0	0	0	0	0	0	0	0	0	-
Q96K21	0	0	0	0	0	0	0	-	D/454-464|	0
Q8N720	0	0	0	0	-	-	-	-	-	-
O95817	0	0	0	0	S/214-227|	0	0	-	0	0
Q14457	0	0	0	0	0	0	0	0	0	0
Q8WTP9	0	0	-	-	-	-	-	-	-	-
Q9UBP5	A/315-324|A/344-355|	A/315-324|A/344-355|	A/315-324|A/342-355|	A/315-324|A/342-355|	A/315-324|A/343-355|	A/315-324|A/343-355|	H/217-229|A/344-355|	A/343-353|A/343-353|	A/315-324|	S/246-263|
Q9NP66	0	0	0	0	0	0	0	0	0	0
Q7Z6Z7	E/2598-2607|T/3804-3813|	E/2598-2607|T/3804-3813|	E/2598-2607|T/3804-3815|	E/2598-2607|	E/2598-2607|	-	S/538-551|E/2598-2607|E/2613-2622|T/3216-3224|A/3792-3817|A/3840-3859|	-	E/2598-2608|S/3507-3517|A/4140-4150|	E/2598-2608|S/3500-3517|
H7BYN4	0	0	0	0	0	0	0	0	0	0
A0A087WW77	0	0	0	0	0	0	0	0	0	0
O95243	0	0	0	0	0	-	0	0	-	0
P27361	0	0	0	0	0	0	0	0	0	0
Q14149	0	0	0	0	0	0	0	0	0	0
A0A2R8YGD3	0	0	0	0	0	0	0	0	0	0
P37840	0	0	0	0	-	0	0	0	-	-
Q96NC0	0	0	0	0	0	0	0	0	0	0
P61981	0	0	0	0	0	0	0	0	0	0
P11171	0	0	0	0	0	0	0	0	E/531-542|	0
P09972	0	0	0	0	0	0	0	0	0	0
Q9UKV5	0	0	0	0	0	0	0	0	0	0
Q12797	0	0	0	E/197-206|	0	-	0	0	0	0
P51572	0	0	0	0	0	0	0	0	0	0
P80723	0	-	-	-	-	-	-	-	-	-
P22748	0	0	0	0	0	0	0	0	0	0
P13987	0	0	0	0	-	-	0	-	-	-
Q9Y6H1	0	0	0	0	0	0	0	0	0	0
O75746	0	0	0	0	0	0	0	0	0	-
P09543	0	0	0	0	0	0	0	0	0	0
Q12860	0	0	0	0	0	0	0	0	0	0
P00403	0	0	0	0	0	0	0	0	0	-
P00414	0	0	0	0	0	0	0	0	0	-
P20674	0	0	0	0	0	0	0	0	0	0
P10606	0	0	0	0	0	0	0	-	0	0
P09669	0	0	0	0	0	0	-	0	0	0
P12074	0	0	0	0	0	0	0	0	0	0
P14854	0	0	0	0	0	-	0	0	0	0
P08574	0	0	0	0	0	-	0	0	0	0
Q16531	0	0	0	0	0	0	0	0	0	0
Q96HU8	0	0	0	0	0	0	0	0	0	0
A0A1C7CYX9	0	0	0	0	0	0	0	0	0	0
P29692	0	0	0	0	-	0	0	0	S/186-194|	0
A0A2R8Y6G6	0	0	0	0	0	0	0	0	0	0
P35556	0	0	0	0	0	0	0	0	0	G/489-568|
P62873	0	0	0	0	0	0	0	0	0	0
P62879	0	0	0	0	0	0	0	0	0	0
A0A1X7SBR3	0	0	0	0	0	0	0	0	0	0
P09471	0	0	0	0	0	0	0	0	0	0
P19086	0	0	0	0	0	0	0	0	0	0
P51674	0	0	0	0	0	0	0	0	0	0
Q99714	0	0	0	0	0	0	0	0	0	0
G3V2Q1	0	0	0	0	0	0	0	0	E/304-316|E/325-337|	S/190-201|
O43813	0	0	0	0	0	0	0	0	0	0
Q6ZMR3	0	0	0	0	0	0	0	0	0	0
Q13449	0	0	0	0	0	0	0	0	L/335-345|L/335-345|L/335-345|	0
P60201	0	0	0	0	0	0	0	0	0	0
Q16795	0	0	0	0	0	0	0	0	0	0
Q9P0J0	0	0	0	0	0	0	-	-	0	0
Q9Y6M9	0	0	0	0	-	0	0	0	0	0
O96000	0	0	0	0	0	0	0	0	0	0
P28331	0	0	0	0	0	0	0	0	0	0
O75489	0	0	0	0	0	0	0	0	0	0
O43920	0	0	0	0	0	0	0	0	0	0
G3V0I5	0	0	0	0	0	-	0	0	0	0
Q7Z3B1	0	0	0	0	0	0	0	0	0	0
Q9Y639	0	0	0	0	0	0	0	0	0	0
Q9P121	0	0	0	0	0	0	0	0	L/335-345|L/335-345|L/335-345|	0
Q14982	0	0	0	0	0	0	0	0	L/335-345|L/335-345|L/335-345|	0
J3KPX7	0	0	0	0	0	0	0	0	0	0
A2A2V1	0	0	0	0	0	0	G/125-145|	0	-	-
P62195	0	0	0	0	0	0	0	0	0	0
P31930	0	0	0	0	0	0	0	-	0	0
P22695	0	0	0	0	0	0	0	0	0	0
P07919	E/19-28|	E/19-28|	0	0	0	E/15-28|	0	E/13-28|	E/15-28|	E/20-27|
P63000	0	0	0	0	0	0	0	0	0	0
Q13127	0	0	0	0	0	-	0	-	0	-
Q15382	0	0	0	0	0	0	0	0	0	0
A0A2R8YDD5	0	0	0	0	0	0	0	0	0	0
E7ES33	0	-	0	0	0	0	0	-	0	0
P78324	0	0	0	0	0	0	0	-	-	0
P60880	0	0	0	0	0	0	0	0	0	0
P49458	0	0	0	0	0	0	0	-	0	0
P31948	0	0	0	0	0	P/206-217|	0	0	0	0
Q16623	0	0	0	0	0	0	0	0	0	0
P61266	0	0	0	0	0	0	0	0	0	0
A0A1B0GWF2	0	0	0	0	0	0	0	0	0	0
P08247	0	0	0	0	0	0	0	0	0	0
Q8N9I0	0	0	0	0	0	0	K/178-188|D/209-218|	0	0	0
P50990	0	0	0	0	0	0	0	0	0	0
P40227	0	0	0	0	0	0	0	0	0	0
P04216	L/148-158|	L/148-158|	L/149-158|	0	L/148-158|	L/148-158|	L/148-158|	0	-	-
O14773	0	0	0	0	0	0	0	-	0	0
P21796	0	0	0	0	0	0	0	0	0	0
A0A0A0MR02	0	X/257-265|	0	0	0	0	0	0	0	0
Q9Y277	0	0	0	0	0	0	0	0	0	-
P12956	0	0	E/23-32|	E/23-31|	0	0	0	0	0	0
Q9UKV8	0	0	0	0	0	0	0	0	0	0
B9EGL1	0	0	0	0	0	0	0	0	0	0
P09429	E/230-250|	E/235-250|	0	E/235-252|	E/230-239|	E/239-253|	E/239-254|	0	0	D/242-252|
Q96J02	0	0	0	0	0	0	0	0	0	0
O60291	0	0	0	0	0	0	0	0	0	0
Q86TM6	0	0	0	0	0	0	0	0	0	0
P31946	0	0	0	0	0	0	0	0	0	0
E7EVC7	0	0	0	0	0	0	0	0	0	-
P28330	0	0	0	0	0	0	0	0	0	0
Q9UEY8	0	0	0	0	0	0	0	0	0	0
J3KPS3	0	0	0	0	0	0	0	0	0	0
P23109	0	0	0	0	0	0	0	0	0	0
Q16853	0	0	0	0	0	0	0	0	0	0
G5E9Y1	0	0	0	E/233-260|	0	E/233-260|	E/784-793|	0	S/283-296|	S/286-296|
G3V1C3	0	0	0	0	0	0	0	0	0	0
P05026	0	0	0	0	0	0	0	0	0	0
O94817	0	0	0	0	0	0	0	-	0	0
P30049	A/28-37|	A/28-37|	0	0	0	0	0	-	0	0
P48047	0	0	0	0	0	0	0	0	0	0
O15169	0	0	0	0	0	0	G/226-235|	0	0	0
Q9UQB8	0	0	0	0	0	0	0	0	0	0
Q9NRL2	0	0	D/1297-1306|	0	0	-	0	K/1155-1164|E/1296-1324|	E/1294-1324|	0
P46663	0	0	0	0	0	0	0	0	0	0
O75150	0	0	0	0	S/753-760|	0	S/740-761|	0	0	E/661-707|
E7ETZ4	0	0	0	0	0	0	0	0	0	E/450-466|
Q9P296	0	0	0	0	0	0	0	0	0	0
P54289	0	0	0	0	0	0	0	0	L/1138-1147|	0
P55290	0	0	0	0	0	0	0	0	L/752-760|	-
Q96EE4	0	0	0	0	0	0	0	-	0	0
E7EU05	0	0	0	0	0	0	0	0	0	0
Q7Z7K6	A/25-34|P/94-103|	A/25-34|P/94-103|	0	0	P/71-106|	0	-	0	-	0
Q96MT8	0	0	0	0	0	0	0	0	S/706-729|	-
P10809	G/671-683|	G/671-683|	G/671-683|	G/671-683|	G/671-683|	G/671-683|	G/671-683|	0	0	0
Q9NX63	0	0	0	0	0	0	0	0	P/188-196|	0
Q9H444	0	0	0	0	0	0	0	0	0	0
B4DJV2	0	0	0	0	0	0	0	0	0	0
Q7Z460	0	0	0	0	0	0	0	0	P/1225-1236|	P/1226-1238|
P53618	0	0	0	0	0	0	0	0	0	0
Q92523	0	0	0	0	0	0	0	-	0	0
Q9Y2S2	0	0	0	0	0	0	0	0	0	0
A0A0A0MTN0	0	0	0	0	0	0	0	0	0	0
Q93034	0	0	0	0	0	0	0	0	0	0
Q13561	0	0	0	0	0	0	0	0	0	0
Q9NVH1	0	0	0	0	0	0	-	0	0	0
Q5F1R6	0	0	0	0	0	-	0	0	0	0
P09622	0	0	0	0	0	0	0	0	0	0
P31689	0	0	0	0	0	0	0	0	0	0
Q96EY1	0	0	0	0	0	0	0	0	0	0
P25685	0	0	0	0	0	0	0	0	G/77-91|	0
Q9NNZ3	0	0	0	0	-	-	0	0	0	0
A6NIW2	0	0	0	0	0	0	0	0	0	0
A0A0A0MSY4	0	0	0	0	0	0	0	0	0	0
Q7L190	0	0	0	0	0	-	-	-	-	-
Q9Y6W6	0	0	0	0	0	0	G/330-337|	X/197-230|	0	S/37-47|
A0A0U1RQP1	0	0	0	0	0	0	0	0	0	0
P50570	0	0	0	0	0	0	0	0	0	0
A0A0C4DH22	0	0	0	0	0	0	0	0	0	0
A0A2R8Y860	0	0	0	0	0	0	0	0	0	-
H0YFD6	0	0	0	0	0	0	0	0	0	0
A0A1B0GV09	0	0	0	0	0	0	0	0	0	0
Q00013	0	0	0	0	0	0	0	0	0	0
P13929	0	0	0	0	0	0	0	0	0	0
Q2NKX8	0	0	0	0	0	0	0	0	E/77-92|E/1257-1281|	0
P38117	0	0	0	0	0	-	0	-	0	0
P43268	0	0	0	0	0	0	0	0	0	0
Q9UI08	P/225-247|	P/225-247|	P/225-247|	P/225-247|	P/225-246|P/252-260|	P/225-247|	P/225-247|	P/225-247|	P/225-247|	P/225-247|
E7EQR4	0	0	0	0	0	0	0	-	0	P/487-494|
G3XAE9	0	0	0	0	0	0	0	0	-	-
Q96KD3	0	0	0	0	0	-	-	-	-	-
B7ZM87	0	0	0	0	0	0	0	0	P/1190-1212|	G/1083-1092|
Q8N3X1	P/798-821|P/1006-1029|	P/798-821|P/1006-1029|	A/82-95|E/451-461|P/798-824|P/1006-1029|	E/451-461|P/798-824|P/1006-1014|	P/798-820|	-	P/798-824|P/1008-1026|	-	P/775-784|P/798-819|	P/790-802|P/804-817|
P02792	0	0	0	0	0	0	0	0	0	0
Q9UJY4	0	0	0	0	0	0	0	0	0	0
Q9H4A5	0	0	0	0	0	0	0	0	0	0
Q3V6T2	0	0	0	0	0	0	0	0	P/1496-1505|	0
Q13255	E/1192-1201|	E/1192-1201|	0	0	0	0	0	0	0	-
Q5TEC6	0	0	0	0	0	0	0	0	0	0
O00165	0	0	D/34-43|	0	0	0	0	0	0	-
P68871	0	0	0	0	0	0	0	0	0	0
Q9Y450	0	0	0	0	0	0	0	0	E/59-69|	0
Q9NQ87	0	0	0	0	0	0	0	A/343-353|A/343-353|	S/330-351|	S/325-350|
P17096	0	0	0	0	0	0	0	-	-	-
M0QXS5	P/463-470|	G/94-104|P/463-470|	G/94-105|P/463-470|	G/94-105|P/463-470|	P/463-470|	G/58-66|P/463-470|	G/54-66|G/94-112|P/463-470|	0	0	0
P08238	0	0	0	0	0	0	0	0	K/296-310|	0
O43248	0	0	0	0	0	0	A/26-35|	H/136-145|	0	0
P09017	0	0	0	0	0	0	P/176-197|	0	0	0
Q96F46	L/53-63|E/1060-1072|	L/53-63|E/1060-1072|	0	0	E/1062-1076|	0	0	-	0	0
Q8IY31	0	0	0	0	0	0	-	0	0	0
O00629	0	0	0	0	0	0	0	0	0	0
Q8WYH8	0	0	0	0	0	0	0	0	0	0
Q9H2U2	0	0	0	0	0	0	0	0	0	0
Q96N16	0	0	0	0	0	0	0	0	0	0
Q9BR39	0	0	0	0	0	G/70-80|	0	0	0	0
P06732	0	0	0	0	0	0	0	0	0	0
O14901	0	0	0	0	0	0	0	0	0	0
P14618	0	0	0	0	0	0	0	0	0	0
P00338	0	0	0	0	0	0	0	0	0	0
A0A5F9ZHM4	0	0	0	0	0	0	0	0	0	0
O95751	0	-	0	D/139-158|	-	-	-	0	-	-
Q02978	0	0	0	0	0	0	0	0	0	0
Q8N5G2	0	0	0	0	0	0	0	0	0	S/325-335|
Q8N7X4	0	0	0	0	S/131-140|S/131-140|	0	0	0	0	-
Q96M61	0	0	0	0	0	0	0	0	0	0
Q9UIS9	0	0	0	0	K/231-243|	-	0	0	-	0
A0A5K1VW95	0	0	0	0	0	0	0	0	0	0
Q96RN5	Q/185-209|Q/222-245|Q/257-270|Q/278-305|Q/309-331|P/724-733|	Q/185-209|Q/222-245|Q/257-270|Q/278-305|Q/309-331|P/724-733|	Q/184-209|Q/213-245|Q/257-270|Q/278-305|Q/309-331|	Q/185-209|Q/213-245|Q/257-270|Q/278-305|Q/309-331|	Q/186-209|Q/444-475|P/724-733|	-	-	Q/183-209|Q/243-264|Q/276-305|Q/311-346|Q/444-469|	Q/179-198|Q/249-260|Q/273-291|Q/358-378|Q/442-493|	-
Q13503	0	0	0	0	0	0	0	0	0	0
Q14814	0	0	0	0	0	Q/380-422|	Q/478-494|	0	Q/405-423|	Q/411-423|
Q99797	0	0	0	0	0	0	0	0	0	0
C9J494	0	0	0	0	0	0	0	0	0	0
Q9H492	0	0	0	0	0	0	0	0	0	0
Q9Y605	0	0	0	0	-	-	-	-	-	-
Q5SSB8	0	0	L/23-37|	L/22-37|	0	0	-	0	0	-
Q00325	0	0	0	0	0	0	0	0	0	0
Q96HT8	0	0	0	0	-	-	-	-	-	-
F8W7U8	0	0	0	0	0	0	0	0	0	0
P42345	0	0	0	0	0	0	0	0	0	0
Q9ULD2	0	0	0	0	-	0	-	0	S/1066-1076|	-
O75431	0	0	0	0	0	0	0	-	0	0
Q13562	E/73-86|	E/80-95|	E/73-93|	E/73-92|	E/71-86|	E/74-94|	0	E/77-91|	E/69-85|	E/51-94|
Q4TT34	0	0	0	0	0	0	0	0	0	0
P51970	0	0	0	0	0	0	0	-	0	0
P19404	0	0	0	0	0	0	0	0	0	0
P49146	0	0	0	0	0	0	0	0	0	0
H3BM74	0	0	0	0	-	0	0	0	0	0
Q9ULJ1	0	0	0	0	0	0	0	0	-	-
P36957	0	0	0	0	0	0	0	0	A/284-292|	0
P10515	0	0	A/452-465|	A/233-250|A/452-465|	0	0	0	0	A/396-405|	0
L0E130	0	0	0	0	0	0	0	0	0	0
P13674	0	0	0	0	0	0	0	0	0	0
Q92569	0	0	0	0	0	0	0	0	0	0
O00459	0	0	0	0	0	0	0	0	0	0
Q13177	0	0	0	0	0	0	0	0	0	D/182-190|
Q9NPB6	0	0	0	0	0	0	0	0	0	S/146-155|
Q8TEW0	0	0	0	0	-	0	0	0	0	0
Q15119	0	0	0	0	0	0	0	0	0	0
K7EKI8	0	0	0	0	0	0	0	0	0	0
Q9H7Z7	0	0	0	0	0	0	0	0	0	0
O75925	0	0	0	0	0	0	0	0	A/646-655|S/713-724|	P/544-556|A/646-655|
Q8WXW3	0	0	0	0	0	0	0	0	0	0
Q9ULU4	Q/970-1013|	Q/970-1013|	0	Q/970-1013|S/1273-1281|	Q/970-998|	Q/970-995|	Q/970-1013|	S/706-714|A/984-997|	0	Q/603-612|S/1006-1017|
Q96Q06	0	-	-	-	-	-	-	-	-	-
P37231	0	0	0	0	0	0	0	0	0	0
P05186	0	0	0	0	0	L/563-575|	0	0	0	0
Q99436	0	0	0	0	0	0	0	0	0	0
Q5VWC4	0	0	0	0	0	0	0	-	0	0
Q13882	0	0	0	0	0	0	0	0	0	0
Q6NZI2	0	0	0	0	0	0	0	E/492-501|	0	E/470-525|
O96011	0	0	0	0	0	0	0	0	0	0
Q15771	0	0	0	0	0	0	0	0	0	0
O95716	0	0	0	0	0	0	0	0	0	0
P62491	0	0	0	0	0	0	0	0	0	0
Q14257	0	0	0	L/64-101|	0	0	0	0	0	0
Q9H1J1	0	0	0	0	0	0	0	0	0	-
O14593	0	0	0	0	0	0	0	0	0	0
Q8N264	0	0	0	0	0	0	0	0	S/509-517|	0
P42331	0	0	0	0	0	0	0	0	0	0
P36578	A/354-365|	A/354-365|	0	0	0	0	0	-	0	0
O94885	0	0	0	0	0	0	0	-	0	0
A0A1P0AYU5	0	0	0	0	0	0	0	0	0	0
Q8IUQ4	0	0	0	0	0	0	0	0	0	0
A0A087WZQ7	0	0	0	0	0	0	0	0	0	0
Q5JZH3	0	0	0	0	0	0	0	0	0	0
H0Y6K5	A/95-112|	G/22-31|A/95-112|	G/23-31|Q/35-43|	0	0	0	E/90-101|	0	0	0
O00267	E/62-84|	E/62-84|	E/60-84|	E/60-84|	0	E/60-84|	E/60-84|	E/74-84|G/708-723|	E/42-52|E/74-84|G/710-723|	E/74-84|
A0A0D9SGF6	0	0	0	0	0	0	0	0	0	0
Q12772	S/74-87|	S/74-87|	0	G/67-82|	0	G/67-97|	0	0	0	0
Q9BX66	0	0	0	0	0	0	0	0	0	0
Q7Z6B7	0	0	0	0	0	0	0	0	0	0
O43295	0	0	0	0	0	0	0	0	0	0
Q9BXP5	0	0	0	0	0	-	0	0	E/434-448|	G/913-925|
Q92777	P/31-42|S/603-613|	S/603-613|	S/579-613|	S/601-613|	S/597-613|	0	0	0	0	0
Q8IV01	0	0	0	0	0	0	0	0	0	0
J3KQA0	0	0	0	0	0	0	0	0	0	0
Q92844	0	0	0	0	0	0	0	0	0	0
F5H5D3	0	0	0	0	0	0	0	0	0	0
Q9Y5Q9	E/97-144|	E/97-144|	E/97-144|	E/95-140|	E/95-141|	E/95-144|	E/94-141|	E/102-140|	D/121-135|	E/103-141|
P29401	0	0	0	0	0	0	0	0	0	0
P60174	0	0	0	0	0	0	0	0	0	0
Q9Y4K3	0	0	0	0	0	0	0	0	0	0
Q63HK5	S/190-234|	S/190-234|	S/190-234|	S/190-234|	S/191-234|	S/190-234|	S/190-234|	0	S/187-234|P/548-560|	S/187-234|
Q5W5X9	0	0	0	0	0	-	0	0	0	0
Q6PKC3	0	G/22-31|	0	0	0	0	0	0	0	0
Q969T4	0	0	0	0	0	0	0	0	0	0
P54578	0	0	0	0	0	0	0	0	0	0
P40818	0	0	0	0	0	0	0	P/375-398|	0	0
Q9UMX0	0	0	0	0	0	0	0	0	0	0
Q9UHD9	0	0	T/141-150|T/379-389|	T/141-150|T/379-389|	0	0	0	0	0	0
Q93008	0	0	0	0	0	0	0	0	0	0
Q9BTA9	0	0	0	0	0	0	0	0	G/559-568|	0
O75554	0	0	K/118-128|	K/118-128|	0	K/120-129|	K/120-129|	0	-	P/182-190|
A4D1P6	0	0	0	0	0	0	Q/220-228|	0	0	0
Q05516	0	0	0	0	0	0	0	0	0	0
O60293	G/87-96|S/97-104|	G/87-96|S/97-104|	S/51-66|G/87-96|S/97-104|	G/87-96|S/97-104|G/249-260|	0	P/795-805|	0	0	-	P/795-806|
P52736	0	-	-	-	-	-	-	-	-	-
E9PH99	0	0	0	0	0	0	0	0	0	0
Q8TD23	0	-	-	-	-	-	-	-	-	-
Q05481	0	-	-	-	-	-	-	-	-	-
O75446	A/31-43|	A/31-43|	A/31-43|	A/31-43|	0	0	P/48-67|	0	0	0
Q96ST3	0	0	0	0	0	0	0	E/866-875|	0	0
Q32MN6	0	Q/55-92|	Q/55-90|	Q/55-90|	Q/55-101|	Q/55-101|	0	Q/55-101|	Q/55-101|	Q/55-101|
P21980	0	0	0	0	0	0	0	0	0	0
P17752	0	0	0	0	0	0	0	0	0	0
P42574	0	0	0	0	0	0	0	0	0	0
Q9Y2J2	0	0	0	0	0	0	Q/20-45|	0	0	0
P07900	K/280-289|	K/280-289|	K/280-289|	K/280-289|	K/280-289|	K/280-289|	K/280-289|	K/280-289|	K/279-289|	K/280-289|
Q92831	0	0	0	0	0	0	0	0	P/154-164|	0
A0A087X1B1	0	0	0	0	0	0	0	0	0	0
P29590	0	0	0	0	-	0	-	-	-	-
P31749	0	0	0	0	0	0	0	0	0	0
Q9ULX6	0	0	0	0	0	E/845-857|E/884-893|	E/885-904|	0	G/86-95|G/120-132|G/320-340|	G/88-100|G/275-286|G/321-347|
P29466	0	0	0	0	0	0	0	0	0	0
P55212	0	0	0	0	0	0	0	0	0	0
O75146	0	0	0	0	0	0	0	0	0	0
O15111	0	0	0	0	0	0	0	0	0	0
O14920	0	0	0	0	0	0	0	0	0	0
Q9NP61	0	0	0	0	0	0	0	0	0	0
Q9UK73	0	0	0	0	0	0	0	0	0	0
Q13588	0	0	0	0	0	0	0	0	0	0
P23443	0	0	0	0	0	0	0	0	0	0
P50221	0	0	0	0	0	0	0	0	0	0
O75781	0	0	0	0	0	0	-	0	0	0
P54750	0	0	0	0	0	0	0	0	0	0
P67775	0	0	0	0	0	0	0	0	0	0
O60828	0	0	0	0	0	-	0	-	0	0
E9PFK9	0	0	0	0	0	0	-	0	0	0
Q8N0X7	0	0	0	E/483-499|	0	0	0	0	0	0
Q96DZ7	0	0	0	0	0	0	0	0	0	0
Q9NRH3	0	0	0	0	0	0	0	0	0	0
O15344	0	0	0	0	0	0	0	0	0	0
P55210	0	0	0	0	0	0	0	0	0	0
Q14790	0	0	0	0	0	0	0	0	0	0
