# Supplementary material for: The Role of Low Complexity Regions in Protein Interaction Modes: An Illustration in Huntingtin
Source: Int J Mol Sci. 2021 Feb 9;22(4):1727. doi: 10.3390/ijms22041727 (PMC7915032; doi:10.3390/ijms22041727)
Supplement: Supplementary file 1 [file ijms-22-01727-s001.zip › Suppl_FileS9_consLCRs.xlsx]

## Sheet: CCs
human ortholog	coordinates	conservation
P54257	219-472	1111----11
Q99963	46-66	0000010000
Q99963	193-214	1011000000
Q99963	243-263	0000000010
A0A0C4DGN6	265-287	1111111111
A0A0C4DGN6	473-527	0011000101
O00291	372-670	1111110011
O00291	1005-1034	0101110011
Q96CV9	55-205	1111011111
Q96CV9	212-232	0000001000
Q96CV9	270-614	1111111111
O75400	537-579	0101101100
O75400	622-642	0000000100
O75400	684-716	0101101100
O75400	827-853	0100101000
Q9BYW2	2415-2435	0000000010
Q9BYW2	2448-2468	0100000000
Q9BYW2	3249-3322	1010011001
Q9BY11	29-309	1010000110
O14776	217-303	1011100100
O14776	575-614	0000000011
O14776	723-774	1010000000
O14776	830-861	0001010111
O14776	955-1045	1010000011
O14776	1078-1106	0000000011
O00268	1107-1134	0000000010
O00268	1146-1167	0011000110
Q15642	43-260	1011111111
Q15642	418-511	1011011111
F8VU11	527-573	1111111111
F8VU11	609-629	1111100111
F8VU11	664-704	1111111011
F8VU11	814-846	1111111011
Q99689	289-358	1111001011
A0A087WVQ6	1621-1651	0100000000
Q02779	424-491	0110101111
P55345	203-237	0000110000
Q9NX55	86-131	1111100000
Q16891	238-271	0111000000
Q16891	319-358	0111111111
Q16891	364-391	0000100000
Q16891	438-483	0111111111
Q16891	493-521	0000010001
Q16891	531-570	0100111110
Q16891	589-609	0000001000
Q9Y383	100-183	1111111111
A0A087WW40	158-236	1111001110
Q12873	535-577	0010000110
Q12873	1188-1208	0000000011
Q12873	1468-1488	0011111111
Q12873	2110-2130	0011111111
O95163	1239-1259	0000-00001
Q14204	86-122	0010000000
Q14204	301-322	1010000000
Q14204	601-624	1010000000
Q14204	695-718	1111111100
Q14204	1020-1047	0000000010
Q14204	1381-1409	0000000010
Q14204	1435-1518	1111111100
Q14204	1551-1571	0000000010
Q14204	1628-1644	1010000000
Q14204	3697-3783	1111111111
Q14204	3920-4030	1111111111
Q14204	4247-4326	1111111111
Q13011	136-249	0000001000
E9PKE3	518-541	1111111100
Q9P2H0	50-170	101110011-
Q9P2H0	243-284	001000000-
Q9P2H0	1334-1358	000000100-
O75376	187-264	1000000010
O75376	316-345	1111011111
O75376	539-600	1000000000
O75376	2257-2280	0010000000
Q5JP53	422-442	000100011-
A0A0G2JS82	58-78	0101111111
Q9BVA6	117-137	0000001000
A0A499FIY3	216-299	00111-0110
P12270	108-461	1111111111
P12270	514-695	1111111111
P12270	758-1291	1111111111
P12270	1301-1735	1111111111
Q5SS57	168-195	00-01-0000
Q5VTR2	60-107	1111101101
Q5VTR2	189-399	1111101111
Q5VTR2	450-961	1111101111
P16220	298-336	0100110111
A0A3F2YNW8	1624-1644	11011111-1
A0A3F2YNW8	2747-2795	00000001-1
O43312	140-194	1101101100
O43312	201-221	0000100000
Q14596	61-82	0000011000
Q14596	379-420	0111111001
Q14596	905-934	0010000000
Q14596	1223-1243	0000000010
P19838	220-247	0000001000
Q9BVL2	351-373	1011111000
Q9BVL2	409-476	1011111111
Q9BVL2	491-518	0000000100
P27986	445-479	0101010111
P27986	517-565	0101010111
Q92797	1207-1264	00000-0100
O75410	908-1115	1111111111
Q9BVJ6	82-109	1000000000
Q9BVJ6	266-340	1000000000
Q9BVJ6	366-397	1010001100
Q96K21	324-400	1010111-00
O95817	517-537	0101111-01
Q14457	144-272	1111111111
Q9NP66	167-213	0101111011
Q9NP66	281-344	1111111111
Q7Z6Z7	1533-1556	00010-0-00
Q7Z6Z7	2847-2869	00110-0-00
Q7Z6Z7	3319-3339	01111-1-00
H7BYN4	575-658	1111111111
A0A087WW77	503-524	0000000001
A0A087WW77	838-860	1100000000
A0A087WW77	1227-1278	0000000010
Q14149	853-1083	1111111111
A0A2R8YGD3	389-409	1111111100
Q96NC0	118-183	0000000010
P61981	23-44	0000000010
P61981	76-107	0000000111
P11171	1085-1105	0011011100
Q9UKV5	550-571	0000001000
Q9UKV5	581-620	0000000001
Q12797	157-177	00010-0000
Q12797	413-448	00001-0000
Q12797	797-824	00111-0010
P51572	133-247	1111111111
P10606	40-60	0000010-00
Q16531	145-165	0000101000
Q96HU8	151-171	0001111100
P29692	151-187	0000-01001
A0A2R8Y6G6	83-103	1101010000
P62873	1-31	0100100001
P62879	19-53	0100111111
A0A1X7SBR3	140-188	1000111110
A0A1X7SBR3	194-309	1000111110
A0A1X7SBR3	349-436	1000111110
G3V2Q1	217-252	0010100000
O43813	72-92	0000010000
Q9P0J0	97-117	000111--01
Q9Y6M9	50-70	0001-00000
Q9Y6M9	123-143	0000-01000
O96000	144-164	0000001001
O96000	175-195	0001000000
J3KPX7	201-252	1111101010
P62195	82-123	0100111111
E7ES33	349-434	1-11111-11
P60880	50-84	0100101101
P60880	178-198	0100100001
P31948	112-132	0000000011
Q16623	187-228	1011000100
P61266	149-225	1011101111
P40227	297-317	0101000000
P12956	192-212	0000000100
P12956	256-276	0100100101
B9EGL1	24-44	0000010000
B9EGL1	903-923	1111110000
Q96J02	509-529	0101111111
P31946	67-105	0000101001
P31946	191-211	0000001100
E7EVC7	79-231	111111111-
P28330	352-372	0000000001
Q9UEY8	566-618	0000001000
G5E9Y1	145-165	0000000100
G5E9Y1	766-793	0000001000
P30049	145-186	0101011-11
P48047	90-110	0100000100
O15169	436-473	0010111010
O15169	791-814	0010100110
Q9UQB8	7-258	1001000110
Q9NRL2	311-417	10111-1110
Q9NRL2	652-727	10000-1001
Q9NRL2	795-816	00110-0100
Q9NRL2	958-978	00000-0001
O75150	52-99	1111111111
O75150	272-464	1111111111
O75150	521-613	1111111111
O75150	755-1075	1111111111
P54289	90-128	0000001111
Q96EE4	42-62	0000001-00
Q96EE4	90-114	0000001-10
Q96MT8	81-628	111111111-
Q96MT8	637-674	000000010-
Q96MT8	770-806	111110010-
P10809	473-504	0100101110
Q9NX63	214-284	0001010101
Q9NX63	286-327	0100111111
Q9NX63	336-356	0100101000
Q9H444	25-186	1111111111
Q7Z460	1394-1425	1011111010
Q7Z460	1485-1505	0011111011
Q9Y2S2	66-86	0100011100
Q13561	100-136	1111111101
Q13561	224-254	1111111000
Q13561	385-410	1000010100
Q9NVH1	94-121	000000-100
Q9NVH1	420-462	111100-010
Q5F1R6	186-217	01011-1111
Q5F1R6	222-260	01011-1111
A0A0A0MSY4	2027-2054	1011111000
A0A0A0MSY4	2114-2141	1011111101
A0A0U1RQP1	297-317	1010001111
P50570	297-317	0111111111
A0A0C4DH22	521-541	0000000100
A0A0C4DH22	579-600	0000000100
H0YFD6	120-140	1100000000
Q00013	386-406	0001000000
Q2NKX8	60-95	0101111000
Q2NKX8	776-796	0000100000
Q9UI08	165-193	0011000000
Q9UI08	441-467	0011111110
E7EQR4	175-195	0000000-11
E7EQR4	417-479	0000000-01
E7EQR4	543-570	0001000-10
G3XAE9	1300-1325	00100000--
G3XAE9	1726-1746	10110100--
B7ZM87	320-340	0000000010
B7ZM87	373-411	1111110111
B7ZM87	1033-1069	1111110010
Q8N3X1	349-370	01111-0-00
Q8N3X1	646-666	01110-1-00
P02792	108-129	0110100000
Q9UJY4	223-254	0101111100
Q3V6T2	196-438	1111111111
Q3V6T2	469-1436	1111111111
P68871	73-93	0000000001
P08238	578-608	0100101001
Q8IY31	98-143	101111-111
O00629	539-562	0000001000
Q8WYH8	53-73	0101111011
Q8WYH8	115-143	0000001111
Q96N16	19-265	1111111111
Q96N16	295-450	1111111111
Q96N16	502-628	1111111111
Q96N16	702-736	0110100111
Q96N16	744-764	0010000111
Q96N16	781-801	0110100101
Q96N16	807-841	0110100111
Q9BR39	531-558	0000000011
O95751	23-45	0-01---0--
Q8N5G2	205-234	0000001100
Q8N5G2	411-438	0100111101
Q8N5G2	446-518	0100111101
Q8N5G2	531-579	0100111101
Q8N5G2	621-648	0100111101
Q96RN5	174-233	00011--00-
Q96RN5	239-374	00000--11-
Q96RN5	433-495	00000--11-
Q96RN5	668-688	00011--11-
Q13503	99-132	0000000011
Q14814	376-422	0000010000
Q99797	147-181	0000110000
Q9Y605	145-179	1100------
Q96HT8	87-126	1011------
F8W7U8	341-361	1100000000
F8W7U8	497-529	0100000011
P42345	696-716	0101111111
Q9ULD2	1177-1197	0000-0-01-
Q9ULD2	1205-1509	1111-1-11-
Q13562	123-143	0000110000
H3BM74	69-89	1101-10000
H3BM74	182-233	1101-11100
H3BM74	390-410	0000-00100
H3BM74	438-470	1101-11100
Q9ULJ1	45-150	11101000--
Q9ULJ1	186-302	11111111--
Q9ULJ1	306-701	11111111--
Q9ULJ1	706-726	00000100--
P36957	306-326	0000111000
P10515	516-536	0000000011
Q92569	457-491	0101111010
Q92569	529-577	0101111111
O00459	525-552	0101001001
O00459	560-580	0000000010
O00459	590-638	0101111100
Q8TEW0	1134-1162	1100-11000
Q8TEW0	1258-1282	1000-00001
Q8TEW0	1361-1384	1000-00000
Q8TEW0	1461-1482	1000-00000
K7EKI8	26-53	1101100000
K7EKI8	102-131	0000100101
K7EKI8	186-214	0001000000
K7EKI8	266-293	1101111110
K7EKI8	332-352	0000000011
K7EKI8	367-394	1101111111
K7EKI8	484-504	0000100010
K7EKI8	599-646	1101110101
K7EKI8	657-740	1101111111
K7EKI8	772-830	1101111111
K7EKI8	904-938	1101111111
K7EKI8	955-1003	1101111101
K7EKI8	1012-1070	1101111011
K7EKI8	1078-1130	1101111011
K7EKI8	1135-1183	1101111111
K7EKI8	1193-1234	1101111111
K7EKI8	1260-1301	1101111111
K7EKI8	1313-1368	1101111111
K7EKI8	1380-1459	1101111111
K7EKI8	1471-1505	1101111111
K7EKI8	1514-1612	1101111111
K7EKI8	1618-1666	1101111111
Q8WXW3	53-112	0111111111
Q8WXW3	135-179	0111011110
Q8WXW3	198-260	0111111111
Q8WXW3	271-369	0111111111
Q8WXW3	378-456	0111111111
Q8WXW3	482-560	0111011111
Q8WXW3	594-628	0111011001
Q8WXW3	643-677	0111011111
Q8WXW3	688-714	0000010000
Q9ULU4	581-601	0100000000
Q9ULU4	1122-1186	0111111111
P37231	558-578	0000000010
P05186	73-93	0000000100
Q5VWC4	119-139	1001110-00
Q5VWC4	223-243	0000010-00
Q13882	306-328	0000010000
Q6NZI2	88-122	0001100100
Q6NZI2	151-178	0001111111
Q6NZI2	242-373	1011111000
Q8N264	772-852	1101110111
P42331	692-818	1011111111
P36578	344-366	0001000-00
O94885	89-117	0000000-01
O94885	205-225	0000100-01
A0A087WZQ7	140-160	1101111101
A0A087WZQ7	180-200	1101110100
A0A087WZQ7	253-273	1101110101
Q5JZH3	444-464	0000000001
H0Y6K5	625-645	0000000010
A0A0D9SGF6	121-141	0000100000
A0A0D9SGF6	184-218	1111110111
A0A0D9SGF6	290-324	1111110111
A0A0D9SGF6	386-416	1111110111
A0A0D9SGF6	435-455	0000000001
A0A0D9SGF6	502-522	1111110111
A0A0D9SGF6	614-634	1111110100
A0A0D9SGF6	713-733	1111110111
A0A0D9SGF6	858-889	1111110000
A0A0D9SGF6	1126-1160	1111111111
A0A0D9SGF6	1271-1291	1111111111
A0A0D9SGF6	1416-1436	0000101110
A0A0D9SGF6	1709-1743	1111111111
A0A0D9SGF6	1854-1885	0000000100
A0A0D9SGF6	1953-1987	0000011111
A0A0D9SGF6	2188-2225	1111111111
Q12772	473-493	0000110101
Q9BX66	384-404	0000000100
Q9BX66	654-681	0001000100
Q9BX66	1280-1313	0000111100
Q7Z6B7	11-38	0111011000
Q7Z6B7	177-197	0000000100
Q7Z6B7	356-395	1111011111
Q7Z6B7	986-1015	1111011111
O43295	7-38	0011000110
O43295	353-393	1011111111
O43295	953-988	1011110111
Q92844	30-94	1111111111
Q92844	124-165	0000001100
Q92844	170-193	0000001000
F5H5D3	491-518	0001110000
P29401	299-320	0000011000
Q9Y4K3	344-408	1111111110
Q63HK5	717-742	1000000001
Q5W5X9	191-218	00001-0000
Q6PKC3	870-976	1111110110
P54578	206-233	0001000000
P40818	111-167	0000000100
P40818	998-1031	0111101101
Q93008	287-307	0111000011
Q9BTA9	655-681	1010000100
O75554	66-93	00000001-0
A4D1P6	105-125	0000000010
A4D1P6	184-239	1111111110
Q05516	111-131	0000000100
O60293	298-342	10000011-1
O60293	479-512	10000010-0
O60293	624-681	10000000-0
O60293	1023-1113	11111111-1
O60293	1158-1194	11101111-1
O60293	2139-2159	00000001-0
E9PH99	91-122	1101110011
E9PH99	392-412	0000000010
Q96ST3	943-972	1111111101
Q32MN6	49-90	0001000000
P17752	507-527	0000000110
Q9Y2J2	519-540	0000000100
Q9Y2J2	784-804	0010111100
Q9Y2J2	844-901	0000000010
P07900	557-577	0100111111
Q92831	709-729	0101101001
A0A087X1B1	63-586	1111111111
P29590	237-262	1000-0----
P29590	300-336	0010-0----
P29590	387-407	0000-1----
P31749	96-117	0000111100
Q9ULX6	518-538	0000111000
P29466	40-109	0100000000
P29466	215-235	0000100000
O75146	360-662	1011111111
O75146	805-829	0101111111
O75146	989-1025	0101101110
O15111	470-490	0000001000
O15111	565-585	0000100000
O15111	644-664	0000011000
O15111	726-746	0000000010
O14920	508-532	0000001100
O14920	580-600	0000010010
O14920	610-630	0111110000
O14920	679-699	0001110000
Q9NP61	252-323	1000111111
P50221	202-222	0000000001
O75781	5-102	101110-000
P54750	45-65	0000000001
P54750	77-97	0000100001
E9PFK9	444-488	111111-011
Q8N0X7	202-222	0101010100
O15344	224-287	1111111111
P55210	62-82	0000000010
Q14790	128-148	0100000000

## Sheet: IDRs
human ortholog	coordinates	conservation
A0A087WW77	2-177	0000010000
A0A087WW77	834-879	0000011000
A0A087WW77	1143-1288	1100011010
A0A087WZU8	48-144	110101-111
A0A087WZU8	315-369	110111-111
A0A087WZU8	383-569	111111-111
A0A087X1B1	134-362	0000010111
A0A087X1B1	387-429	0000100000
A0A087X1B1	575-660	0010110111
A0A087X1B1	1-90	1111110100
A0A0A0MSY4	1228-1266	0000000010
A0A0A0MSY4	1286-1327	0000000100
A0A0C4DGN6	299-331	0000100000
A0A0C4DGN6	337-462	1111110111
A0A0C4DGN6	477-727	1111111111
A0A0C4DH22	1-120	1111111111
A0A0C4DH22	452-752	1111111111
A0A0C4DH22	758-1013	1111111111
A0A0D9SGF6	1161-1197	0000000001
A0A0G2JS82	734-779	0100000000
A0A0G2JS82	657-724	1111101111
A0A0U1RQP1	755-903	1111111111
A0A1B0GV09	770-886	1011111111
A0A1B0GV09	3-639	1111111111
A0A1C7CYX9	66-113	1000000000
A0A1C7CYX9	626-688	1111111111
A0A1X7SBR3	1-133	0001110010
A0A2R8YGD3	129-174	0000000001
A0A2R8YGD3	1436-1497	1111111010
A0A2R8YGD3	218-261	1111111111
A0A2R8YGD3	1164-1426	1111111111
A0A2R8YGD3	1523-1747	1111111111
A0A3F2YNW8	1963-1992	00001000-0
A0A3F2YNW8	1717-1763	10111010-0
A0A3F2YNW8	1152-1196	11001100-0
A0A3F2YNW8	1784-1827	11111010-0
A0A3F2YNW8	1905-1946	11111100-0
A0A499FIY3	122-157	00000-1000
A0A499FIY3	23-108	11111-1110
A0A5F9ZHM4	1-222	0000000100
A0A5K1VW95	1-44	0000010000
A0A5K1VW95	93-163	0000010000
A2A2V1	48-177	11111110--
A4D1P6	269-427	1111111111
A6NIW2	277-334	0000000011
A6NIW2	1309-1371	0000010010
B4DGU4	742-788	1100111011
B4DGU4	31-65	1111111111
B7ZM87	188-227	1111110111
B7ZM87	721-1232	1111111111
B9EGL1	697-756	0000000101
B9EGL1	462-509	0000001100
B9EGL1	120-228	1000110000
C9J494	59-160	1111100010
E7EQR4	318-437	1111111-11
E7EQR4	445-605	1111111-11
E7ES33	323-367	1-11111-10
E7ES33	385-451	1-11111-10
E7EVC7	54-89	110100010-
E7EVC7	178-327	111111111-
E9PD68	1-31	000000010-
E9PD68	76-159	001011110-
E9PD68	655-722	111111111-
E9PFD7	1247-1293	1110101000
E9PFD7	1134-1236	1111100010
E9PFK9	127-165	000000-010
E9PFK9	80-122	000000-011
E9PH99	889-1194	0000011010
E9PH99	11-50	1111000000
E9PKE3	618-657	1111101111
F5H5D3	36-78	0010000000
F8VU11	823-862	0000000011
F8VU11	532-572	1111000000
F8VU11	49-264	1111111111
F8VU11	272-516	1111111111
F8VU11	889-1119	1111111111
F8W7U8	502-745	1111111111
G3V1C3	468-518	1111111101
G3V2Q1	151-358	1111111111
G3XAE9	1-416	00000110--
G3XAE9	1654-1710	11010110--
G3XAE9	643-1424	11111111--
G5E9Y1	556-588	0000010000
G5E9Y1	1-367	1111110111
G5E9Y1	369-511	1111111111
H0Y6K5	1-151	0110011111
H0Y6K5	382-436	1111100100
H0Y6K5	325-380	1111111110
H0Y6K5	576-614	1111111110
H3BM74	179-220	0000-00010
H3BM74	578-655	1111-11011
H7BYN4	4-35	0000000010
H7BYN4	167-205	0000000010
H7BYN4	568-597	0000000010
H7BYN4	623-671	0000001111
H7BYN4	693-908	1111011111
H7BYN4	921-1023	1111111111
human_protein	joined_idr	vector
J3KPS3	232-289	0000100000
J3KQA0	112-160	0000000100
J3KQA0	6-56	0000000110
K7EKI8	756-788	0000000001
K7EKI8	4-36	0000000010
K7EKI8	1063-1102	0000000100
K7EKI8	885-914	0001000000
K7EKI8	634-746	0001000011
K7EKI8	482-516	0010000000
K7EKI8	43-75	0011000000
M0QXS5	1-126	0111011100
M0QXS5	308-480	1111111111
O00165	11-352	111111111-
O00267	19-154	1111011111
O00267	682-736	1111111111
O00267	757-1014	1111111111
O00268	973-1005	0011101000
O00268	1-600	1110011111
O00268	849-938	1111000010
O00268	612-747	1111011111
O00268	1169-1221	1111111001
O00268	1121-1166	1111111101
O00291	1037-1082	0000001100
O00291	567-642	0000010000
O00291	433-479	0000100000
O00291	499-545	0000110010
O00459	360-398	0000100000
O00459	324-357	1100000000
O00459	82-131	1101101101
O00629	47-76	0010000000
O00629	91-137	1111010110
O14545	209-383	1111110111
O14545	554-792	1111111111
O14593	1-168	1111110001
O14776	1009-1043	0000000001
O14776	681-771	1111110111
O14776	1-197	1111111111
O14776	200-466	1111111111
O14776	568-652	1111111111
O14901	569-616	0000010011
O14901	126-371	0011111111
O14920	306-336	0000000010
O14920	718-760	1100101010
O15111	696-731	0000000001
O15169	2-66	0011111000
O15169	230-346	1011111101
O15169	350-865	1111111111
O43248	125-163	0000001110
O43248	187-271	1111101111
O43295	468-502	0000000101
O43295	809-851	1111110111
O43295	857-1115	1111110111
O43295	716-748	1111111110
O43312	158-202	0000000010
O43312	293-977	1111111111
O43813	23-56	0000000100
O60291	421-699	1111111111
O60293	994-1033	00000001-0
O60293	1192-1322	00101100-1
O60293	1134-1168	11100000-0
O60293	1-300	11111111-1
O60293	325-755	11111111-1
O60293	763-986	11111111-1
O60828	76-282	11111-1-11
O75146	588-624	0000000001
O75146	405-457	0000010010
O75146	487-586	0010010011
O75146	1026-1087	1111101110
O75150	70-105	0000000010
O75150	112-266	1100001111
O75150	1-49	1111111111
O75150	554-855	1111111111
O75376	275-400	0000100011
O75376	1938-1986	0011000001
O75376	1-272	1111111111
O75376	511-1485	1111111111
O75376	1490-1889	1111111111
O75376	1988-2927	1111111111
O75385	779-900	1011110011
O75385	107-771	1111111111
O75400	836-875	0000000011
O75400	10-288	1111111111
O75400	296-499	1111111111
O75400	902-1080	1111111111
O75409	1-50	1101------
O75409	71-118	1111------
O75410	960-990	0000000100
O75410	62-928	1111111111
O75446	1-91	0000001000
O75554	27-450	11111111-1
O75781	1-429	111111-111
O75925	506-604	0011110111
O75925	683-748	1100111111
O94817	33-108	1110111-00
O94885	412-442	0000000-01
O94885	1194-1240	0000000-01
O94885	1299-1337	0000000-01
O94885	94-151	0000010-00
O94885	285-403	0011001-11
O94885	4-56	1110000-00
O94885	221-270	1111001-11
O94885	463-621	1111111-11
O94885	744-1192	1111111-11
O95163	1198-1228	0000-00001
O95163	1287-1337	0000-00001
O95243	140-441	00111-11-1
O95243	3-100	11000-11-0
O95817	11-48	0011101-00
O95817	554-669	1111111-01
O95817	50-522	1111111-11
O96011	1-107	0000010000
P00338	1-218	0000000100
P07900	706-800	1111101011
P07900	229-285	1111101111
P07919	1-38	1111001111
P08047	770-819	0000001101
P08047	329-370	0000010001
P08047	617-670	1111011101
P08047	392-467	1111111101
P08047	2-194	1111111111
P08238	727-765	1111100111
P08238	255-312	1111111111
P08247	294-379	1111000000
P09017	1-64	0000010000
P09017	368-425	1111111011
P09017	150-291	1111111111
P09429	130-259	1101111101
P09543	1-439	0000000011
P10515	8-135	0000001000
P10515	217-269	1100011000
P10515	350-409	1111111011
P11171	1259-1291	0000000110
P11171	1-559	1111111110
P11171	874-1235	1111111111
P12270	777-818	0000000001
P12270	922-970	0000000001
P12270	1478-1538	0000000001
P12270	1204-1238	0000001000
P12270	1-70	0000010000
P12270	206-239	0000010000
P12270	372-426	0000101000
P12270	1334-1425	1101000011
P12270	719-765	1101011111
P12270	833-892	1101110001
P12270	316-368	1111110000
P12270	994-1187	1111111101
P12270	1543-2352	1111111111
P12270	2355-2551	1111111111
P12956	549-587	0000000001
P13674	274-314	0000000010
P16220	255-294	1111110100
P16220	1-60	1111111100
P16220	84-161	1111111110
P17096	1-116	1111111---
P17752	39-102	0000010000
P19404	216-249	0000000010
P19838	877-908	0000000010
P19838	187-235	0000001000
P19838	986-1094	0000001010
P19838	375-445	1100100011
P19838	460-546	1111110001
P20936	1-263	0011011011
P21796	16-67	0000001000
P23443	24-58	0000100000
P23443	460-526	1111100101
P23610	285-342	1111--0000
P25685	149-194	0000000100
P27986	81-122	1111011010
P29466	150-302	0000000001
P29590	1-55	1110-0----
P29590	398-660	1111-1----
P29692	62-93	0000-00100
P29692	100-168	0010-01100
P29692	176-265	1111-11111
P31948	136-181	1111111111
P31948	189-245	1111111111
P35520	32-120	1101000-10
P35556	497-543	0000100000
P35556	28-60	0010000000
P36578	335-439	1111110-11
P36957	206-322	1111111111
P37231	154-184	0000000010
P37840	96-144	1111-111--
P40818	144-207	1111000011
P40818	372-755	1111101111
P40818	763-866	1111101111
P42331	367-818	1111111111
P42345	1858-1917	1111011111
P42574	1-80	0000000011
P42858	1-98	1111100000
P42858	2732-2763	1111111100
P42858	437-714	1111111111
P42858	1245-1305	1111111111
P43268	208-255	0000001000
P43268	346-453	1111101111
P43268	267-344	1111111111
P43360	1-162	1110110001
P50221	38-224	1111111111
P50570	755-895	1111101111
P51572	201-250	0011010000
P51970	129-159	0000100-00
P54257	323-357	0010----00
P54257	421-502	0011----00
P54257	532-885	0011----11
P54257	259-321	1111----00
P54257	1-157	1111----10
P54750	466-498	0000000100
P54750	526-664	0000001011
P55072	708-739	1111111010
P55072	772-816	1111111110
P55210	21-119	0000010010
P55345	1-119	0000110100
P60880	1-37	0000001011
P60880	167-206	1111111111
P61266	1-145	0000010000
P61266	174-235	0000010000
P62491	188-222	1111011000
P63165	75-105	0000000100
P78324	25-148	0000010--0
P78324	565-683	1111111--0
P80723	1-227	1---------
Q00013	418-454	0001000000
Q00013	266-338	1111000000
Q02779	787-859	0000110111
Q02779	523-757	1111111111
Q02779	866-1193	1111111111
Q05516	129-367	1111111111
Q12772	373-433	0000001100
Q12772	53-217	1111111111
Q12797	11-79	11100-0001
Q12797	147-751	11111-1111
Q12860	722-760	0011000010
Q12873	642-672	0000000010
Q12873	2155-2208	0000001010
Q12873	1395-1428	0000010000
Q12873	1-250	1110111011
Q12873	819-857	1111000010
Q12873	413-484	1111101111
Q12873	327-411	1111111011
Q12873	1505-1584	1111111111
Q12873	1693-1963	1111111111
Q13127	73-177	11011-1-1-
Q13127	447-1186	11111-1-1-
Q13177	100-131	0000000001
Q13177	1-98	1111010111
Q13177	142-245	1111111111
Q13255	932-978	000010001-
Q13255	1009-1245	111111010-
Q13363	382-445	1111111-11
Q13501	135-170	0000000-10
Q13501	245-312	1111011-11
Q13501	318-505	1111111-11
Q13561	188-224	0000001000
Q13561	4-41	1111011100
Q13562	1-136	1111111111
Q14149	914-952	0000000100
Q14149	525-902	1111111111
Q14204	82-167	0000000010
Q14204	261-290	0000000010
Q14257	8-56	0100000000
Q14457	44-91	1111100000
Q14596	269-311	0000000001
Q14596	348-412	0000000011
Q14596	80-185	0000100111
Q14596	767-963	1111110111
Q14596	681-757	1111111111
Q14596	979-1168	1111111111
Q14814	332-368	1000000000
Q14814	144-330	1111111111
Q14814	370-567	1111111111
Q15642	281-392	1110100100
Q15642	604-648	1111100000
Q15642	143-187	1111110000
Q15642	407-490	1111111111
Q15642	498-599	1111111111
Q16623	1-145	0000010000
Q16623	174-235	0000010000
Q16891	494-529	1111000100
Q16891	93-324	1111111111
Q2NKX8	740-1581	1111111011
Q32MN6	1-163	1111111111
Q3V6T2	1224-1255	0000000001
Q3V6T2	730-767	0000000010
Q3V6T2	780-814	0000000010
Q3V6T2	488-657	0000001110
Q3V6T2	1264-1315	0000010001
Q3V6T2	1143-1219	0000101111
Q3V6T2	375-435	0001000000
Q3V6T2	829-864	0010001000
Q3V6T2	1023-1063	1111110001
Q3V6T2	1457-2251	1111111111
Q5F1R6	568-607	11111-1110
Q5F1R6	265-328	11111-1111
Q5F1R6	337-566	11111-1111
Q5JZH3	1-192	1111111001
Q5TEC6	7-89	1111111111
Q5VTR2	128-188	0000000011
Q5VTR2	1-102	0011010011
Q5VTR2	484-764	1111111111
Q5VWC4	219-383	1111111-11
Q63HK5	929-967	0000000010
Q63HK5	180-213	0000000100
Q63HK5	512-623	1110110111
Q63HK5	412-455	1111111110
Q63HK5	1-153	1111111111
Q63HK5	323-356	1111111111
Q63HK5	669-860	1111111111
Q63HK5	988-1043	1111111111
Q6NZI2	102-171	0000100110
Q6NZI2	1-80	1111110111
Q6NZI2	197-540	1111111111
Q6PKC3	905-944	0011010000
Q6PKC3	1-43	0111000000
Q6PKC3	988-1050	1111100110
Q6ZMR3	1-225	0000000100
Q7L190	118-205	00111-----
Q7L190	1-93	11110-----
Q7Z3B1	1-43	0000010000
Q7Z460	1092-1122	0000001000
Q7Z460	232-301	1111111111
Q7Z460	552-842	1111111111
Q7Z460	1158-1276	1111111111
Q7Z460	1283-1360	1111111111
Q7Z6B7	722-759	0000100001
Q7Z6B7	469-507	1111000100
Q7Z6B7	810-1139	1111111111
Q7Z6Z7	1042-1114	00000-0-11
Q7Z6Z7	487-562	00001-1-11
Q7Z6Z7	3713-3748	00100-0-00
Q7Z6Z7	3779-3919	11101-0-10
Q7Z6Z7	767-830	11111-1-11
Q7Z6Z7	1364-1559	11111-1-11
Q7Z6Z7	1807-1898	11111-1-11
Q7Z6Z7	2172-2228	11111-1-11
Q7Z6Z7	2425-2653	11111-1-11
Q7Z6Z7	2656-2735	11111-1-11
Q7Z6Z7	2843-3251	11111-1-11
Q7Z6Z7	3260-3292	11111-1-11
Q7Z6Z7	4112-4240	11111-1-11
Q7Z6Z7	4277-4325	11111-1-11
Q7Z7K6	1-151	111101-0-0
Q86TM6	381-828	1111111111
Q8IUH5	1-33	0000010000
Q8IY31	26-55	000000-001
Q8IZQ1	3423-3465	000000001-
Q8IZQ1	2467-2497	110000000-
Q8IZQ1	2518-2596	111111111-
Q8IZQ1	3322-3410	111111111-
Q8N0X7	478-594	1111000000
Q8N0X7	796-839	1111000000
Q8N0X7	176-328	1111111111
Q8N264	1-38	0000010000
Q8N264	790-844	1100101011
Q8N264	381-656	1111111111
Q8N264	663-774	1111111111
Q8N2W9	481-737	1111111111
Q8N3X1	301-383	00100-0-11
Q8N3X1	28-255	11111-1-11
Q8N3X1	385-599	11111-1-11
Q8N3X1	692-1132	11111-1-11
Q8N5G2	231-508	1111111111
Q8N720	26-93	1100------
Q8N7X4	1-243	111111000-
Q8N9I0	78-135	0010011110
Q8N9I0	187-232	1111111100
Q8TEW0	81-282	1111-11111
Q8TEW0	382-489	1111-11111
Q8TEW0	723-971	1111-11111
Q8TEW0	974-1545	1111-11111
Q8WTP9	1-111	11--------
Q8WXW3	712-828	1100001010
Q8WXW3	395-439	1101111010
Q8WYH8	141-230	1111111011
Q92777	1-100	1111011111
Q92777	429-738	1111111111
Q92793	355-1677	1111111111
Q92793	1756-1948	1111111111
Q92793	2011-2488	1111111111
Q92793	2955-3023	1111111111
Q92793	3257-4009	1111111111
Q92797	513-547	00000-0100
Q92797	444-488	00001-0000
Q92797	1109-1397	11110-1011
Q92797	332-404	11111-1101
Q92831	8-127	0011011011
Q92831	437-491	1110000010
Q92844	22-74	0000000010
Q92844	83-237	0000101110
Q92844	342-507	0001101011
Q92844	245-327	0100100111
Q92882	1-39	0000010-00
Q92882	64-130	0000010-00
Q93008	973-1007	1111111001
Q93008	1-75	1111111111
Q93008	2505-2615	1111111111
Q93034	12-75	0010000000
Q969T4	7-103	1111011111
Q96CV9	112-177	1100000101
Q96CV9	531-659	1100011011
Q96CV9	205-276	1111000101
Q96CV9	9-93	1111011001
Q96CV9	286-369	1111110001
Q96D09	349-384	0011------
Q96D09	518-560	0011------
Q96D09	1-202	1111------
Q96D09	238-287	1111------
Q96EE4	107-182	0000000-11
Q96EY1	3-75	0000010000
Q96EY1	542-584	1111010101
Q96F46	8-101	0000010-00
Q96F46	829-942	1100000-01
Q96F46	956-1091	1111111-11
Q96HT8	74-108	0011------
Q96J02	198-481	1111111111
Q96K21	136-461	1111111-11
Q96M61	315-348	1100000000
Q96M61	1-106	1111010001
Q96MT8	430-469	000000001-
Q96MT8	356-389	110000000-
Q96MT8	501-564	110000100-
Q96MT8	586-773	111101011-
Q96N16	1-86	0000000011
Q96N16	332-412	0000010111
Q96N16	473-509	0011110101
Q96N16	254-300	1111010001
Q96RN5	193-266	00000--01-
Q96RN5	87-191	11111--11-
Q96RN5	294-661	11111--11-
Q96ST3	866-903	0000010000
Q96ST3	7-134	1111111011
Q96ST3	417-478	1111111101
Q96ST3	211-345	1111111111
Q99689	333-377	0000010011
Q99689	29-88	0001010000
Q99689	120-300	1111111111
Q99714	66-96	0000010000
Q99963	253-331	0110101011
Q9BR39	18-93	0000010000
Q9BR39	312-356	1011101010
Q9BR39	525-969	1111111111
Q9BSL1	90-130	000010-111
Q9BSL1	232-292	111111-101
Q9BTA9	603-637	1100111100
Q9BTA9	1-143	1111111111
Q9BTA9	160-376	1111111111
Q9BTA9	436-597	1111111111
Q9BVJ6	132-173	0000000001
Q9BVJ6	802-831	0000000010
Q9BVJ6	1-128	0000010011
Q9BVJ6	838-953	0011011110
Q9BVJ6	329-757	1111111111
Q9BVL2	561-599	0000000001
Q9BVL2	227-275	0000000100
Q9BVL2	284-342	1110110101
Q9BX66	756-1323	0000110011
Q9BX66	1489-1798	1110110001
Q9BX66	453-752	1111110111
Q9BX66	7-444	1111111111
Q9BXP5	1-32	11100-0100
Q9BXP5	72-166	11100-1111
Q9BXP5	838-961	11111-1011
Q9BXP5	249-497	11111-1111
Q9BY11	203-239	0001000001
Q9BY11	316-486	1111111111
Q9BYW2	1-105	1110001000
Q9BYW2	3552-3601	1111111100
Q9BYW2	148-1370	1111111111
Q9BYW2	1406-2169	1111111111
Q9BYW2	2547-3100	1111111111
Q9BYW2	3107-3498	1111111111
Q9BYW2	3622-3677	1111111111
Q9H1J1	1-76	101101000-
Q9H1J1	243-578	111111111-
Q9H2U2	116-146	0000010000
Q9H444	6-66	0000001001
Q9H444	162-227	1111111111
Q9H4A5	53-113	1111110011
Q9NNZ3	124-169	1111--0000
Q9NNZ3	246-292	1111--0000
Q9NP61	146-399	0011111111
Q9NP61	401-456	1111111111
Q9NP66	283-313	0000000011
Q9NP66	1-266	1111111111
Q9NPB6	275-438	1111111111
Q9NQ87	226-402	1111011011
Q9NQ87	1-66	1111111100
Q9NRL2	1058-1117	00000-0110
Q9NRL2	1137-1183	00000-0110
Q9NRL2	147-197	00000-0111
Q9NRL2	271-389	10001-0111
Q9NRL2	859-917	11000-0101
Q9NRL2	654-816	11111-1111
Q9NRL2	1274-1609	11111-1111
Q9NX55	1-109	1111111111
Q9NX63	1-271	0000111111
Q9P2H0	282-359	000001000-
Q9P2H0	362-458	000001010-
Q9P2H0	207-272	001001010-
Q9P2H0	460-706	001111011-
Q9P2H0	1093-1283	100111001-
Q9P2H0	127-201	110110111-
Q9P2H0	1-98	111100100-
Q9P2H0	782-1045	111111101-
Q9UBP5	218-300	0000000001
Q9UBP5	15-88	0011101101
Q9UEY8	436-714	1111111011
Q9UEY8	1-53	1111111100
Q9UHD9	1-82	1111011001
Q9UHD9	104-202	1111111111
Q9UHD9	208-311	1111111111
Q9UHD9	315-670	1111111111
Q9UI08	137-454	1111111111
Q9UIS9	1-111	00000-00-1
Q9UIS9	471-553	00010-00-0
Q9UIS9	632-950	11110-00-1
Q9UIS9	210-297	11110-01-1
Q9UJY4	333-614	1101011111
Q9UKV5	38-72	0000100000
Q9UKV5	505-596	1111111110
Q9UKV5	598-664	1111111111
Q9UKV8	26-62	0000000010
Q9ULD2	1517-1549	0000-0-11-
Q9ULD2	200-247	0001-0-00-
Q9ULD2	376-430	0011-0-00-
Q9ULD2	252-283	0100-0-00-
Q9ULD2	21-66	1000-0-00-
Q9ULD2	1371-1414	1111-0-00-
Q9ULD2	442-540	1111-0-10-
Q9ULD2	1452-1499	1111-1-01-
Q9ULD2	561-1183	1111-1-11-
Q9ULJ1	350-385	00000001--
Q9ULJ1	3-109	00001101--
Q9ULU4	1145-1182	0000000011
Q9ULU4	23-110	1111111111
Q9ULU4	466-1084	1111111111
Q9ULU4	1221-1389	1111111111
Q9ULX6	125-189	0000000100
Q9ULX6	208-538	1111111111
Q9ULX6	702-904	1111111111
Q9UMX0	1-86	1111011001
Q9UMX0	121-198	1111111111
Q9UMX0	204-307	1111111111
Q9UMX0	311-508	1111111111
Q9UMX0	510-643	1111111111
Q9UQB8	233-268	0000000100
Q9UQB8	272-403	1111111111
Q9Y2J2	1220-1258	1111111101
Q9Y2J2	1-124	1111111111
Q9Y2J2	468-1201	1111111111
Q9Y383	233-424	1111111111
Q9Y450	44-82	0000000011
Q9Y450	124-276	1111111111
Q9Y5Q9	390-435	0000011000
Q9Y5Q9	1-159	1111111110
Q9Y605	127-161	0011------
Q9Y639	385-418	1110111100
Q9Y6H1	83-135	1111101111
Q9Y6H1	1-67	1111111111
Q9Y6W6	184-238	0000000100
Q9Y6W6	98-158	0000001101

## Sheet: CBRs
human ortholog	CBR type	coordinates	conservation
A0A087WW40	S	288-383	0000111111
A0A087WW77	S	1101-1214	0001000010
A0A087WW77	P	135-154	0000010000
A0A087WW77	R	17-141	0000010000
A0A087WW77	K	17-33	0000010000
A0A087WW77	D	638-659	0000000001
A0A087WZU8	S	15-159	000000-101
A0A087WZU8	K	312-474	000000-010
A0A087WZU8	P	82-128	110001-000
A0A087X1B1	P	599-648	1100000010
A0A087X1B1	E	63-596	0000010011
A0A087X1B1	Q	63-608	1111101100
A0A0A0MSY4	S	1229-1336	1100011111
A0A0C4DGN6	G	347-375	0000100000
A0A0C4DGN6	S	374-683	1111000000
A0A0C4DGN6	D	390-458	0000000111
A0A0C4DGN6	G	513-550	0000000010
A0A0C4DGN6	P	527-562	1110010000
A0A0C4DH22	S	2-117	0000001000
A0A0C4DH22	E	3-109	1100000100
A0A0C4DH22	E	480-898	1111111111
A0A0C4DH22	S	623-1001	0000010000
A0A0C4DH22	P	823-877	0000000011
A0A0C4DH22	T	869-1010	1111111101
A0A0D9SGF6	E	10-232	1111100110
A0A0D9SGF6	Q	16-248	0000010000
A0A0D9SGF6	Q	2192-2353	1111111111
A0A0D9SGF6	E	401-1337	1111111101
A0A0G2JS82	S	644-765	0000011100
A0A0G2JS82	P	682-720	1011000000
A0A0U1RQP1	P	765-896	1111011111
A0A1B0GV09	S	1428-1477	0000010011
A0A1B0GV09	S	21-883	1111111111
A0A1B0GV09	P	233-246	0000000100
A0A1B0GV09	E	295-645	1111101111
A0A1B0GV09	D	445-523	0000010000
A0A1B0GV09	K	535-573	1111110011
A0A1X7SBR3	E	140-432	1111111101
A0A1X7SBR3	Q	172-432	0000000010
A0A1X7SBR3	S	7-121	0000000101
A0A2R8YGD3	S	1095-1746	1111111111
A0A2R8YGD3	P	1174-1248	0011100000
A0A2R8YGD3	Q	1204-1228	0000000100
A0A2R8YGD3	P	1630-1730	0011000000
A0A2R8YGD3	T	1654-1747	0000000001
A0A2R8YGD3	E	1719-1743	0000000010
A0A2R8YGD3	S	203-248	1111111110
A0A2R8YGD3	D	245-283	1111111111
A0A3F2YNW8	E	1695-1764	00100000-0
A0A3F2YNW8	G	1791-1818	11111100-0
A0A3F2YNW8	L	2342-2416	00000000-1
A0A3F2YNW8	E	2566-2595	00000001-0
A0A3F2YNW8	E	676-730	00000110-1
A0A499FIY3	E	217-277	11111-1111
A0A499FIY3	P	49-96	11001-1110
A0A5F9ZHM4	S	64-223	0000000100
A0A5K1VW95	S	94-191	0000010000
A2A2V1	G	52-159	11111011--
A2A2V1	H	69-125	00000100--
A2A2V1	P	73-130	00000110--
A4D1P6	E	185-232	1100100000
A4D1P6	Q	185-400	0011001000
A4D1P6	S	244-414	1111011010
A6NIW2	S	1257-1382	0010111000
A6NIW2	E	258-331	0000010000
A6NIW2	G	451-476	0000000001
B7ZM87	G	1083-1093	0000000001
B7ZM87	P	1134-1222	0000000011
B7ZM87	K	188-262	1111110111
B7ZM87	S	730-1231	1111110111
B9EGL1	P	178-218	0000010100
B9EGL1	P	474-493	0000001000
C9J494	S	64-189	0000000010
E7EQR4	K	310-398	0000001-01
E7EQR4	Q	318-479	0011100-10
E7EQR4	E	318-603	1111111-11
E7EQR4	P	487-498	1111111-11
E7ES33	K	330-450	1-11111-10
E7ES33	E	351-450	1-11111-11
E7ETZ4	E	447-468	0000000001
E7EU05	L	453-482	0000000001
E7EVC7	Q	18-231	000000011-
E7EVC7	E	19-254	111111100-
E9PD68	S	2-152	000000010-
E9PD68	P	657-680	000000010-
E9PFK9	Q	54-102	000000-001
E9PFK9	E	54-245	111111-100
E9PFK9	S	84-170	001100-010
E9PH99	E	10-148	0011110000
E9PH99	H	870-877	0000000010
E9PH99	E	889-1193	0000011010
E9PKE3	E	517-607	1111111111
E9PKE3	G	619-650	1111101111
F5H5D3	E	484-523	1111111111
F8VU11	E	207-1119	1111111111
F8VU11	Q	277-709	1111100000
F8VU11	A	309-467	0000110001
F8VU11	P	328-417	1111000000
F8VU11	K	465-557	0000100000
F8VU11	P	52-216	1111111111
F8VU11	R	679-705	1111100000
F8VU11	K	819-1109	1111111111
F8VU11	R	819-849	0001100000
F8VU11	M	82-158	0000010010
F8VU11	H	891-964	0000010111
F8VU11	S	903-1103	0001011001
F8W7U8	E	404-569	1111111111
F8W7U8	S	513-740	1111011111
F8W7U8	R	575-608	0000001000
F8W7U8	G	577-613	0000001000
F8W7U8	D	707-732	0011000100
G3V1C3	G	533-553	0000110011
G3V2Q1	S	106-296	0011001011
G3V2Q1	P	154-165	0000000001
G3V2Q1	K	173-284	1000000000
G3V2Q1	E	224-356	1111111110
G3V2Q1	D	280-354	1111101001
G3XAE9	E	1284-1394	00101000--
G3XAE9	K	1286-1394	11000110--
G3XAE9	P	2-396	00000110--
G3XAE9	A	385-467	00000100--
G3XAE9	S	614-1415	11111111--
G5E9Y1	E	109-306	0001010010
G5E9Y1	S	2-513	1110110111
G5E9Y1	P	55-117	0000010000
G5E9Y1	P	573-584	0000010000
G5E9Y1	E	772-794	0000001000
G5E9Y1	A	839-934	0000010000
G5E9Y1	P	855-899	1110110100
H0Y6K5	G	22-31	0110000000
H0Y6K5	S	2-482	1111111111
H0Y6K5	Q	35-44	0010000000
H0Y6K5	Q	392-533	1111111110
H0Y6K5	A	47-157	1111010000
H0Y6K5	E	86-117	0000001000
H3BM74	K	163-225	0000-00010
H3BM74	E	186-243	1111-11100
H3BM74	R	447-466	0000-11000
H3BM74	K	448-469	0000-00100
H3BM74	S	520-633	0011-11111
H3BM74	E	595-658	1111-10000
H7BYN4	K	537-733	1111111111
H7BYN4	P	716-865	0000000110
J3KPX7	Q	209-244	1111111101
J3KQA0	E	133-161	0000000100
J3KQA0	C	91-101	0000000100
J3KQA0	K	96-164	1111111111
K7EKI8	R	1392-1438	1100000000
K7EKI8	Q	188-397	0011011100
K7EKI8	Q	478-1112	1110000100
K7EKI8	E	617-1686	1111111111
L0E130	G	115-165	0000010000
L0E130	V	168-197	0000000011
L0E130	A	2-176	0000010000
L0E130	V	384-414	1100100011
L0E130	S	46-167	1100100000
M0QXS5	G	1-112	0111011000
M0QXS5	P	348-479	1111111111
M0QXS5	R	9-34	0101000000
O00165	G	105-134	000001000-
O00165	P	133-226	000011000-
O00165	D	20-71	001100001-
O00165	E	33-49	110001000-
O00267	E	20-164	1111011111
O00267	G	702-725	1100111111
O00267	S	751-1011	1111111101
O00267	P	856-1001	1111111111
O00268	T	106-974	1111111111
O00268	Q	1071-1168	1111111111
O00268	S	1186-1215	0000000001
O00268	G	1188-1213	0011000000
O00268	G	247-269	1000000000
O00268	A	34-742	1110000010
O00268	H	38-49	0000010100
O00268	G	59-184	0000011000
O00268	S	70-482	0000011100
O00268	P	81-585	1110000000
O00291	Q	367-670	1111110010
O00291	E	393-663	0000010001
O00291	P	432-466	0000100000
O00291	S	934-999	0000010000
O00459	P	329-402	1110111010
O00459	Q	505-700	1111110000
O00459	E	505-714	0000001111
O00459	P	89-137	1111101001
O00629	A	13-104	0010000000
O14545	N	211-385	0000010010
O14545	S	411-530	0000000001
O14545	S	581-792	1001000000
O14545	Q	583-653	0000000010
O14776	Q	210-305	1111100100
O14776	S	219-442	0000011100
O14776	A	219-461	1111100110
O14776	T	294-458	1111111101
O14776	P	317-527	1111111111
O14776	P	36-170	1111111111
O14776	E	561-1145	1111111111
O14776	K	819-1035	1111010100
O14901	A	146-308	0000010000
O14901	P	243-311	0000000101
O14901	P	398-450	0100100000
O14901	S	9-418	0000101011
O14920	P	15-25	0000001000
O14920	E	304-338	0000000010
O14920	Q	585-703	0000100000
O14920	P	718-752	0000000010
O15111	S	676-757	0000011001
O15169	S	223-386	0000010000
O15169	G	225-251	0000001000
O15169	E	426-473	1111111000
O15169	H	596-618	1111111111
O15169	S	610-750	0111100000
O15169	P	859-866	0000001000
O43248	H	134-151	0000001111
O43248	A	178-260	0100000000
O43248	G	179-250	0000010000
O43248	S	3-260	0011101111
O43295	P	1056-1066	0000000010
O43295	K	179-243	1111111111
O43295	S	809-1114	1111110111
O43312	K	144-194	1111111111
O43312	S	277-947	1111111111
O43312	G	704-764	0000000010
O43312	P	789-948	1111000010
O60291	N	264-285	1100110010
O60291	S	345-678	1100111111
O60293	A	1260-1279	00000000-1
O60293	P	136-195	00000010-1
O60293	G	223-267	11111110-0
O60293	K	269-712	11111111-0
O60293	E	294-739	11111111-1
O60293	S	449-606	00000000-1
O60293	G	47-73	00000100-0
O60293	Q	487-681	11111000-0
O60293	R	563-703	00000000-1
O60293	S	692-880	00000010-0
O60293	P	736-817	11111111-1
O60293	E	805-832	11111111-0
O60293	G	87-96	11110000-0
O60293	S	9-303	11111000-0
O60293	K	942-1210	11111111-1
O60828	D	101-180	00000-0-10
O60828	R	101-208	00000-0-11
O60828	D	274-282	00000-0-10
O60828	K	86-211	11110-1-00
O60828	E	95-213	11111-0-01
O75146	D	313-326	0000000001
O75146	E	313-638	1111100111
O75146	Q	361-650	1111011000
O75150	P	122-175	0000000011
O75150	Q	176-208	0000000011
O75150	P	209-240	0000000001
O75150	Q	258-598	1111100000
O75150	E	53-1070	1111111111
O75150	S	604-779	0000101000
O75150	K	679-878	1110111110
O75150	P	693-707	0000001000
O75150	R	707-776	0000000011
O75376	Q	10-570	1111111111
O75376	Q	1136-1171	0000011000
O75376	P	1153-1270	0000100000
O75376	P	1286-1312	0000000001
O75376	E	165-1043	1111111111
O75376	R	2057-2104	0011000011
O75376	E	2057-2107	1111001111
O75376	G	2121-2129	0000100000
O75376	K	214-380	0000000010
O75376	A	2188-2230	0000000010
O75376	Q	2232-2283	0000000100
O75376	P	230-241	1111010100
O75376	Q	2310-2512	1111010000
O75376	Q	2559-2595	0000001000
O75376	Q	2740-2757	0000000010
O75376	R	311-384	0000000001
O75376	K	506-776	1111111011
O75376	S	548-2927	1111111111
O75376	A	637-649	1100000000
O75376	P	652-683	1111000010
O75376	D	791-823	0000000001
O75376	P	828-912	0000110000
O75385	S	249-911	1111111111
O75385	P	317-342	0100000000
O75385	P	635-704	1111000000
O75385	G	810-844	0100000000
O75400	P	122-219	0000001000
O75400	M	153-193	0011001000
O75400	E	236-1080	1111101100
O75400	A	338-451	1111101000
O75400	T	352-498	1111100000
O75400	K	832-1050	1111101100
O75400	H	904-992	1111101100
O75400	S	915-1064	1111100000
O75410	K	611-646	0000000001
O75410	P	670-695	0000010000
O75410	E	682-1099	1111011111
O75410	S	76-913	1111111111
O75410	P	88-114	0000001000
O75410	E	89-227	1011000010
O75446	A	23-118	1111010000
O75446	P	48-67	0000001000
O75446	S	72-131	0000001000
O75489	A	3-49	0000010000
O75554	P	182-190	00000000-1
O75554	S	227-364	11001100-0
O75554	K	269-362	00110010-0
O75554	E	28-408	11111111-1
O75554	K	31-144	11111111-1
O75554	Q	48-149	00000000-1
O75781	E	2-429	111111-110
O75781	P	372-402	000000-001
O75781	S	96-310	000001-000
O75925	P	131-204	0000100000
O75925	S	471-745	1111011111
O75925	P	544-606	0000000001
O75925	G	689-712	0000001000
O94885	S	10-1180	1111111-11
O94885	P	13-41	1100000-00
O94885	E	15-40	0100000-00
O94885	P	992-1148	1111000-11
O95163	S	1177-1234	1111-11111
O95163	Q	1264-1333	0000-00001
O95243	S	122-514	11011-00-1
O95243	K	150-319	00100-11-0
O95751	D	139-157	1-11---0--
O95817	S	148-486	1111111-00
O95817	A	149-204	0000010-00
O95817	H	262-289	0000100-00
O95817	Q	267-530	0000011-11
O95817	P	347-512	1111111-00
O95817	E	476-651	0000011-00
O95817	T	616-663	0000100-00
O96000	P	33-51	0011000000
O96000	Q	75-194	1100000000
O96011	K	16-84	0000010000
O96011	G	323-360	1100000000
P00403	I	28-87	000000001-
P00403	L	28-87	000011000-
P00403	M	28-87	000000010-
P07900	E	193-329	1111111111
P07900	K	225-300	1111111111
P07900	E	529-576	1111011111
P07900	K	552-591	0000100000
P07919	E	3-73	1111011111
P08047	S	12-610	1111111111
P08047	A	342-449	0000000010
P08047	G	40-78	1111100000
P08047	Q	412-549	1111111100
P08238	E	219-338	1111111111
P08238	K	296-321	0000010010
P08238	E	573-597	0000000001
P08247	Q	294-368	0000000010
P08247	G	308-371	1111000000
P08574	A	2-149	11110-0000
P08574	P	240-260	00000-0100
P09017	P	176-287	1111101000
P09017	S	205-286	0000000100
P09017	S	379-421	0000001111
P09017	P	392-419	0000010000
P09017	P	8-62	0000010000
P09429	E	152-259	1111111110
P09429	K	17-253	1111111111
P09429	D	232-258	0000100111
P09543	E	2-441	0000000011
P10515	A	216-259	0011001000
P10515	P	224-262	1100111111
P10515	A	346-481	0010011011
P10515	P	362-405	1111111111
P10515	A	4-108	0000011000
P10515	P	449-478	0000100100
P10515	P	55-134	0000001000
P10809	G	665-685	1111111111
P11171	T	1123-1231	1111111111
P11171	A	2-255	0000010000
P11171	E	241-556	1111111110
P11171	K	426-569	0000000010
P11171	S	850-1029	0000000010
P11171	A	877-1027	0000010000
P11171	E	909-1121	1111001000
P11171	K	985-1067	0000010000
P12270	A	1125-1207	0000000010
P12270	T	1737-1977	1111111100
P12270	S	1738-2512	1111111111
P12270	P	1775-1830	0000000010
P12270	D	2055-2195	1111111110
P12270	P	2209-2263	1111111110
P12270	T	2376-2422	1111000000
P12270	T	711-763	0000000010
P12270	Q	92-1755	1111010111
P12270	E	96-2229	1111111111
P12956	E	11-41	1011111000
P13674	K	240-334	0000101011
P13674	E	263-317	0000010001
P16220	T	150-251	1111100100
P16220	A	5-270	0000000001
P17096	K	2-116	1111111---
P17096	E	97-116	1111010---
P17752	N	44-103	0000001000
P19086	R	18-47	1111011110
P19838	G	407-476	1111111111
P19838	E	477-551	0000110000
P19838	E	807-845	0000000001
P19838	D	815-827	0000010000
P19838	S	993-1084	0000010000
P20674	A	7-46	0011000000
P20936	P	12-28	0000010000
P20936	P	183-241	1111011011
P20936	A	3-222	1111001000
P20936	G	8-191	1100011001
P21796	S	11-118	0000001000
P21980	E	450-496	0000000100
P22695	A	259-466	0010001011
P22695	S	259-468	0000000100
P23109	E	42-109	0000001000
P23610	A	111-347	1111--1000
P23610	G	15-88	0000--1000
P23610	P	291-342	1111--0000
P25685	G	71-163	1111000110
P27361	A	2-38	0000000010
P27986	P	305-318	1111010001
P27986	E	432-628	1111010111
P27986	P	85-131	1111010111
P29590	P	12-55	1110-0----
P29590	S	398-651	1111-0----
P29590	A	407-448	0001-0----
P29692	E	214-274	0011-01110
P29692	D	216-257	1100-10001
P29692	S	68-212	0000-00110
P30049	A	17-184	0000010-00
P31689	E	350-395	1111101100
P31749	E	91-153	0000000100
P31948	E	198-383	1111111101
P31948	P	203-227	1111111111
P35556	A	17-91	0000010000
P35556	P	32-51	1110000000
P35556	G	467-569	1111011011
P35556	S	52-91	0000001000
P36578	K	294-437	1111110-11
P36578	A	353-438	1100010-00
P36957	P	12-57	0000001000
P36957	P	220-297	1111111111
P36957	A	32-303	1111011011
P37231	S	157-190	0000000010
P40818	E	112-215	1111101111
P40818	K	18-204	0000100011
P40818	P	352-542	0001000110
P40818	E	402-740	1111101111
P40818	S	412-559	0000000001
P40818	T	414-486	0000000010
P40818	K	491-689	1111001011
P40818	P	777-812	1111001001
P40818	S	781-916	0000010000
P42331	S	370-771	1111111011
P42331	E	370-820	1111111110
P42331	Q	715-805	0000000001
P42345	Q	1764-1791	1111011000
P42345	S	1869-1925	0011011011
P42345	T	1875-1931	1100000000
P42345	S	933-959	1111111000
P42858	S	1033-1312	1111100011
P42858	Q	18-69	1111100000
P42858	P	2171-2193	0000000010
P42858	A	22-83	0000001000
P42858	P	26-90	1111100000
P42858	E	2732-2746	1111100100
P42858	S	398-705	1111111111
P43268	S	222-367	0000000011
P43268	P	286-398	0000100100
P43268	R	97-135	0000010000
P43360	S	51-166	0110000000
P50221	S	116-210	0000010000
P50221	K	163-218	0010100000
P50221	E	163-222	1100000000
P50570	P	762-891	1111101111
P50570	G	775-846	0000010000
P51572	E	132-250	1100110010
P51572	K	137-250	0011001101
P54257	P	20-45	0011----00
P54257	A	21-93	1100----00
P54257	D	265-278	0010----00
P54257	E	4-645	1111----11
P54257	S	535-695	0000----10
P54257	Q	708-778	0011----00
P54578	K	370-407	0000000010
P54750	S	457-639	0010000011
P54750	E	517-664	0000001001
P55072	E	703-741	1111111011
P55072	G	784-804	1111111110
P55290	I	744-763	000000100-
P55345	E	27-120	0000110100
P60201	Y	80-104	0000000010
P60880	E	3-80	1111111000
P61266	E	114-231	1011111111
P78324	I	533-558	0000001--0
P78324	S	559-677	0000010--0
P78324	A	88-128	0000010--0
P80723	E	15-227	1---------
P80723	A	26-217	1---------
Q00013	G	19-158	0000010000
Q00013	S	414-453	0001000000
Q02779	E	405-484	1111111111
Q02779	K	494-516	0000100000
Q02779	S	517-1194	1100111111
Q02779	P	684-739	1111000000
Q02779	P	883-1152	1111000011
Q05516	S	126-379	1110111111
Q05516	P	314-334	1000000000
Q05516	P	646-669	0000000001
Q12772	S	1028-1114	0000011000
Q12772	P	106-200	0011110000
Q12772	S	46-161	1101000000
Q12772	Q	57-308	1111111110
Q12772	A	61-140	0000100000
Q12772	T	61-366	1111111111
Q12772	G	67-100	0011010000
Q12797	S	12-84	11100-0000
Q12797	E	197-826	11111-1101
Q12797	G	19-84	00100-0000
Q12797	K	449-816	10001-1111
Q12873	E	1367-1579	1111111111
Q12873	K	137-468	1111111011
Q12873	S	1707-1818	1111101000
Q12873	E	1753-1956	1111111111
Q12873	P	2166-2208	1111000010
Q12873	E	29-263	0100011001
Q12873	A	308-357	1111111111
Q12873	D	33-73	0000000001
Q12873	P	341-363	1111100010
Q12873	S	407-452	0000000011
Q12873	E	517-580	1111111111
Q12873	P	643-670	1111001011
Q12873	K	824-840	0000010000
Q12873	P	95-120	0100000000
Q13011	P	4-49	0000010100
Q13127	P	1054-1126	00001-0-0-
Q13127	E	1222-1238	00100-0-0-
Q13127	K	433-1030	11111-1-1-
Q13127	E	487-1191	00101-1-1-
Q13127	P	653-906	11111-0-0-
Q13127	Q	654-927	11000-0-0-
Q13127	E	68-244	11001-1-0-
Q13127	S	939-1182	11110-0-0-
Q13177	D	182-190	0000010001
Q13177	S	19-191	0000000001
Q13255	P	1031-1095	111100000-
Q13255	Q	1079-1103	001100000-
Q13255	P	1136-1141	111100000-
Q13255	E	1155-1203	111101000-
Q13255	S	873-1265	000010010-
Q13363	P	395-441	0000000-11
Q13501	P	118-165	0000000-11
Q13501	S	252-484	1111110-11
Q13561	E	16-136	0000010000
Q13562	P	213-251	0000010000
Q13562	S	246-359	0000000100
Q13562	D	27-94	0000000110
Q13562	G	329-349	0000000001
Q13562	K	71-129	1011110011
Q13562	E	7-132	1111111111
Q13562	R	95-129	0100001100
Q14149	E	499-560	0000000010
Q14149	S	557-875	1111000010
Q14149	E	665-1106	1100111011
Q14149	Q	762-1077	0011000100
Q14204	K	2334-2356	0000100000
Q14204	G	24-49	0000011000
Q14204	P	2504-2518	0000100000
Q14204	E	2774-2808	0000010000
Q14204	E	3696-3794	1111111000
Q14204	Q	3696-3794	0000000100
Q14204	E	39-167	0000000010
Q14257	E	109-417	1111011100
Q14257	A	2-111	0100000000
Q14457	E	158-255	1111111111
Q14596	E	1081-1153	0000000010
Q14596	G	265-284	0000000001
Q14596	K	376-419	1111111000
Q14596	R	379-419	0000000011
Q14596	S	789-1207	0000010101
Q14596	E	807-1041	1111100011
Q14814	S	137-556	1111111111
Q14814	P	264-271	0000000001
Q14814	Q	380-423	1111110111
Q14814	P	382-504	1111100000
Q14814	Q	477-500	0000001000
Q15642	Q	33-230	1111111111
Q15642	P	343-381	1100100101
Q15642	E	427-588	1111110000
Q15642	S	507-570	1111000000
Q16531	S	742-786	1111111111
Q16623	E	121-223	1111000100
Q16853	L	11-31	0000001000
Q16853	I	8-31	1100000100
Q16891	S	106-312	1111000000
Q16891	E	120-608	0011111100
Q16891	A	131-367	0000010011
Q16891	Q	386-571	1100100011
Q16891	P	94-154	0000001110
Q2NKX8	D	1343-1460	0000000001
Q2NKX8	P	1517-1559	0011000000
Q2NKX8	E	746-1565	1111111111
Q2NKX8	Q	751-850	0011000000
Q2NKX8	E	75-92	0000000010
Q2NKX8	S	778-1572	1111111011
Q32MN6	T	113-161	0000000011
Q32MN6	Q	41-124	0111111111
Q3V6T2	Q	1005-1186	1111111101
Q3V6T2	S	1457-2244	1111111111
Q3V6T2	P	1467-1518	0000000010
Q3V6T2	E	202-1436	1111111111
Q5F1R6	E	122-554	11111-1111
Q5F1R6	K	166-262	11111-1111
Q5F1R6	D	383-401	00000-0010
Q5F1R6	K	403-607	11111-1111
Q5JP53	E	415-458	111111111-
Q5JZH3	S	25-192	0000000111
Q5JZH3	E	52-143	0100100001
Q5JZH3	D	99-155	1011000000
Q5SS57	V	347-375	11-00-0001
Q5VTR2	K	517-767	1111101011
Q5VTR2	T	545-602	0000000010
Q5VTR2	E	58-978	1111101111
Q5VTR2	R	614-767	0000000100
Q5VWC4	E	227-383	1101110-10
Q5W5X9	S	2-102	00000-0010
Q63HK5	T	186-230	0000000100
Q63HK5	S	37-1224	1111111111
Q63HK5	P	548-568	0000000010
Q63HK5	E	568-628	1111110111
Q63HK5	K	726-809	0000000100
Q6NZI2	K	138-403	1111111111
Q6NZI2	E	5-540	1111011111
Q6PKC3	P	1006-1027	1100000000
Q6PKC3	S	418-505	0000000001
Q6PKC3	G	5-48	1111000000
Q6PKC3	Q	860-1050	1111110010
Q6PKC3	E	930-1041	0000000001
Q7L190	K	12-158	11100-----
Q7L190	E	22-71	00010-----
Q7Z460	S	1167-1356	1111111110
Q7Z460	P	1225-1246	0000000011
Q7Z460	S	227-301	1111111111
Q7Z460	S	521-899	1111111111
Q7Z6B7	P	1093-1132	1100010011
Q7Z6B7	K	183-247	1111011111
Q7Z6B7	Q	20-96	1111011110
Q7Z6B7	S	815-1077	1111011111
Q7Z6Z7	E	1364-1566	11111-1-11
Q7Z6Z7	E	1827-1898	00001-1-10
Q7Z6Z7	S	2116-4227	11111-1-11
Q7Z6Z7	E	2182-2219	00000-0-01
Q7Z6Z7	E	2430-2655	11111-1-11
Q7Z6Z7	D	2584-2638	11111-1-11
Q7Z6Z7	E	2845-2904	11111-1-11
Q7Z6Z7	T	3216-3232	00000-1-00
Q7Z6Z7	Q	3258-3283	00000-0-11
Q7Z6Z7	G	3566-3593	00000-0-10
Q7Z6Z7	T	3626-3692	00010-0-00
Q7Z6Z7	A	3783-3912	00000-1-00
Q7Z6Z7	T	3787-3899	11101-1-01
Q7Z6Z7	Q	3981-4228	00001-1-00
Q7Z6Z7	A	4095-4190	00000-0-11
Q7Z6Z7	E	4107-4262	11110-0-00
Q7Z6Z7	S	488-562	00000-1-10
Q7Z6Z7	E	788-832	11111-1-11
Q7Z7K6	E	114-131	000000-1-0
Q7Z7K6	G	21-61	001000-0-0
Q7Z7K6	A	4-60	110000-0-0
Q7Z7K6	P	62-110	111110-0-0
Q86TM6	Q	372-412	0000000100
Q86TM6	P	391-625	1111101111
Q86TM6	A	518-587	1010000010
Q86TM6	S	527-586	0001001000
Q86TM6	E	534-786	0000010000
Q86TM6	S	676-800	0000100010
Q86TM6	P	683-768	1111101000
Q86TM6	T	687-824	1100000100
Q8IUH5	W	404-417	1111011010
Q8IUH5	F	404-443	0000000100
Q8IUH5	P	9-22	0000010000
Q8IY31	Q	28-149	000000-011
Q8IZQ1	E	2465-2602	111111111-
Q8IZQ1	E	3321-3373	110010000-
Q8IZQ1	S	3343-3464	111101111-
Q8N0X7	S	182-361	1100100001
Q8N0X7	P	224-316	0000011100
Q8N0X7	A	264-319	0011000000
Q8N0X7	E	453-594	0001000001
Q8N0X7	S	506-604	0011000000
Q8N0X7	K	782-839	0000100000
Q8N264	S	387-791	1111110111
Q8N264	N	400-436	0011000010
Q8N264	E	775-847	1111110111
Q8N2W9	A	130-177	0000001000
Q8N2W9	G	520-586	1111000011
Q8N2W9	S	528-584	0000000100
Q8N2W9	E	574-728	1100110100
Q8N2W9	D	574-734	0011000010
Q8N3X1	K	1029-1127	11111-1-11
Q8N3X1	E	1068-1099	11110-0-00
Q8N3X1	P	201-245	11111-1-10
Q8N3X1	E	349-744	11111-1-11
Q8N3X1	S	49-576	11111-0-01
Q8N3X1	P	50-83	11110-0-00
Q8N3X1	S	709-1090	11011-0-00
Q8N3X1	A	71-244	00110-0-00
Q8N3X1	P	718-1038	11111-1-11
Q8N3X1	E	821-857	00111-1-10
Q8N3X1	A	858-1004	00110-0-00
Q8N5G2	Q	177-641	1111111111
Q8N5G2	S	214-452	1111111111
Q8N5G2	K	369-577	1111111111
Q8N720	S	154-350	1111------
Q8N7X4	S	4-243	111010000-
Q8N9I0	C	167-177	1111111000
Q8N9I0	K	172-201	1111111000
Q8N9I0	D	198-233	0000001000
Q8N9I0	E	208-233	1111111000
Q8N9I0	S	37-130	0000010000
Q8TEW0	K	1049-1164	1111-11111
Q8TEW0	P	1203-1229	0000-00001
Q8TEW0	S	1284-1458	0000-00010
Q8TEW0	E	247-269	0000-00101
Q8TEW0	S	389-491	0100-10101
Q8TEW0	S	740-1087	1111-11111
Q8TEW0	P	844-854	0000-00010
Q8TEW0	S	91-238	1111-11100
Q8TEW0	Q	987-1514	1111-11111
Q8WTP9	E	28-81	11--------
Q8WXW3	C	799-815	0000000001
Q8WXW3	Q	91-724	0011010011
Q8WXW3	E	93-565	1111111111
Q8WYH8	K	58-210	1111111111
Q92569	P	302-332	1111000000
Q92569	E	447-639	1111111110
Q92569	P	84-99	0000100000
Q92777	S	10-129	0000011010
Q92777	P	29-91	1111001011
Q92777	A	38-130	1111000000
Q92777	Q	431-723	0000011100
Q92777	S	437-738	1111111000
Q92777	P	441-690	1111111110
Q92777	Q	58-91	0000001000
Q92777	A	636-668	0000000010
Q92793	P	1009-1021	0000000001
Q92793	G	1308-1329	0000000001
Q92793	G	1346-1539	0000001010
Q92793	A	1399-1603	0000001001
Q92793	Q	1819-1859	1100110001
Q92793	P	2030-2070	1111000000
Q92793	P	2189-2406	1111111110
Q92793	T	2236-2432	0000010000
Q92793	Q	2293-2343	0000010000
Q92793	E	2371-2487	1111111111
Q92793	E	2950-3001	1111111111
Q92793	K	2954-3032	1111111111
Q92793	Q	3251-3942	1111111111
Q92793	P	3281-3563	1111111111
Q92793	G	363-395	0000000001
Q92793	P	3848-3957	1111111110
Q92793	S	645-2477	1111111101
Q92793	S	7-66	0000000001
Q92797	E	1119-1397	00000-1111
Q92797	A	1170-1262	00100-0000
Q92797	P	1175-1194	00100-0000
Q92797	H	1209-1214	00000-0010
Q92797	P	1241-1261	11000-0000
Q92797	E	514-538	00000-0100
Q92831	G	11-108	1100000001
Q92831	P	11-85	1101000000
Q92831	P	154-169	0000000010
Q92831	S	413-479	1100000000
Q92831	S	57-122	0000001000
Q92831	A	9-140	1111010110
Q92844	Q	18-83	1111110101
Q92844	K	49-216	0000001000
Q92882	P	5-30	0000010-00
Q92882	P	71-129	0000010-00
Q93008	F	1020-1035	0000000100
Q93008	D	1625-1667	1111111111
Q93008	P	2512-2608	0000000001
Q93008	E	2513-2593	0000000100
Q93008	E	377-415	0000100000
Q93008	K	394-487	0000100000
Q93008	S	976-1011	1111101100
Q969T4	S	12-110	1111011000
Q96CV9	Q	271-657	0000100001
Q96CV9	E	53-657	1111111111
Q96D09	E	218-450	1111------
Q96D09	S	43-305	1111------
Q96D09	E	522-585	1100------
Q96EY1	A	20-194	0000010000
Q96F46	A	37-139	0000010-00
Q96F46	P	46-95	0000010-00
Q96F46	P	511-545	0000000-10
Q96F46	E	954-1086	1111111-00
Q96HT8	E	7-106	1100------
Q96HU8	K	121-195	1111111100
Q96J02	S	179-430	1111111111
Q96J02	P	312-369	1111111100
Q96J02	Q	499-529	0000000001
Q96K21	Q	121-466	1110000-00
Q96K21	E	158-466	1101011-11
Q96K21	P	248-261	0000000-01
Q96K21	G	28-60	1100000-00
Q96K21	D	454-466	0000000-10
Q96KD3	S	229-307	10000-----
Q96M61	Q	11-109	0000000100
Q96M61	S	27-104	0100000000
Q96MT8	R	144-159	000010000-
Q96MT8	Q	64-735	111101111-
Q96MT8	S	654-767	110000001-
Q96N16	Q	1-841	0110000011
Q96N16	E	2-841	1001111110
Q96N16	K	313-400	0010000000
Q96NC0	K	104-175	1111111111
Q96NC0	E	117-184	1111111111
Q96NC0	K	13-66	0000110000
Q96RN5	G	111-141	00110--00-
Q96RN5	Q	169-584	11111--11-
Q96RN5	A	294-356	00000--01-
Q96RN5	P	332-408	11111--00-
Q96RN5	A	439-511	00000--10-
Q96RN5	S	477-653	11111--11-
Q96RN5	P	511-643	11111--11-
Q96RN5	P	724-733	11111--01-
Q96ST3	S	1066-1089	0000000001
Q96ST3	E	1123-1221	0000010000
Q96ST3	Q	235-289	0000010000
Q96ST3	P	236-325	1111111111
Q96ST3	S	257-324	0000000010
Q96ST3	S	41-94	0000000010
Q96ST3	E	857-883	1111111111
Q99689	A	288-315	0000010000
Q99689	R	340-377	0000010000
Q99689	E	35-355	1111111111
Q99714	A	160-242	0000010000
Q99714	P	4-17	0000010000
Q99714	P	76-157	0000010000
Q99797	G	36-46	0000100000
Q99963	Q	157-277	0000100000
Q9BR39	S	307-766	1111111111
Q9BR39	A	537-591	1111111101
Q9BR39	E	608-968	0011001000
Q9BR39	P	631-946	1111110111
Q9BR39	G	70-201	0000010000
Q9BR39	K	819-953	0000000010
Q9BSL1	S	245-285	000000-001
Q9BSL1	A	245-286	111100-010
Q9BTA9	S	12-603	1111111111
Q9BTA9	G	557-568	0000000010
Q9BVJ6	K	153-388	1111111111
Q9BVJ6	Q	472-598	0000000001
Q9BVJ6	D	524-546	0000000010
Q9BVJ6	P	600-631	0000001000
Q9BVJ6	P	653-697	0000000001
Q9BVJ6	E	6-785	1111110111
Q9BVJ6	K	919-948	0000000010
Q9BVL2	G	15-77	0000010010
Q9BVL2	Q	348-489	0011000000
Q9BVL2	T	56-307	1111111110
Q9BVL2	G	600-623	0000000001
Q9BVL2	S	9-681	1111111111
Q9BX66	S	1498-1802	1100100100
Q9BX66	P	1555-1645	0000000001
Q9BX66	Q	1672-1818	0000100000
Q9BX66	P	220-294	1111100100
Q9BX66	S	8-1282	1111111011
Q9BXP5	R	10-107	11100-1111
Q9BXP5	G	112-134	00000-0011
Q9BXP5	E	283-484	11111-1111
Q9BXP5	K	302-490	11101-1101
Q9BXP5	S	307-427	00000-0010
Q9BXP5	D	3-67	00000-1000
Q9BXP5	D	399-458	00000-0001
Q9BXP5	E	642-679	00000-1000
Q9BXP5	P	838-911	11111-1011
Q9BXP5	G	888-938	00000-0001
Q9BY11	S	342-427	0000011000
Q9BY11	P	343-378	0000000001
Q9BY11	E	388-463	0000000010
Q9BY11	Q	50-275	0001000000
Q9BY11	K	93-252	1111011111
Q9BYW2	E	1345-1697	0000001100
Q9BYW2	S	141-2172	1111111111
Q9BYW2	D	1655-1697	0000010000
Q9BYW2	E	2025-2141	1111111000
Q9BYW2	P	237-360	1111111100
Q9BYW2	A	240-301	0000010000
Q9BYW2	E	2584-3318	1111111111
Q9BYW2	G	2655-2889	0000000001
Q9BYW2	A	2723-3068	0000000011
Q9BYW2	Q	3068-3319	0000000111
Q9BYW2	K	3105-3318	1111101000
Q9BYW2	R	3128-3315	0000000011
Q9BYW2	D	3156-3190	0000000001
Q9BYW2	P	3337-3415	1100000000
Q9BYW2	P	3445-3598	1111111111
Q9BYW2	R	450-699	1111111111
Q9BYW2	K	675-764	0000000100
Q9BYW2	E	997-1323	0000000100
Q9H1J1	K	166-578	101111111-
Q9H1J1	E	184-578	111111111-
Q9H1J1	R	234-285	111111111-
Q9H1J1	E	2-77	000000010-
Q9H1J1	R	368-452	000001000-
Q9H1J1	G	40-64	000001000-
Q9H444	G	10-21	0000001000
Q9H444	K	16-80	0000000001
Q9H444	E	25-226	1111111110
Q9H4A5	E	71-120	0010000001
Q9H7Z7	A	12-124	0000010000
Q9NNZ3	Q	118-199	0100--0000
Q9NP61	K	225-320	0000001111
Q9NP61	S	83-513	1111111110
Q9NP66	Q	66-342	0000000100
Q9NP66	E	69-338	1111110011
Q9NP66	K	81-266	0000001000
Q9NPB6	S	287-437	0000011111
Q9NPB6	P	295-385	0000100000
Q9NQ87	S	170-405	0000001011
Q9NQ87	A	173-415	0000010100
Q9NQ87	P	187-230	0000000001
Q9NQ87	H	195-214	0000000100
Q9NQ87	P	233-336	0011000000
Q9NRL2	K	1133-1172	00000-0111
Q9NRL2	S	1274-1547	11111-1101
Q9NRL2	D	1297-1330	00100-0000
Q9NRL2	K	172-424	11111-1111
Q9NRL2	E	295-424	11111-1111
Q9NRL2	E	499-526	00000-0100
Q9NRL2	E	653-1609	11111-1111
Q9NRL2	K	660-717	11111-1100
Q9NVH1	G	340-365	000010-000
Q9NVH1	E	418-464	000000-010
Q9NX55	G	32-43	0000011000
Q9NX55	E	4-132	1111111111
Q9NX63	E	178-356	1111111111
Q9NX63	Q	35-376	0000010000
Q9NX63	P	40-206	0000000111
Q9NX63	A	96-212	0000000001
Q9P296	G	349-363	0000010000
Q9P296	A	70-404	0000010000
Q9P2H0	E	103-166	000000010-
Q9P2H0	R	110-157	000001000-
Q9P2H0	S	203-1340	111111101-
Q9P2H0	G	3-38	001000100-
Q9P2H0	E	586-670	000000100-
Q9P2H0	K	99-187	110010000-
Q9P2H0	Q	99-207	111110101-
Q9UBP5	S	169-378	0000000011
Q9UBP5	H	216-236	1111111000
Q9UBP5	A	231-377	1111111000
Q9UEY8	E	545-620	1101110000
Q9UEY8	K	670-711	1111111011
Q9UHD9	S	122-631	1110111111
Q9UHD9	T	131-191	0011001000
Q9UHD9	M	213-297	0000000111
Q9UHD9	T	376-429	0011000010
Q9UHD9	Q	432-531	1001111010
Q9UHD9	P	533-654	1011000011
Q9UHD9	Q	626-664	0000011000
Q9UI08	S	121-438	1111111111
Q9UI08	Q	140-189	1111111101
Q9UI08	P	193-276	1111111111
Q9UI08	G	304-324	0000000001
Q9UIS9	E	2-116	00000-00-1
Q9UIS9	K	218-265	11111-00-0
Q9UIS9	S	218-319	00100-00-0
Q9UIS9	P	272-320	00010-00-0
Q9UIS9	R	444-489	00001-00-0
Q9UIS9	K	446-584	00000-01-0
Q9UIS9	P	489-557	11000-00-0
Q9UIS9	D	555-575	00000-00-1
Q9UIS9	E	901-933	11010-00-0
Q9UJY4	P	181-196	0000011110
Q9UJY4	A	2-41	0011000000
Q9UJY4	S	336-617	0000001111
Q9UJY4	P	544-614	0000011001
Q9UKV5	P	38-74	0000100000
Q9UKV5	E	513-640	1100101101
Q9UKV8	P	19-63	1101111000
Q9ULD2	E	1216-1507	1111-1-11-
Q9ULD2	S	19-1204	1111-1-11-
Q9ULD2	N	21-73	0000-0-10-
Q9ULJ1	E	171-722	11110111--
Q9ULJ1	K	191-690	11001010--
Q9ULU4	Q	1130-1188	1111111111
Q9ULU4	T	1223-1328	0000011000
Q9ULU4	S	24-113	0011000110
Q9ULU4	S	436-1383	1111111111
Q9ULU4	Q	603-612	0000000001
Q9ULU4	E	648-852	1111111111
Q9ULU4	K	681-790	0000000010
Q9ULU4	P	834-869	0001000000
Q9ULU4	T	853-1051	1011001000
Q9ULU4	A	874-922	0000100000
Q9ULU4	Q	931-1039	1101111111
Q9ULU4	A	984-1089	0000000100
Q9ULX6	H	216-267	0000010000
Q9ULX6	G	366-388	0011000000
Q9ULX6	K	389-538	1111010011
Q9ULX6	E	390-902	1111111111
Q9ULX6	G	58-347	0000000011
Q9ULX6	S	61-220	1110000100
Q9ULX6	N	737-814	0000010000
Q9ULX6	P	789-868	1111000000
Q9ULX6	N	85-314	0000101000
Q9UMX0	S	19-604	1111000000
Q9UMX0	Q	426-520	1101000000
Q9UQB8	K	127-169	0011000111
Q9UQB8	S	211-422	1100000100
Q9UQB8	Q	84-183	1100111000
Q9Y2J2	S	2-112	0000000001
Q9Y2J2	E	3-108	1101000100
Q9Y2J2	Q	4-124	0000111000
Q9Y2J2	S	461-1204	0001110100
Q9Y2J2	E	519-1120	1111111111
Q9Y2J2	T	606-1197	1111111111
Q9Y383	K	228-264	0000000001
Q9Y383	R	228-420	1111111111
Q9Y383	S	265-423	1111111110
Q9Y383	E	76-423	1111111111
Q9Y3C7	Q	111-148	000010-111
Q9Y450	S	137-263	1100000000
Q9Y450	E	15-69	0000000011
Q9Y4K3	S	2-63	1111001001
Q9Y5Q9	D	102-144	0000000010
Q9Y5Q9	E	13-174	1111111111
Q9Y5Q9	S	29-84	0000010000
Q9Y5Q9	E	388-438	0000001010
Q9Y6H1	Q	106-152	0000110110
Q9Y6H1	P	14-59	0000111111
Q9Y6H1	A	4-116	1111111111
Q9Y6W6	S	26-156	1111111111
Q9Y6W6	G	330-338	0000001000

## Sheet: polyX
human ortholog	polyX type	coordinates	conservation
A0A087WZU8	P	91-104	000001-000
A0A3F2YNW8	G	1804-1813	00010000-0
A0A499FIY3	P	61-70	00000-1000
A2A2V1	G	125-145	00000010--
A4D1P6	Q	220-228	0000001000
B7ZM87	G	1083-1092	0000000001
B7ZM87	P	1190-1212	0000000010
E7EQR4	P	487-494	0000000-01
E7ETZ4	E	450-466	0000000001
E9PD68	S	4-16	000000010-
F8VU11	K	1017-1026	0000100000
F8VU11	A	364-378	0000100000
G3V2Q1	S	190-201	0000000001
G3V2Q1	E	304-316	0000000010
G3V2Q1	E	325-337	0000000010
G5E9Y1	E	233-260	0001010000
G5E9Y1	S	283-296	0000000011
G5E9Y1	E	784-793	0000001000
H0Y6K5	G	22-31	0110000000
H0Y6K5	Q	35-43	0010000000
H0Y6K5	E	90-101	0000001000
H0Y6K5	A	95-112	1100000000
M0QXS5	P	463-470	1111111000
M0QXS5	G	54-66	0000011000
M0QXS5	G	94-112	0111001000
O00165	D	34-43	001000000-
O00267	E	42-52	0000000010
O00267	E	60-84	1111011111
O00267	G	708-723	0000000110
O00268	S	123-130	0000001000
O00268	A	206-219	0010000000
O00268	H	38-46	0000000100
O00268	A	414-429	0010000000
O00268	T	444-455	0000000010
O00268	A	491-500	0010000000
O00268	G	96-105	0000001000
O15169	G	226-235	0000001000
O43248	H	136-145	0000000100
O43248	A	26-35	0000001000
O43312	S	471-479	0000000001
O60293	G	249-260	00010000-0
O60293	P	795-806	00000100-1
O60293	G	87-96	11110000-0
O60293	S	97-104	11110000-0
O75150	E	661-707	0000000001
O75150	S	740-761	0000101000
O75376	A	2048-2057	0000000001
O75376	G	2121-2129	0000100000
O75376	S	2366-2388	1111000110
O75376	Q	2559-2568	0000001000
O75376	Q	528-543	0000100000
O75376	E	577-586	0000000100
O75376	Q	59-69	1111000000
O75376	A	638-648	1111000000
O75376	P	652-667	1111000000
O75385	S	303-316	1011111000
O75400	A	377-400	1111100000
O75446	A	31-43	1111000000
O75446	P	48-67	0000001000
O75554	K	118-129	00110110-0
O75554	P	182-190	00000000-1
O75925	P	544-556	0000000001
O75925	A	646-655	0000000011
O75925	S	713-724	0000000010
O95163	Q	1318-1325	0000-00001
O95751	D	139-158	0-01---0--
O95817	S	214-227	0000100-00
P04216	L	148-158	11101110--
P05186	L	563-575	0000010000
P07900	K	279-289	1111111111
P07919	E	13-28	1100010111
P08047	Q	453-463	0000110000
P08047	S	61-70	0011000000
P08238	K	296-310	0000000010
P09017	P	176-197	0000001000
P09429	E	230-254	1101111000
P09429	D	242-252	0000000001
P10515	A	233-250	0001000000
P10515	A	396-405	0000000010
P10515	A	452-465	0011000000
P10809	G	671-683	1111111000
P11171	E	531-542	0000000010
P12270	D	2084-2101	0000110000
P12270	E	2092-2107	0000000010
P12270	E	2113-2128	0000000111
P12270	D	2119-2132	0000100000
P12956	E	23-32	0011000000
P19838	G	409-440	1100110110
P20936	P	224-241	0000011001
P23610	P	305-314	1100--0000
P25685	G	77-91	0000000010
P29692	S	186-194	0000-00010
P30049	A	28-37	1100000-00
P31948	P	206-217	0000010000
P35080	A	1-9	0100000000
P35556	G	489-568	0000000001
P36578	A	354-365	1100000-00
P36957	A	284-292	0000000010
P40818	P	375-398	0000000100
P42858	Q	18-39	1101000000
P42858	P	26-58	1111100000
P42858	E	2733-2743	1111000000
P42858	P	65-82	1111100000
P43360	S	131-140	0000100000
P43360	S	72-82	0010000000
P54257	E	269-294	1111----00
P54289	L	1138-1147	0000000010
P55290	L	752-760	000000001-
P55345	E	61-69	0000100000
Q12772	G	67-97	0001010000
Q12772	S	74-87	1100000000
Q12797	E	197-206	00010-0000
Q12873	P	102-120	0100000000
Q12873	K	199-218	0000010011
Q12873	A	311-329	1111111111
Q12873	E	42-62	0100001000
Q12873	E	544-575	1110110000
Q12873	P	643-654	0000000010
Q13177	D	182-190	0000000001
Q13255	E	1192-1201	110000000-
Q13449	L	335-345	0000000010
Q13562	E	51-95	1111110111
Q14204	K	2334-2343	0000100000
Q14204	G	33-49	0000001000
Q14257	L	64-101	0001000000
Q14596	E	909-928	1110100000
Q14814	Q	380-423	0000010011
Q14814	Q	478-494	0000001000
Q14982	L	335-345	0000000010
Q2NKX8	E	1257-1281	0000000010
Q2NKX8	E	77-92	0000000010
Q32MN6	Q	55-101	0111110111
Q3V6T2	P	1496-1505	0000000010
Q5SSB8	L	22-37	001100-00-
Q63HK5	S	187-234	1111111011
Q63HK5	P	548-560	0000000010
Q6NZI2	E	470-525	0000000101
Q6PKC3	G	22-31	0100000000
Q7Z460	P	1225-1238	0000000011
Q7Z6Z7	E	2598-2608	11111-1-11
Q7Z6Z7	E	2613-2622	00000-1-00
Q7Z6Z7	T	3216-3224	00000-1-00
Q7Z6Z7	S	3500-3517	00000-0-11
Q7Z6Z7	A	3792-3817	00000-1-00
Q7Z6Z7	T	3804-3815	11100-0-00
Q7Z6Z7	A	3840-3859	00000-1-00
Q7Z6Z7	A	4140-4150	00000-0-10
Q7Z6Z7	S	538-551	00000-1-00
Q7Z7K6	A	25-34	110000-0-0
Q7Z7K6	P	71-106	110010-0-0
Q8N0X7	E	483-499	0001000000
Q8N264	S	509-517	0000000010
Q8N2W9	A	130-138	0000001000
Q8N2W9	S	575-583	0000000100
Q8N2W9	E	579-720	1100110100
Q8N3X1	P	1006-1029	11110-1-00
Q8N3X1	E	451-461	00110-0-00
Q8N3X1	P	775-784	00000-0-10
Q8N3X1	P	790-824	11111-1-11
Q8N3X1	A	82-95	00100-0-00
Q8N5G2	S	325-335	0000000001
Q8N7X4	S	131-140	000010000-
Q8N9I0	K	178-188	0000001000
Q8N9I0	D	209-218	0000001000
Q92777	P	31-42	1000000000
Q92777	S	579-613	1111100000
Q92793	Q	1846-1857	0000000001
Q92793	Q	3287-3297	0000001000
Q92793	Q	3416-3432	0000001000
Q92793	Q	3716-3738	1111111111
Q92793	Q	3771-3778	0000000001
Q92793	Q	3829-3844	0000000001
Q92831	P	154-164	0000000010
Q96F46	E	1060-1076	1100100-00
Q96F46	L	53-63	1100000-00
Q96K21	D	454-464	0000000-10
Q96MT8	S	706-729	000000001-
Q96RN5	Q	179-209	11111--11-
Q96RN5	Q	213-270	11110--11-
Q96RN5	Q	273-305	11110--11-
Q96RN5	Q	309-346	11110--10-
Q96RN5	Q	358-378	00000--01-
Q96RN5	Q	442-493	00001--11-
Q96RN5	P	724-733	11001--00-
Q96ST3	E	866-875	0000000100
Q99689	E	227-237	1110010000
Q9BR39	G	70-80	0000010000
Q9BSL1	A	249-258	000000-001
Q9BTA9	G	559-568	0000000010
Q9BVA6	L	50-60	0000010000
Q9BVJ6	E	391-407	0000000001
Q9BVJ6	E	472-482	0000010010
Q9BVJ6	E	547-560	0000000011
Q9BVL2	G	28-51	0000010000
Q9BXP5	E	434-448	00000-0010
Q9BXP5	G	913-925	00000-0001
Q9BYW2	P	246-256	0000001000
Q9BYW2	E	2621-2637	0000000011
Q9BYW2	P	271-287	1111001100
Q9BYW2	Q	3267-3317	0000000011
Q9NPB6	S	146-155	0000000001
Q9NQ87	S	325-351	0000000011
Q9NQ87	A	343-353	0000000100
Q9NRL2	K	1155-1164	00000-0100
Q9NRL2	E	1294-1324	00000-0110
Q9NRL2	D	1297-1306	00100-0000
Q9NX63	P	188-196	0000000010
Q9P121	L	335-345	0000000010
Q9UBP5	H	217-229	0000001000
Q9UBP5	S	246-263	0000000001
Q9UBP5	A	315-324	1111110010
Q9UBP5	A	342-355	1111111100
Q9UHD9	T	141-150	0011000000
Q9UHD9	T	379-389	0011000000
Q9UI08	P	225-247	1111111111
Q9UI08	P	252-260	0000100000
Q9UIS9	K	231-243	00001-00-0
Q9ULD2	S	1066-1076	0000-0-01-
Q9ULU4	S	1006-1017	0000000001
Q9ULU4	S	1273-1281	0001000000
Q9ULU4	Q	603-612	0000000001
Q9ULU4	S	706-714	0000000100
Q9ULU4	Q	970-1013	1101111000
Q9ULU4	A	984-997	0000000100
Q9ULX6	G	120-132	0000000010
Q9ULX6	G	275-286	0000000001
Q9ULX6	G	320-347	0000000011
Q9ULX6	E	845-857	0000010000
Q9ULX6	G	86-100	0000000011
Q9ULX6	E	884-904	0000011000
Q9Y2J2	Q	20-45	0000001000
Q9Y450	E	59-69	0000000010
Q9Y5Q9	D	121-135	0000000010
Q9Y5Q9	E	94-144	1111111101
Q9Y6W6	G	330-337	0000001000
Q9Y6W6	S	37-47	0000000001
